# Supplementary material for: Global Analysis of mRNA, Translation, and Protein Localization: Local Translation Is a Key Regulator of Cell Protrusions
Source: Dev Cell. 2015 Nov 9;35(3):344–57. doi: 10.1016/j.devcel.2015.10.005 (PMC4643311; doi:10.1016/j.devcel.2015.10.005)
Supplement: Data S1. Proteomics, Transcriptomics, and Local Translation Rate Analysis Datasets, Related to Figure 2 — (A) SILAC protein ratios between protrusion and cell body fractions from two reciprocally labelled experiments. (B) Perseus output for 1D annotation enrichment analysis of protein distributions from (A) (Benjamini-Hochberg false detection rate [FDR] = 0.02). Blue, actin cytoskeleton-related categories; green, RNA binding/ribosomal protein categories. (C) RNA-seq fragment per kilobase of transcript per million (FPKM) ratios between protrusion and cell body fractions from two replicate experiments. (D) Pulsed SILAC (H/M) ratios between protrusion and cell body fractions from two reciprocally pulse-labelled experiments. (E) Perseus output for 2D annotation enrichment analysis of protein versus translation rate distributions between protrusions and the cell body (Benjamini-Hochberg FDR = 0.02). Blue, actin cytoskeleton-related categories; green, RNA binding/ribosomal protein categories; red, all organelle-related protein categories. [file mmc9.xlsx]

## Sheet: A
Log 2 Ratio Protein protrusion/Body_1	Log 2 Ratio Protein protrusion/Body_2	Ratio H/L Count	Protein IDs	Protein Names	Gene Names	Uniprot	ENSG
-4.7166	-6.06441	4	IPI00014980;IPI00219690	PP2A B subunit isoform B56-beta;PP2A B subunit isoform B-beta;PP2A B subunit isoform PR61-beta;PP2A B subunit isoform R5-beta;Serine/threonine-protein phosphatase 2A 56 kDa regulatory subunit beta isoform	PPP2R5B	Q15173-1;Q15173;Q15173-2	ENSG00000068971
-4.06518	-4.54609	7	IPI00216730;IPI00829588	Histone H2A type 2-B	HIST2H2AB	Q8IUE6	ENSG00000184270
-4.26329	-4.38246	2	IPI00028390	39S ribosomal protein L34, mitochondrial	MRPL34	Q9BQ48	ENSG00000130312;YKL170W
-1.95249	-4.14584	5	IPI00456940	60S ribosomal protein L7-like 1;cDNA FLJ77818;cDNA FLJ11842 fis, clone HEMBA1006652, highly similar to Ribosomal protein L7-like 1;cDNA FLJ51993, highly similar to Ribosomal protein L7-like 1;cDNA FLJ50850, highly similar to Ribosomal protein L7-like 1	RPL7L1	Q6DKI1;A8K5J5;B3KMP5;B7Z4G0;B7Z652	ENSG00000146223
-4.2191	-3.9781	208	IPI00453473	Histone H4	H4/A;H4/B;H4/C;H4/D;H4/E;H4/G;H4/H;H4/I;H4/J;H4/K;H4/M;H4/N;H4/O;H4F2;H4FA;H4FB;H4FC;H4FD;H4FE;H4FG;H4FH;H4FI;H4FJ;H4FK;H4FM;H4FN;H4FO;HIST1H4A;HIST1H4B;HIST1H4C;HIST1H4D;HIST1H4E;HIST1H4F;HIST1H4H;HIST1H4I;HIST1H4J;HIST1H4K;HIST1H4L;HIST2H4;HIST2H4A;HIST2H4B;HIST4H4	P62805;B2R4R0;Q0VAS5;Q6B823	ENSG00000124529;ENSG00000158406;ENSG00000182217;ENSG00000183941;ENSG00000188987;ENSG00000196176;ENSG00000197061;ENSG00000197238;ENSG00000197837;ENSG00000197914;ENSG00000198327;ENSG00000198339;ENSG00000198518;ENSG00000198558;ENSMUSG00000060093;ENSMUSG00000060639;ENSMUSG00000060678;ENSMUSG00000060832;ENSMUSG00000060981;ENSMUSG00000061482;ENSMUSG00000064288;ENSMUSG00000067455;ENSMUSG00000068851;ENSM…
-4.55816	-3.73086	103	IPI00171611;IPI00216402;IPI00909530;IPI00419884;IPI00477080;IPI00455457;IPI00793280;IPI00792719;IPI00235724;IPI00930262;IPI00942150	Histone H3.2;Histone H3/m;Histone H3/o;H3/g;Histone H3.1t;Histone H3;Histone H3-like	H3F2;H3FM;HIST2H3A;HIST2H3C;HIST2H3D;H3FT;HIST3H3;HIST2H3PS2;RP5-998N21.6-001	Q71DI3;Q16695;B4E380;Q6NXT2;B4DEB1;Q5TEC6	ENSG00000168148;ENSG00000183598;ENSG00000203811;ENSG00000203818;ENSG00000203852
-3.5653	-3.69098	15	IPI00465070;IPI00784001	Histone H3.1;Histone H3/a;Histone H3/b;Histone H3/c;Histone H3/d;Histone H3/f;Histone H3/h;Histone H3/i;Histone H3/j;Histone H3/k;Histone H3/l	H3FA;H3FB;H3FC;H3FD;H3FF;H3FH;H3FI;H3FJ;H3FK;H3FL;HIST1H3A;HIST1H3B;HIST1H3C;HIST1H3D;HIST1H3E;HIST1H3F;HIST1H3G;HIST1H3H;HIST1H3I;HIST1H3J	P68431	ENSG00000112727;ENSG00000124693;ENSG00000178458;ENSG00000182572;ENSG00000196532;ENSG00000196966;ENSG00000197153;ENSG00000197409;ENSG00000198366;ENSG00000203813;ENSMUSG00000059309;ENSMUSG00000062417;ENSMUSG00000062808;ENSMUSG00000069265;ENSMUSG00000069267;ENSMUSG00000069273;ENSMUSG00000069310;ENSMUSG00000069312;ENSMUSG00000070392;ENSMUSG00000074403;ENSMUSG00000075032
-4.4163	-3.67243	8	IPI00000824;IPI00163641;IPI00376986;IPI00289961;IPI00003366;IPI00103437	GP145-TrkC;Neurotrophic tyrosine kinase receptor type 3;NT-3 growth factor receptor;TrkC tyrosine kinase;Tyrosine-protein kinase receptor;BDNF/NT-3 growth factors receptor;GP145-TrkB;Neurotrophic tyrosine kinase receptor type 2;TrkB tyrosine kinase;Neurotrophin 3 receptor;Truncated receptor tyrosine kinase TrkC	NTRK3;TRKC;hCG_1985371;NTRK2;RP11-263K15.1-004;TRKB;RP11-263K15.1-001	Q16288-1;Q16288;Q8WXJ7;Q16288-4;Q16288-3;B7Z4C5;B7Z7U4;Q16620-1;Q16620;Q548C2;O95192;Q8WWU8	ENSG00000140538;ENSG00000148053
-3.01368	-3.59407	2	IPI00787089;IPI00953543;IPI00178047	Modulator of non-genomic activity of estrogen receptor;Proline-, glutamic acid- and leucine-rich protein 1;Transcription factor HMX3;Putative uncharacterized protein PELP1;Proline and glutamic acid rich nuclear protein isoform	HMX3;MNAR;PELP1	Q8IZL8-2;Q8IZL8;C9JFV4;A6NDZ9;O15451	ENSG00000141456;ENSG00000188620
-4.6227	-3.59264	8	IPI00219038;IPI00944521;IPI00944603	Histone H3.3;Histone H3	H3.3A;H3.3B;H3F3;H3F3A;H3F3B;PP781;hCG_1984517;hCG_1989319	P84243;B2R4P9;B2R6Y1;A8K4Y7	ENSG00000132475;ENSG00000163041;ENSMUSG00000016559;ENSMUSG00000060743;ENSRNOG00000003220;ENSRNOG00000006532;FBgn0004828;FBgn0014857
-3.08964	-3.543	173	IPI00216457;IPI00339274	Histone H2A type 2-A;Histone H2A.2;Histone H2A/o;Histone H2A type 2-C;Histone H2A/q;Histone H2A-GL101	H2AFO;HIST2H2AA;HIST2H2AA3;HIST2H2AA4;H2AFQ;HIST2H2AC	Q6FI13;Q16777	ENSG00000183558;ENSG00000184260;ENSG00000203812;ENSMUSG00000063954;ENSMUSG00000064220
-4.4163	-3.51979	9	IPI00015213;IPI00807379	DAP-like kinase;Death-associated protein kinase 3;ZIP-kinase;cDNA FLJ14684 fis, clone NT2RP2004933, highly similar to Death-associated protein kinase 3 (EC 2.7.11.1);cDNA FLJ36473 fis, clone THYMU2016840, highly similar to Death-associated protein kinase 3 (EC 2.7.11.1);ZIP kinase isoform	DAPK3;ZIPK	O43293;B3KNJ3;B3KSK3;Q05JY4	ENSG00000167657
-3.5357	-3.48749	21	IPI00182757;IPI00873406;IPI00941031;IPI00556369;IPI00939320;IPI00639874;IPI00304638;IPI00220577;IPI00946525;IPI00945461;REV__IPI00020987;IPI00796849;IPI00929412;IPI00168487	Deleted in breast cancer gene 1 protein;p30 DBC;Protein KIAA1967;cDNA FLJ38393 fis, clone FEBRA2007212	DBC1;KIAA1967	Q8N163-1;Q8N163;B3KTJ9;Q8N163-2	ENSG00000078725;ENSG00000158941
-3.31015	-3.35854	6	IPI00006072	Protein transport protein Sec61 subunit gamma	SEC61G	P60059	ENSG00000132432;ENSMUSG00000078109;ENSMUSG00000078974
-3.42767	-3.3488	56	IPI00026089;IPI00917430;IPI00479561;IPI00917674	Pre-mRNA-splicing factor SF3b 155 kDa subunit;Spliceosome-associated protein 155;Splicing factor 3B subunit 1;SF3B1 protein;Putative uncharacterized protein DKFZp434M052	SAP155;SF3B1;DKFZp434M052	O75533;A0JLT9;A0PJH5;Q32Q20;Q7Z497;Q9NTB4	ENSG00000115524;YFR040W
-3.91504	-3.19508	4	IPI00167074	ADP-ribosylation factor-like protein 6-interacting protein 6;Phosphonoformate immuno-associated protein 1;cDNA FLJ13047 fis, clone NT2RP3001383, highly similar to Homo sapiens ADP-ribosylation-like factor 6 interacting protein 6 (ARL6IP6), mRNA	ARL6IP6;PFAAP1	Q8N6S5;B3KMZ5	ENSG00000177917
-2.49793	-3.19355	21	IPI00008708;IPI00642046	CATX-11;Cellular senescence-inhibited gene protein;Protein PBK1;Ribosomal L1 domain-containing protein 1;RSL1D1 protein;cDNA FLJ52304, highly similar to Ribosomal L1 domain-containing protein 1	CATX11;CSIG;L12;PBK1;RSL1D1	O76021;A0PJ87;B4DJ58;Q32Q62;A0PJ61	ENSG00000171490
-1.80571	-3.19331	29	IPI00304171;IPI00059366;IPI00744148;IPI00910098;IPI00148096;IPI00220994;IPI00514864	Core histone macro-H2A.1;Histone H2A.y;Medulloblastoma antigen MU-MB-50.205	H2AFY;MACROH2A1	O75367-1;O75367;O75367-3;O75367-2	ENSG00000113648
-4.31539	-3.19033	186	IPI00152785;IPI00220403;IPI00003935;IPI00166293;IPI00515061	Histone H2B type 1-O;Histone H2B.2;Histone H2B.n;Histone H2B type 1-B;Histone H2B.1;Histone H2B.f;Histone H2B type 2-E;Histone H2B.q;Histone H2B-GL105;H2B type 12;Histone H2B type 3-B;Histone H2B type 1-J;Histone H2B.r	H2BFH;H2BFN;HIST1H2BO;H2BFF;HIST1H2BB;H2BFQ;HIST2H2BE;HIST3H2BB;H2BFR;HIST1H2BJ	P23527;P33778;Q16778;Q8N257;A4FU05;P06899	ENSG00000124635;ENSG00000168242;ENSG00000180596;ENSG00000184678;ENSG00000187990;ENSG00000196226;ENSG00000196331;ENSG00000196890;ENSG00000197697;ENSG00000197846;ENSG00000197903
-2.85684	-3.18482	9	IPI00007166	Immediate early response 3-interacting protein 1	HSPC039;IER3IP1	Q9Y5U9	ENSG00000134049
-1.2535	-3.18399	4	IPI00100313;IPI00941197;IPI00395420;IPI00072541;IPI00478550	CSN12-like protein;PCI domain-containing protein 2;cDNA FLJ78373, highly similar to Homo sapiens PCI domain containing 2, mRNA;Putative uncharacterized protein PCID2	HT004;PCID2	Q5JVF3-4;Q5JVF3;A8K097;C9J439;Q5JVF3-1;Q5JVF3-3;A6NC39;Q5JVF3-2;A6NM51	ENSG00000126226;ENSG00000170296;FBgn0036184
-3.64088	-3.17538	2	IPI00890795	UPF0640 protein		Q8WVI0
-2.46514	-3.14078	8	IPI00554701;IPI00100810;IPI00000129;IPI00740951;IPI00936546	Complex III subunit 9;Complex III subunit X;Cytochrome b-c1 complex subunit 9;Cytochrome c1 non-heme 7 kDa protein;Ubiquinol-cytochrome c reductase complex 7.2 kDa protein;HSPC051;Ubiquinol-cytochrome c reductase complex (7.2 kD), isoform CRA_a;HSPC151;Putative uncharacterized protein UQCR10	HSPC119;UCRC;UQCR10;hCG_1641518	Q9UDW1;Q9NZY4;Q9UI02;Q9P012;B5MCM5	ENSG00000184076
-2.64702	-3.09429	17	IPI00027448	ATP synthase subunit g, mitochondrial	ATP5L	O75964	ENSG00000167283
-2.84477	-3.08814	9	IPI00297325;IPI00432226;IPI00878081;IPI00740971	CII-4;QPs3;Succinate dehydrogenase [ubiquinone] cytochrome b small subunit, mitochondrial;Succinate dehydrogenase complex subunit D;Succinate-ubiquinone oxidoreductase cytochrome b small subunit;Succinate-ubiquinone reductase membrane anchor subunit;AVLL5809	SDH4;SDHD;UNQ5809	O14521;Q6UWH2	ENSG00000204370;YDR178W
-3.12645	-3.04478	37	IPI00607584;IPI00005024;IPI00908888;IPI00909101	Myb-binding protein 1A;cDNA FLJ60422, highly similar to Myb-binding protein 1A;cDNA FLJ57836, highly similar to Myb-binding protein 1A	MYBBP1A;P160	Q9BQG0-2;Q9BQG0;Q9BQG0-1;B4DE42;B4DZZ1	ENSG00000132382;ENSMUSG00000040463
-3.41784	-3.02604	35	IPI00913961;IPI00218448;IPI00018278;IPI00249267;IPI00926183;IPI00141938;IPI00398798;IPI00398806;IPI00927887	Histone H2A.Z;H2A.F/Z;Histone H2A.V;Histone H2A	H2AFZ;H2AZ;H2AFV;H2AV;hCG_19242	P0C0S5;Q71UI9;C9J0D1;A6NN01;A6NKY0;A6NFA8	ENSG00000105968;ENSG00000164032;ENSMUSG00000037894;ENSRNOG00000010306;YOL012C
-2.10718	-3.01287	11	IPI00293078	DEAD box protein 27;Probable ATP-dependent RNA helicase DDX27;DEAD box polypeptide 27;cDNA FLJ61659, highly similar to Probable ATP-dependent RNA helicase DDX27 (EC 3.6.1.-);DDX27 protein;DEAD (Asp-Glu-Ala-Asp) box polypeptide 27 variant	DDX27;HSPC259;PP3241;RHLP	Q96GQ7;B3GQE6;B7Z6D5;Q3MI07;Q53G15	ENSG00000124228
-5.01173	-3.00779	16	IPI00219037;IPI00045109	Histone H2A.x;Histone H2A type 1-A;Histone H2A/r	H2AFX;H2AX;H2AFR;HIST1H2AA	P16104;Q96QV6	ENSG00000164508;ENSG00000188486
3.28004	-2.99565	3	IPI00419100;IPI00471914;IPI00942099	FYVE, RhoGEF and PH domain-containing protein 6;Zinc finger FYVE domain-containing protein 24;FGD6 protein	FGD6;KIAA1362;ZFYVE24	Q6ZV73-1;Q6ZV73;Q6ZV73-2;A4FVC4	ENSG00000180263
-2.18239	-2.9861	9	IPI00025178	Breast carcinoma-amplified sequence 2;DNA amplified in mammary carcinoma 1 protein;Pre-mRNA-splicing factor SPF27;Spliceosome-associated protein SPF 27;Breast carcinoma amplified sequence 2;Breast carcinoma amplified sequence 2, isoform CRA_a;cDNA, FLJ93631, Homo sapiens breast carcinoma amplified sequence 2 (BCAS2), mRNA;Breast carcinoma amplified sequence 2 variant	BCAS2;DAM1;hCG_38455	O75934;B2R7W3;Q53HE3	ENSG00000116752;YGR113W
-4.61947	-2.98397	35	IPI00794461;IPI00930174;IPI00930570;IPI00303133;IPI00020101;IPI00152906;IPI00018534;IPI00554798;IPI00329665;IPI00646240;IPI00419833;IPI00477495;IPI00815755	Histone H2B type 1-N;Histone H2B.d;Histone H2B;Histone H2B type 1-H;Histone H2B.j;Histone H2B type 1-C/E/F/G/I;Histone H2B.1 A;Histone H2B.a;Histone H2B.g;Histone H2B.h;Histone H2B.k;Histone H2B.l;HIRA-interacting protein 2;Histone H2B type 1-D;Histone H2B.1 B;Histone H2B.b;Histone H2B type 1-L;Histone H2B.c;Histone H2B type 1-M;Histone H2B.e;Histone H2B type 2-F;HIRA-interacting protein 1;Histon…	H2BFD;HIST1H2BN;H2BFJ;HIST1H2BH;H2BFA;H2BFG;H2BFH;H2BFK;H2BFL;HIST1H2BC;HIST1H2BE;HIST1H2BF;HIST1H2BG;HIST1H2BI;hCG_1640484;hCG_1640985;hCG_1641780;hCG_1787353;hCG_1787365;H2BFB;HIRIP2;HIST1H2BD;H2BFC;HIST1H2BL;H2BFE;HIST1H2BM;HIST2H2BF;H2BFT;HIRIP1;HIST1H2BK;H2BFS	Q99877;B4DLA9;A8K9J7;Q93079;B2R541;P62807;B2R4S9;P58876;Q99880;Q99879;Q5QNW6;B4DR52;O60814;P57053;Q0D2M2	ENSG00000158373;ENSG00000168242;ENSG00000180596;ENSG00000185130;ENSG00000187990;ENSG00000196331;ENSG00000196374;ENSG00000197459;ENSG00000197697;ENSG00000197846;ENSG00000197903;ENSG00000203814;ENSG00000233822
-2.64919	-2.97801	7	IPI00297475;IPI00004454	Dolichol-phosphate mannose synthase subunit 3;Dolichol-phosphate mannosyltransferase subunit 3;Dolichyl-phosphate beta-D-mannosyltransferase subunit 3;DPM synthase complex subunit 3;Mannose-P-dolichol synthase subunit 3;Prostin-1;cDNA FLJ60436, highly similar to Homo sapiens dolichyl-phosphate mannosyltransferase polypeptide 3, transcript variant 1, mRNA;DPM3 protein;Dolichyl-phosphate mannosyltr…	DPM3;hCG_1640756;RP11-540D14.7-003	Q9P2X0-2;Q9P2X0;B4DEH1;Q3SX58;Q5SR62;Q6P184;Q86TM7;Q9P2X0-1	ENSG00000179085
-3.02562	-2.97625	12	IPI00024742;IPI00922704	Complex III subunit 8;Complex III subunit VIII;Cytochrome b-c1 complex subunit 8;Ubiquinol-cytochrome c reductase complex 9.5 kDa protein;Ubiquinol-cytochrome c reductase complex ubiquinone-binding protein QP-C;cDNA FLJ50798, weakly similar to Ubiquinol-cytochrome c reductase complex ubiquinone-binding protein QP-C (EC 1.10.2.2)	UQCRQ	O14949;B7Z4A1	ENSG00000164405
-2.22371	-2.93531	4	IPI00221232	Guanine nucleotide-binding protein G(I)/G(S)/G(O) subunit gamma-12;G-protein gamma-12 subunit variant;cDNA FLJ76584, highly similar to Homo sapiens guanine nucleotide binding protein (G protein), gamma 12 (GNG12), mRNA;G-protein gamma-12 subunit;Guanine nucleotide binding protein (G protein), gamma 12;Guanine nucleotide binding protein (G protein), gamma 12, isoform CRA_a;Putative uncharacterized…	GNG12;DKFZp762E193;hCG_1640926;RP5-975D15.2-001	Q9UBI6;Q53GD1;Q69YP5	ENSG00000172380
-1.8838	-2.87482	5	IPI00010200	Probable ATP-dependent RNA helicase YTHDC2;cDNA FLJ16598 fis, clone TESTI4006473, weakly similar to ATP-dependent RNA helicase A	YTHDC2	Q9H6S0;Q6ZMY0	ENSG00000047188
-3.17033	-2.87395	126	IPI00644712;IPI00893179;IPI00889791;IPI00893062;IPI00909441;IPI00216710;IPI00418178	70 kDa subunit of Ku antigen;ATP-dependent DNA helicase 2 subunit 1;ATP-dependent DNA helicase II 70 kDa subunit;CTC box-binding factor 75 kDa subunit;DNA repair protein XRCC6;Lupus Ku autoantigen protein p70;Thyroid-lupus autoantigen;X-ray repair complementing defective repair in Chinese hamster cells 6;X-ray repair cross-complementing protein 6;cDNA, FLJ96699, highly similar to Homo sapiens thy…	G22P1;XRCC6;CTA-216E10.7-004;CTA-216E10.7-002;hCG_2013151;CTA-216E10.7-005	P12956;B2RDN9;B1AHC7;B1AHC8;B1AHC9;B4DE32;B4E356;Q6IC76	ENSG00000196419
-1.05412	-2.86017	2	IPI00792743;IPI00019996;IPI00792073;IPI00171749;IPI00790825	Modulator of estrogen-induced transcription;SAFB-like transcription modulator;cDNA FLJ30633 fis, clone CTONG2002418, highly similar to Homo sapiens modulator of estrogen induced transcription, transcript variant 1, mRNA;cDNA FLJ78261;Putative uncharacterized protein SLTM	MET;SLTM	Q9NWH9;A8K5V8;C9IZZ3;A6NKL2	ENSDARG00000070903;ENSG00000105976;ENSG00000137776
2.82142	-2.85709	25	IPI00645887;IPI00217987;IPI00646708	Integrin, alpha M (Complement component 3 receptor 3 subunit);CD11 antigen-like family member B;Cell surface glycoprotein MAC-1 subunit alpha;CR-3 alpha chain;Integrin alpha-M;Leukocyte adhesion receptor MO1;Neutrophil adherence receptor;cDNA FLJ45735 fis, clone JCMLC2000273, highly similar to Integrin alpha-M	ITGAM;CD11B;CR3A	Q4VAK1;P11215;B3KXM6	ENSG00000169896
-3.01101	-2.8353	96	IPI00789551;IPI00017297;IPI00470923	Putative uncharacterized protein MATR3;Matrin-3;cDNA FLJ10526 fis, clone NT2RP2000931, highly similar to Matrin-3;cDNA FLJ55637, highly similar to Matrin-3;cDNA FLJ53172, highly similar to Matrin-3;cDNA, FLJ79319, highly similar to Matrin-3;Putative uncharacterized protein DKFZp686K0542;Putative uncharacterized protein DKFZp686K23100;Clone CDABP0107 mRNA sequence	MATR3;KIAA0723;DKFZp686K0542;DKFZp686K23100	A8MXP9;P43243;B3KM87;B4DF66;B4DRS1;B7ZAV5;Q5CZA7;Q68D11;Q9H4N1	ENSG00000015479
0.827575	-2.83366	2	IPI00007089	Hairy cell leukemia protein 1;Ribosome biogenesis protein NSA2 homolog;TGF-beta-inducible nuclear protein 1;cDNA, FLJ94393, Homo sapiens TGF beta-inducible nuclear protein 1 (TINP1), mRNA;TGF beta-inducible nuclear protein 1;TGF-beta inducible nuclear protein	HUSSY-29;NSA2;TINP1;CDK105;hCG_38199	O95478;Q5J7U2	ENSG00000164346;YER126C
-2.74227	-2.8257	64	IPI00015953;IPI00477179	DEAD box protein 21;Gu-alpha;Nucleolar RNA helicase 2;Nucleolar RNA helicase Gu;Nucleolar RNA helicase II;RH II/Gu;DDX21 protein;DEAD/H(Asp-Glu-Ala-Asp/His)box polypeptide 21	DDX21;OK/SW-cl.65	Q9NR30-1;Q9NR30;Q3SWU7;Q8NI92;Q9NR30-2	ENSG00000136271;ENSG00000165732
-2.43292	-2.81073	4	IPI00152890;IPI00556218;IPI00157845;IPI00291903	Nucleolar protein 6;Nucleolar RNA-associated protein;cDNA FLJ31997 fis, clone NT2RP7009259, highly similar to Nucleolar protein 6;cDNA FLJ58527, highly similar to Nucleolar protein 6	NOL6	Q9H6R4-1;Q9H6R4;Q9H6R4-4;B3KPN5;B4DF80;Q9H6R4-2;Q9H6R4-3	ENSG00000165271
-1.87329	-2.7946	13	IPI00465294;IPI00909093	Cell division cycle 5-like protein;Pombe cdc5-related protein;cDNA FLJ16777 fis, clone BRHIP2029567, highly similar to Cell division cycle 5-like protein;cDNA FLJ51295, highly similar to Cell division cycle 5-like protein	CDC5L;KIAA0432;PCDC5RP	Q99459;B3KY60;B4DSH1	ENSG00000096401
-2.80763	-2.76721	12	IPI00006702;IPI00909575	Modulator of non-genomic activity of estrogen receptor;Proline-, glutamic acid- and leucine-rich protein 1;Transcription factor HMX3;cDNA FLJ75008, highly similar to Homo sapiens proline-, glutamic acid-, leucine-rich protein 1 (PELP1), mRNA;cDNA FLJ56414, highly similar to Homo sapiens proline-, glutamic acid-, leucine-rich protein 1 (PELP1), mRNA;cDNA FLJ51806, highly similar to Homo sapiens pr…	HMX3;MNAR;PELP1	Q8IZL8-1;Q8IZL8;A8K548;B4DR36;B4DEX7	ENSG00000141456;ENSG00000188620
-3.20663	-2.74291	129	IPI00220834;IPI00871391;IPI00925823;IPI00926445	86 kDa subunit of Ku antigen;ATP-dependent DNA helicase 2 subunit 2;ATP-dependent DNA helicase II 80 kDa subunit;CTC box-binding factor 85 kDa subunit;DNA repair protein XRCC5;Ku80;Ku86;Lupus Ku autoantigen protein p86;Nuclear factor IV;Thyroid-lupus autoantigen;X-ray repair complementing defective repair in Chinese hamster cells 5 (double-strand-break rejoining);X-ray repair cross-complementing …	G22P2;XRCC5	P13010;Q53T09;Q53TC2	ENSDARG00000068862;ENSG00000079246;ENSMMUG00000001927
-2.60964	-2.73799	4	IPI00063903;IPI00937212	HCV F-transactivated protein 2;Up-regulated during skeletal muscle growth protein 5	HCVFTP2;PD04912;USMG5	Q96IX5	ENSG00000173915
-2.92566	-2.71842	91	IPI00005198;IPI00643578;IPI00641665	Interleukin enhancer-binding factor 2;Nuclear factor of activated T-cells 45 kDa;cDNA FLJ51660, highly similar to Interleukin enhancer-binding factor 2;Interleukin enhancer binding factor 2 variant	ILF2;NF45;PRO3063	Q12905;B4DY09;Q53FG3	ENSG00000143621;ENSMMUG00000008149
-2.41542	-2.69046	24	IPI00456887;IPI00929107	Heterogeneous nuclear ribonucleoprotein U-like protein 2;Scaffold-attachment factor A2	HNRNPUL2;HNRPUL2	Q1KMD3	ENSG00000214753
-2.03895	-2.68311	9	IPI00166483;IPI00797663	UPF0451 protein C17orf61	C17orf61	Q8N2U0	ENSG00000205544
-2.38398	-2.66635	14	IPI00024279;IPI00641437;IPI00552253	HEAT repeat-containing protein 1;Protein BAP28;HEATR1 protein;HEAT repeat containing 1;cDNA FLJ53502, highly similar to HEAT repeat-containing protein 1;cDNA, FLJ79312, highly similar to HEAT repeat-containing protein 1;cDNA FLJ40893 fis, clone UTERU2001607;cDNA FLJ43675 fis, clone SYNOV4008440, highly similar to HEAT repeat-containing protein 1	BAP28;HEATR1;RP11-385F5.3-002	Q9H583;A2VDI1;B2RWN5;B4E263;B7ZAU8;Q8N7L7;Q96ES5;B3KWS1;Q5T3Q7	ENSG00000119285
-1.96078	-2.66471	5	IPI00478128;IPI00410330;IPI00444526;IPI00940029;IPI00953452;IPI00892985;IPI00892770;IPI00892992;IPI00892840;IPI00892710	cDNA FLJ60209, highly similar to Transcriptional repressor p66 alpha;Putative uncharacterized protein GATAD2A;GATA zinc finger domain-containing protein 2A;Transcriptional repressor p66-alpha;cDNA FLJ55704, highly similar to Transcriptional repressor p66 alpha	GATAD2A	B4E0Q6;B5MC40;Q86YP4-1;Q86YP4;Q86YP4-2;C9J418;B4DKZ7	ENSG00000167491
-1.5404	-2.65485	64	IPI00411937;IPI00552225;IPI00642697	Nucleolar protein 56;Nucleolar protein 5A;NOP56 protein;cDNA FLJ76962, highly similar to Homo sapiens nucleolar protein 5A (56kDa with KKE/D repeat) (NOL5A), mRNA;Nucleolar protein 5A (56kDa with KKE/D repeat)	NOL5A;NOP56;RP4-686C3.1-016	O00567;A0PJ92;A8K9K6;Q9BSN3;Q5JXT2	ENSDARG00000012820;ENSG00000101361;YLR197W
-3.23175	-2.6512	16	IPI00854642;IPI00303063;IPI00854687;IPI00943203	Cell proliferation-inducing gene 54 protein;Sister chromatid cohesion protein 112;Sister chromatid cohesion protein PDS5 homolog A	KIAA0648;PDS5;PDS5A;PIG54	Q29RF7-1;Q29RF7	ENSG00000121892;YMR076C
-2.12614	-2.63406	6	IPI00373877;IPI00337602	Zinc finger protein 326;Putative uncharacterized protein ZNF326;cDNA FLJ50345, highly similar to Zinc finger protein 326;Zinc finger protein 326, isoform CRA_a	ZNF326;hCG_22859	Q5BKZ1-1;Q5BKZ1;A8MYX1;B4E179	ENSG00000162664
-2.65009	-2.62924	18	IPI00791325	HBV XAg-transactivated protein 5;HBV X-transactivated gene 5 protein;Minor histocompatibility antigen HA-8;Pumilio domain-containing protein KIAA0020;cDNA, FLJ96597	KIAA0020;XTP5	Q15397;B2RDG4	ENSG00000080608
-2.6006	-2.6273	14	IPI00015972	Cytochrome c oxidase polypeptide VIc;Cytochrome c oxidase subunit 6C	COX6C	P09669	ENSG00000164919
-3.03493	-2.62684	11	IPI00217465;IPI00217466;IPI00419983;IPI00217469	Histone H1.2;Histone H1d;cDNA FLJ76039, highly similar to Homo sapiens histone 1, H1c (HIST1H1C), mRNA;Histone 1, H1c;Histone H1.3;Histone H1c	H1F2;HIST1H1C;hCG_1640485;H1F3;HIST1H1D	P16403;A8K4I2;P16402;B2R751	ENSG00000124575;ENSG00000187837
-2.41928	-2.61169	29	IPI00300127;IPI00921516	N-acetyltransferase 10;cDNA FLJ58528, highly similar to N-acetyltransferase 10 (EC 2.3.1.-);NAT10 protein	ALP;KIAA1709;NAT10	Q9H0A0;B4DFD5;Q05CW7	ENSG00000135372;ENSG00000154553;ENSG00000162174
-2.33381	-2.60046	82	IPI00217975;IPI00790831	Lamin-B1;cDNA FLJ50934, highly similar to Lamin-B1;LMNB1 protein	LMN2;LMNB;LMNB1	P20700;B4DZT3;Q6DC98	ENSG00000113368;ENSG00000176619
-1.61666	-2.58578	5	IPI00178431;IPI00872438;IPI00792775	ATP-dependent DNA helicase Q1;DNA helicase, RecQ-like type 1;DNA-dependent ATPase Q1;RecQ protein-like 1	RECQ1;RECQL;RECQL1	P46063;A8MUG3	ENSG00000004700
-1.83707	-2.58381	22	IPI00009407	Defender against cell death 1;Dolichyl-diphosphooligosaccharide--protein glycosyltransferase subunit DAD1;Defender against cell death 1 variant	DAD1	P61803;Q53G02	ENSG00000129562;ENSMUSG00000022174;ENSRNOG00000009090;YDR016C
-2.31366	-2.57715	23	IPI00030131;IPI00791301;IPI00873716;IPI00181409;IPI00795693;IPI00795286	Lamina-associated polypeptide 2, isoforms beta/gamma;Splenin;Thymopentin;Thymopoietin;Thymopoietin, isoforms beta/gamma;Thymopoietin-related peptide isoforms beta/gamma;TP5;Lamina-associated polypeptide 2, isoforms beta/gamma variant	LAP2;TMPO	P42167-1;P42167;Q59G12;P42167-2	ENSG00000112851;ENSG00000120802
-2.65118	-2.57584	166	IPI00298788;IPI00414335;IPI00298789;IPI00219330;IPI00418313;IPI00556173;IPI00556364;IPI00169430;IPI00413860	Double-stranded RNA-binding protein 76;Interleukin enhancer-binding factor 3;M-phase phosphoprotein 4;Nuclear factor associated with dsRNA;Nuclear factor of activated T-cells 90 kDa;Translational control protein 80;Putative uncharacterized protein ILF3;cDNA FLJ58050, highly similar to Interleukin enhancer-binding factor 3;cDNA FLJ58801, highly similar to Interleukin enhancer-binding factor 3;cDNA…	DRBF;ILF3;MPHOSPH4;NF90	Q12906-1;Q12906;Q12906-3;C9JFV5;Q12906-2;Q12906-5;B4DDF3;B4DFG4;Q12906-4;Q12906-6;A8K590;Q59GP7	ENSG00000129351
-1.37464	-2.56718	5	IPI00152240;IPI00639803	Protein kish-A	TMEM167;TMEM167A	Q8TBQ9	ENSG00000174695
-1.38662	-2.5542	6	IPI00396329;IPI00478298;IPI00644504	Brix domain-containing protein 1;Ribosome biogenesis protein RPF2 homolog;Ribosome production factor 2 homolog;cDNA FLJ76924, highly similar to Homo sapiens brix domain containing 1 (BXDC1), mRNA;cDNA FLJ57639, highly similar to Brix domain-containing protein 1;Brix domain containing 1	BXDC1;RPF2;RP11-397G5.1-002;RP11-397G5.1-003	Q9H7B2;A8K800;B4DWS5;Q5VXM9;Q5VXN0	ENSG00000197498;YKR081C
-2.26937	-2.54969	7	IPI00146447;IPI00334343	Myopathy with excessive autophagy protein;Vacuolar ATPase assembly integral membrane protein VMA21	MEAX;VMA21;XMEA	Q3ZAQ7	ENSG00000160131;YGR105W
-2.41958	-2.53958	42	IPI00007928	220 kDa U5 snRNP-specific protein;p220;Pre-mRNA-processing-splicing factor 8;PRP8 homolog;Splicing factor Prp8;cDNA FLJ57882, highly similar to Pre-mRNA-processing-splicing factor 8;U5 snRNP-specific protein variant;Apoptosis-regulated protein 1;Apoptosis-regulated protein 2	PRPC8;PRPF8	Q6P2Q9;B4DK16;Q53GM6;Q6JH02;Q6JH03	ENSG00000174231
-2.96038	-2.53516	66	IPI00872028;IPI00292771;IPI00006196;IPI00030136	NUMA1 variant protein;Nuclear mitotic apparatus protein 1;SP-H antigen;cDNA FLJ76708, highly similar to Homo sapiens nuclear mitotic apparatus protein 1 (NUMA1), mRNA;NUMA1 protein;Nuclear mitotic apparatus protein 1 variant;Putative uncharacterized protein;Nuclear mitotic apparatus protein	NUMA1 variant protein;NUMA;NUMA1;NuMA	Q4LE64;Q14980-1;Q14980;Q14980-2;A8K394;Q3SYK8;Q59HB8;Q7Z757;Q96HN5;Q9UPG3	ENSG00000137497
-2.65472	-2.53062	5	IPI00549664;IPI00642510	Testis-expressed sequence 10 protein;cDNA FLJ54377;cDNA FLJ57815;cDNA FLJ50343;cDNA FLJ50387	L18;Nbla10363;TEX10	Q9NXF1;B4DQR0;B4DYV2;B4E149;B7Z9D5	ENSG00000136891;ENSG00000173114
-2.06655	-2.52419	8	IPI00027898;IPI00217294;IPI00789749;IPI00787945	Uncharacterized protein C21orf70;Putative uncharacterized protein C21orf70	C21orf70;PRED56	Q9NSI2-1;Q9NSI2;Q9NSI2-2;C9JJU7	ENSG00000160256
-2.22337	-2.51569	3	IPI00879223;IPI00011770	Complex I-MLRQ;NADH dehydrogenase [ubiquinone] 1 alpha subcomplex subunit 4;NADH-ubiquinone oxidoreductase MLRQ subunit	NDUFA4	O00483	ENSG00000189043;ENSMMUG00000020894;ENSMMUG00000030210
-2.03251	-2.51149	7	IPI00217013;IPI00479778;IPI00792955;IPI00384714;IPI00017290	Serine/threonine-protein phosphatase 4 regulatory subunit 3A;SMEK homolog 1	KIAA2010;MSTP033;PP4R3A;PPP4R3A;SMEK1	Q6IN85-1;Q6IN85;Q6IN85-2;Q6IN85-3;Q6IN85-4;Q6IN85-5	ENSG00000100796
-2.86418	-2.50992	2	IPI00888173;IPI00888625;IPI00008437;IPI00930239	Probable ribosome biogenesis protein RLP24;Ribosomal L24 domain-containing protein 1;Ribosomal protein L24-like;cDNA FLJ31151 fis, clone IMR322001541, highly similar to Probable ribosome biogenesis protein RLP24	C15orf15;My024;RPL24L;RSL24D1	Q9UHA3;B3KP47	ENSG00000137876
-2.40285	-2.49593	2	IPI00397994;IPI00942406	Uncharacterized protein C4orf52	C4orf52	Q8N5G0;C9JYT8	ENSG00000180408
-1.16072	-2.48882	17	IPI00181728	Brix domain-containing protein 2;Ribosome biogenesis protein BRX1 homolog;BXDC2 protein;cDNA FLJ57871, highly similar to Brix domain-containing protein 2;BRIX;Brix domain containing 2, isoform CRA_b;cDNA FLJ11100 fis, clone PLACE1005550	BRIX;BRIX1;BXDC2;hCG_2039716	Q8TDN6;A0JLQ5;B4E0B8;Q9NUW4	ENSG00000113460
-2.51161	-2.47636	3	IPI00217277;IPI00015920;IPI00790325	Mitochondrial dicarboxylate carrier;Solute carrier family 25 member 10;cDNA FLJ61034, highly similar to Mitochondrial dicarboxylate carrier	DIC;SLC25A10	Q9UBX3-2;Q9UBX3;Q9UBX3-1;B4E1E9;Q542Z3	ENSG00000183048
-2.17319	-2.47464	2	IPI00021431;IPI00028611;IPI00789037;IPI00921868	COUP transcription factor 1;COUP transcription factor I;Nuclear receptor subfamily 2 group F member 1;V-erbA-related protein 3;Apolipoprotein A-I regulatory protein 1;COUP transcription factor 2;COUP transcription factor II;Nuclear receptor subfamily 2 group F member 2;cDNA FLJ50900, highly similar to COUP transcription factor 2;NR2F2 protein;Nuclear receptor subfamily 2, group F, member 2;Nuclea…	EAR3;ERBAL3;NR2F1;TFCOUP1;ARP1;NR2F2;TFCOUP2;hCG_21309	P10589;P24468;B6ZGU1;Q3KQR7;B4DQJ2	ENSG00000101246;ENSG00000116194;ENSG00000164093;ENSG00000175745;ENSG00000185551;YDL167C;YHR129C;YPL051W
-2.79857	-2.47418	15	IPI00926491;IPI00719814;IPI00219291;IPI00220300;IPI00456013	cDNA FLJ56092, highly similar to Pentatricopeptide repeat protein 1;Pentatricopeptide repeat domain 1;ATP synthase subunit f, mitochondrial;Putative uncharacterized protein ATP5J2;ATP synthase, H+ transporting, mitochondrial F0 complex, subunit f isoform 2a variant;ATP synthase, H+ transporting, mitochondrial F0 complex, subunit f, isoform 2;ATP synthase, H+ transporting, mitochondrial F0 complex…	PTCD1;ATP5J2;ATP5JL;hCG_2023419;tcag7.652	B4DJ38;Q3ZB84;C9J108;P56134-2;P56134;C9JU26;P56134-1;Q53FE1;Q6IBB3;A6ND55	ENSG00000106246;ENSG00000241468
-3.0248	-2.47361	4	IPI00419266;IPI00945153	Complex I-B14;LYR motif-containing protein 6;NADH dehydrogenase [ubiquinone] 1 alpha subcomplex subunit 6;NADH-ubiquinone oxidoreductase B14 subunit	LYRM6;NADHB14;NDUFA6	P56556	ENSG00000184983
-1.86418	-2.46208	17	IPI00306380;IPI00003886;IPI00798037;IPI00789659;IPI00929341	E2-induced gene 3 protein;Guanine nucleotide-binding protein-like 3;Novel nucleolar protein 47;Nucleolar GTP-binding protein 3;Nucleostemin;cDNA FLJ57535, highly similar to Guanine nucleotide-binding protein-like 3	E2IG3;GNL3;NS	Q9BVP2-1;Q9BVP2;Q9BVP2-2;B4DMU5	ENSG00000163938
-2.32424	-2.45547	10	IPI00746351;IPI00183462	Exosome complex exonuclease RRP44;Protein DIS3 homolog;Ribosomal RNA-processing protein 44;DIS3;cDNA FLJ10484 fis, clone NT2RP2000161, highly similar to Exosome complex exonuclease RRP44 (EC 3.1.13.-);DIS3 protein	DIS3;KIAA1008;RRP44	Q9Y2L1-1;Q9Y2L1;A8QI98;Q9Y2L1-2;B3KM83;Q49AG4	ENSG00000083520;YOL021C
-1.43421	-2.45399	10	IPI00290314;IPI00102997;IPI00645459;IPI00902976;IPI00642533	ATPase WRNIP1;Werner helicase-interacting protein 1;cDNA FLJ37504 fis, clone BRAWH2017103, highly similar to ATPase WRNIP1	WHIP;WRNIP1	Q96S55-1;Q96S55;Q96S55-2;B2RDB0;Q96S55-3;B3KT25;Q96S55-4	ENSG00000124535
-2.95243	-2.43851	5	IPI00019488	BRMS2;U3 small nucleolar ribonucleoprotein protein IMP3;Mitochondrial ribosomal protein S4	C15orf12;IMP3;MRPS4	Q9NV31;Q96Q46	ENSG00000136231;ENSG00000138600;ENSG00000177971;YHR148W
-2.35868	-2.43781	15	IPI00011268;IPI00216044;IPI00642213;IPI00641351;IPI00514496;IPI00640938	Autoantigen p542;Heterogeneous nuclear ribonucleoprotein C-like 2;hnRNP associated with lethal yellow protein homolog;RNA-binding protein Raly;cDNA FLJ77422, highly similar to Homo sapiens RNA binding protein, autoantigenic (hnRNP-associated with lethal yellow homolog (mouse)), transcript variant 1, mRNA;RNA binding protein (Autoantigenic, hnRNP-associated with lethal yellow) long isoform variant…	HNRPCL2;P542;RALY;hCG_37136;RP1-64K7.1-007;RP1-64K7.1-004;RP1-64K7.1-005	Q9UKM9-1;Q9UKM9;Q53GL6;Q9UKM9-2;A8K4T9;Q5QPL9;B4DSJ1;Q5QPM1;Q5QPM0	ENSDARG00000059972;ENSG00000125970
-1.9244	-2.43544	20	IPI00100151;IPI00788157	5-3 exoribonuclease 2;DHM1-like protein;cDNA FLJ10711 fis, clone NT2RP3000917, highly similar to 5-3 exoribonuclease 2 (EC 3.1.11.-);cDNA FLJ55645, highly similar to 5-3 exoribonuclease 2 (EC 3.1.11.-);cDNA FLJ54526, highly similar to 5-3 exoribonuclease 2 (EC 3.1.11.-)	XRN2	Q9H0D6-1;Q9H0D6;B3KMC9;B4DZC3;B4E0B9;Q9H0D6-2	ENSG00000088930
-2.66082	-2.4305	6	IPI00029558	Complex I-B14.5b;Human lung cancer oncogene 1 protein;NADH dehydrogenase [ubiquinone] 1 subunit C2;NADH-ubiquinone oxidoreductase subunit B14.5b;NADH dehydrogenase;Putative uncharacterized protein NDUFC2	HLC1;NDUFC2;hCG_1643251	O95298;Q549M5	ENSG00000151366
-2.83939	-2.42258	6	IPI00335385	DCS-1;Hint-related 7meGMP-directed hydrolase;Histidine triad protein member 5;Scavenger mRNA-decapping enzyme DcpS;mRNA decapping enzyme variant	DCPS;DCS1;HINT5;HSPC015	Q96C86;Q53G42	ENSG00000110063;YLR270W
-2.35071	-2.4211	10	IPI00942143	cDNA FLJ51069, highly similar to DNA mismatch repair protein Msh2		B4DSB9
-2.57021	-2.41981	22	IPI00946421;IPI00219685;IPI00942935;IPI00909465;IPI00909424	Cell death regulatory protein GRIM-19;Complex I-B16.6;Gene associated with retinoic and interferon-induced mortality 19 protein;NADH dehydrogenase [ubiquinone] 1 alpha subcomplex subunit 13;NADH-ubiquinone oxidoreductase B16.6 subunit;cDNA FLJ59191, highly similar to NADH dehydrogenase (ubiquinone) 1 alpha subcomplex subunit 13 (EC 1.6.5.3);cDNA FLJ58045, highly similar to NADH dehydrogenase (ubi…	CDA016;CGI-39;GRIM19;NDUFA13	Q9P0J0;B4DF76;B4DQP1;B4DEZ3	ENSG00000186010
-2.45696	-2.41031	7	IPI00654654;IPI00945880	28S ribosomal protein S33, mitochondrial;Mitochondrial ribosomal protein S33;Mitochondrial ribosomal protein S33, isoform CRA_a;MRPS33 protein;Putative uncharacterized protein MRPS33	CGI-139;MRPS33;PTD003;hCG_40133;tcag7.371	Q9Y291;A4D1T3;Q3KRB4;C9JBY7	ENSDARG00000020015;ENSG00000090263
-2.15869	-2.39141	2	IPI00218624;IPI00218620;IPI00000192;IPI00401959;IPI00218622;IPI00878468;IPI00218619;IPI00401958;IPI00218618;IPI00402153;IPI00953342;IPI00217930;IPI00748258;IPI00218617;IPI00218621;IPI00444149	Bax antagonist selected in saccharomyces 1;Negative regulatory element-binding protein;Protein DBP-5;Protein SON;SON3;SON protein;cDNA FLJ46057 fis, clone T1ESE2000609, highly similar to SON protein	C21orf50;DBP5;HSPC310;HSPC312;KIAA1019;NREBP;SON	P18583-9;P18583;P18583-5;P18583-1;P18583-7;P18583-4;P18583-3;C9J733;P18583-10;P18583-2;C9JU71;P18583-8;A0JLP4;Q3SWV4;Q6PKE0;P18583-6;Q6ZRV7	ENSG00000157349;ENSG00000159140;YOR046C
-1.1503	-2.38855	4	IPI00440688;IPI00940039;IPI00440689;IPI00878135;IPI00877685;IPI00429180;IPI00908753	cDNA FLJ54030, highly similar to Polymerase delta-interacting protein 3;46 kDa DNA polymerase delta interaction protein;Polymerase delta-interacting protein 3;S6K1 Aly/REF-like target;cDNA FLJ52566, highly similar to Polymerase delta-interacting protein 3;POLDIP3 protein;Putative uncharacterized protein DKFZp434G0310;Polymerase delta interacting protein 46;cDNA FLJ60857, highly similar to Polymer…	KIAA1649;PDIP46;POLDIP3;DKFZp434G0310	B4E0L0;Q9BY77-1;Q9BY77;B4DMM2;Q96DI9;Q9BY77-2;Q009A7;C9JF18;Q659C6;C9JR24;Q8WUT1;Q6R954;B4DSH9	ENSG00000100227
-2.88897	-2.38692	23	IPI00465044	Protein RCC2;RCC1-like protein TD-60;Telophase disk protein of 60 kDa;RCC2 protein	KIAA1470;RCC2;TD60	Q9P258;A5PLK7	ENSG00000179051
-1.19334	-2.38278	5	IPI00002879	Lysine-specific demethylase NO66;Nucleolar protein 66	C14orf169;NO66	Q9H6W3;B4DT02
-2.99723	-2.38059	29	IPI00025039	34 kDa nucleolar scleroderma antigen;rRNA 2-O-methyltransferase fibrillarin;cDNA FLJ56738, highly similar to Fibrillarin;FBL protein;Putative uncharacterized protein	FBL;FIB1;FLRN	P22087;B4DLD4;Q96BS4	ENSG00000105202;ENSG00000166341
-2.58234	-2.37815	38	IPI00006379;IPI00924866;IPI00917530	Nucleolar protein 5;Nucleolar protein 58;cDNA FLJ13913 fis, clone Y79AA1000231, highly similar to Nucleolar protein NOP5;cDNA FLJ56668, highly similar to Nucleolar protein NOP5	HSPC120;NOL5;NOP5;NOP58	Q9Y2X3;B3KN82;B4DUY3	ENSG00000055044;YOR310C
-0.681886	-2.37329	5	IPI00022536;IPI00479926;IPI00335101;IPI00745931	90 kDa ribosomal protein S6 kinase 4;Nuclear mitogen- and stress-activated protein kinase 2;Ribosomal protein kinase B;Ribosomal protein S6 kinase alpha-4;RPS6KA4 protein;cDNA FLJ51927, highly similar to Ribosomal protein S6 kinase alpha-4 (EC 2.7.11.1);90 kDa ribosomal protein S6 kinase 5;Nuclear mitogen- and stress-activated protein kinase 1;Ribosomal protein S6 kinase alpha-5;RSK-like protein …	MSK2;RPS6KA4;MSK1;RPS6KA5;DKFZp586C1419	O75676-1;O75676;A0PJF8;B4DPV1;O75676-2;O75582;B7Z2Y5;Q9UG98;Q86VU2	ENSG00000100784;ENSG00000162302;YNL073W
-2.59649	-2.36818	109	IPI00296337;IPI00376215;IPI00786995	DNA-dependent protein kinase catalytic subunit;DNPK1;p460;cDNA FLJ57825, highly similar to DNA-dependent protein kinase catalytic subunit (EC 2.7.11.1)	HYRC;HYRC1;PRKDC	P78527-1;P78527;P78527-2;B4DL41	ENSG00000121031
-2.67632	-2.3569	13	IPI00384456;IPI00106847;IPI00893449;IPI00892806;IPI00893025	DNA mismatch repair protein Msh6;G/T mismatch-binding protein;MutS-alpha 160 kDa subunit;cDNA FLJ55677, highly similar to DNA mismatch repair protein MSH6;cDNA FLJ53432, highly similar to DNA mismatch repair protein MSH6;GTBP-ALT;MSH6 protein	GTBP;MSH6	P52701-1;P52701;B4DF41;B4E3I4;Q1L838;Q3SWU9;P52701-2;C9J3N0	ENSG00000116062;YDR097C
-2.0961	-2.35578	4	IPI00220059;IPI00815735;IPI00790949	Complex I-B15;NADH dehydrogenase [ubiquinone] 1 beta subcomplex subunit 4;NADH-ubiquinone oxidoreductase B15 subunit;NADH dehydrogenase (Ubiquinone) 1 beta subcomplex, 4, 15kDa	NDUFB4	O95168;B9EJC7;B2RUY3	ENSG00000065518
-2.77883	-2.34179	123	IPI00216592;IPI00477313;IPI00909232;IPI00759596;IPI00759822;IPI00735540;IPI00911096;IPI00868835;IPI00910718;IPI00910666;IPI00877664	Heterogeneous nuclear ribonucleoproteins C1/C2;cDNA, FLJ92657, highly similar to Homo sapiens heterogeneous nuclear ribonucleoprotein C (C1/C2) (HNRPC), transcript variant 2, mRNA;cDNA FLJ45003 fis, clone BRAWH3011623, highly similar to Heterogeneous nuclear ribonucleoproteins C;cDNA FLJ75154, highly similar to Homo sapiens heterogeneous nuclear ribonucleoprotein C (C1/C2), mRNA;cDNA, FLJ92712, h…	HNRNPC;HNRPC	P07910-2;P07910;B2R5W2;B3KX96;P07910-1;A8K9A4;B2R603;B4DY08;P07910-4;P07910-3	ENSDARG00000022579;ENSG00000092199
-2.54937	-2.33868	3	IPI00001134;IPI00556348	RNA-binding motif protein 7;RNA-binding protein 7;RNA binding motif protein 7;Putative uncharacterized protein	RBM7	Q9Y580;Q6IRX3;Q59EQ8	ENSG00000076053
-1.79126	-2.33625	21	IPI00029264	Complex III subunit 4;Complex III subunit IV;Cytochrome b-c1 complex subunit 4;Cytochrome c1, heme protein, mitochondrial;Ubiquinol-cytochrome-c reductase complex cytochrome c1 subunit;Putative uncharacterized protein	CYC1	P08574;Q8TBT6	ENSG00000179091;YJR048W
-1.85768	-2.3247	6	IPI00006723;IPI00940685;IPI00385642	cDNA FLJ56825, highly similar to WD repeat protein 57;38 kDa-splicing factor;Prp8-binding protein;U5 small nuclear ribonucleoprotein 40 kDa protein;U5 snRNP-specific 40 kDa protein;WD repeat-containing protein 57;cDNA FLJ90035 fis, clone HEMBA1001878, highly similar to WD repeat protein 57;CDW11/WDR57;WD repeat domain 57 (U5 snRNP specific), isoform CRA_a;cDNA, FLJ94417, highly similar to Homo sa…	PRP8BP;SFP38;SNRNP40;WDR57;hCG_20041	B4DQJ1;Q96DI7;A0MNP2;B2R9I9	ENSG00000060688
-1.72619	-2.32343	28	IPI00301323;IPI00657846;IPI00555700	ATP-dependent RNA helicase DDX18;DEAD box protein 18;Myc-regulated DEAD box protein;Putative uncharacterized protein DDX18;cDNA FLJ33908 fis, clone CTONG2008518, highly similar to DEAD/H (Asp-Glu-Ala-Asp/His) box polypeptide 18	DDX18	Q9NVP1;Q4ZG72;Q53TI6;Q8N254	ENSG00000088205
-2.2107	-2.31956	7	IPI00007175;IPI00020793	60S ribosome subunit biogenesis protein NIP7 homolog;KD93;cDNA FLJ10296 fis, clone NT2RM1001044, highly similar to Homo sapiens HSPC031 mRNA	CGI-37;HSPC031;HSPC180;NIP7;OK/SW-cl.76;OK/SW-cl.78	Q9Y221-1;Q9Y221;Q9Y221-2;B3KM49	ENSG00000132603;YPL211W
-2.75994	-2.31777	33	IPI00004968	Nuclear matrix protein 200;Pre-mRNA-processing factor 19;PRP19/PSO4 homolog;Senescence evasion factor	NMP200;PRP19;PRPF19;SNEV	Q9UMS4	ENSG00000110107;YLL036C
-1.86412	-2.314	15	IPI00411886;IPI00418523;IPI00921079;IPI00385785;IPI00909294	NOC2-like protein;Nucleolar complex protein 2 homolog;cDNA FLJ14222 fis, clone NT2RP3003992, highly similar to Nucleolar complex protein 2 homolog;cDNA FLJ12694 fis, clone NT2RP1000358, highly similar to Homo sapiens mRNA;cDNA DKFZp564C186 (from clone DKFZp564C186)	NOC2L	Q9Y3T9;B3KNC3;Q9H9J5	ENSG00000188976
-2.3728	-2.29663	12	IPI00031554	ATP-dependent RNA helicase DDX50;DEAD box protein 50;Gu-beta;Nucleolar protein Gu2;cDNA FLJ56545, highly similar to ATP-dependent RNA helicase DDX50 (EC 3.6.1.-);cDNA FLJ61430, highly similar to ATP-dependent RNA helicase DDX50 (EC 3.6.1.-);Nucleolar protein GU2 variant;Putative uncharacterized protein DKFZp761E0323	DDX50;DKFZp761E0323	Q9BQ39;B4DED6;B4DW97;Q53FI9;Q9NTA9	ENSG00000107625
NaN	-2.28786	2	IPI00419721	EPM2A-interacting protein 1;Laforin-interacting protein	EPM2AIP1;KIAA0766;My007	Q7L775	ENSG00000178567
-2.55055	-2.28617	16	IPI00748807;IPI00930629;IPI00221235	160 kDa nucleoporin;Nuclear pore complex protein Nup160;Nucleoporin Nup160;Putative uncharacterized protein NUP160	KIAA0197;NUP120;NUP160	Q12769-1;Q12769;C9JIP0	ENSG00000030066;YKL057C
-1.57437	-2.28511	19	IPI00103483	Cofactor of BRCA1;Negative elongation factor B	COBRA1;KIAA1182;NELFB	Q8WX92	ENSG00000188986
-1.83789	-2.28256	3	IPI00029447;IPI00477701;IPI00044920;IPI00942124	28 kDa cis-Golgi SNARE p28;28 kDa Golgi SNARE protein;Golgi SNAP receptor complex member 1;cDNA FLJ77138, highly similar to Homo sapiens golgi SNAP receptor complex member 1 (GOSR1), transcript variant 1, mRNA;GOSR1 protein;cDNA FLJ58038, highly similar to Golgi SNAP receptor complex member 1	GOSR1;GS28	O95249;A8K5R6;Q96QI9;B4DQA8	ENSG00000108587;ENSMMUG00000023698
-2.92676	-2.26337	99	IPI00420014;IPI00740142;IPI00953667;IPI00168235;IPI00927472;IPI00937839;IPI00735397	Activating signal cointegrator 1 complex subunit 3-like 1;BRR2 homolog;U5 small nuclear ribonucleoprotein 200 kDa helicase;U5 snRNP-specific 200 kDa protein;SNRNP200 protein;cDNA FLJ55548, highly similar to U5 small nuclear ribonucleoprotein 200 kDa helicase (EC 3.6.1.-);cDNA FLJ13778 fis, clone PLACE4000431, highly similar to H.sapiens U5 snRNP-specific 200kD protein;PRO2281;Putative RNA helicase	ASCC3L1;HELIC2;KIAA0788;SNRNP200	O75643-1;O75643;A2RRQ7;A4FU77;B4E150;Q5ZF01;Q7L5W4;Q9H8B9;Q9P172;Q9UNV9	ENSG00000144028
-2.10818	-2.26252	2	IPI00010388	Centromere protein B;Major centromere autoantigen B;Putative uncharacterized protein	CENPB	P07199;Q71VN3;Q71VN4;Q96EI4	ENSG00000125817
-2.33745	-2.26027	46	IPI00028055;IPI00911085	21 kDa transmembrane-trafficking protein;p24delta;S31III125;Tmp-21-I;Transmembrane emp24 domain-containing protein 10;Transmembrane protein Tmp21;cDNA FLJ52032, highly similar to Transmembrane emp24 domain-containing protein 10;Full-length cDNA 5-PRIME end of clone CS0DF013YM24 of Fetal brain of Homo sapiens (Human) variant;cDNA FLJ53754, highly similar to Transmembrane emp24 domain-containing pr…	TMED10;TMP21	P49755;B2R605;B4DZH3;Q53GF9;B4DL12	ENSG00000170348
-2.2643	-2.25387	21	IPI00428967;IPI00032825;IPI00926851	Toll-like receptor adapter molecule 2 (TICAM-2) (Putative NF-kappa-B- activating protein 502).;Transmembrane emp24 domain-containing protein 7;cDNA FLJ57776, highly similar to Transmembrane emp24 domain-containing protein 7;TMED7 protein;cDNA FLJ90737 fis, clone PLACE1010827, moderately similar to Membrane protein p24B	hCG_37564;TIRAP3;CGI-109;TMED7	Q6JUT2;Q9Y3B3;B4E2C1;Q3B7W7;Q8NBU8	ENSG00000134970;ENSG00000243414
-2.76454	-2.25087	27	IPI00295940;IPI00878697;IPI00941110;IPI00877626;IPI00879581;IPI00880083;IPI00879913	cDNA FLJ55508, highly similar to Sad1/unc-84-like protein 2;UNC84B protein;cDNA FLJ75032, highly similar to Homo sapiens unc-84 homolog B (C. elegans) (UNC84B), mRNA;Unc-84 homolog B (C. elegans);Protein unc-84 homolog B;Rab5-interacting protein;Sad1/unc-84 protein-like 2;SUN domain-containing protein 2;cDNA FLJ59542, highly similar to Sad1/unc-84-like protein 2	UNC84B;RP3-508I15.15-002;FRIGG;KIAA0668;RAB5IP;SUN2	B4E2A6;Q504T5;A8K129;B0QY62;Q9UH99;B4DIU6;Q2T9F7;Q6NT72	ENSG00000100242;YER021W
-2.31984	-2.24537	6	IPI00025087;IPI00895905;IPI00375319;IPI00654847;IPI00894418;IPI00796188;IPI00902894	Antigen NY-CO-13;Cellular tumor antigen p53;Phosphoprotein p53;Tumor suppressor p53;Tumor protein p53;TP53;p53;Mutant p53 tumor suppressor;Truncated p53 splice variant;Truncated p53;P53	P53;TP53;hCG_42016;p53	P04637-1;P04637;B6E4X6;Q1MSX0;Q2XN98;Q2XSC7;Q5U0E4;B4DMH2;B4DNI2;Q3LRW3;Q53GA5;P04637-2;Q1MSW8;Q3LRW4;Q3LRW5;Q3LRW1;A2I9Z0;A2I9Z1;A4GW67;A4GW74;A4GW75;A4GW76;A4GW97;A4GWB4;A4GWB5;A4GWB8;A4GWD0;B1PZ15;B2ZAH2;B2ZAH3;B2ZAH4;B4E095;B4XAK8;B4XAL0;B5AKF5;B5AKF6;B5AKF7;Q0ZAK0;Q0ZAK1;Q19RW5;Q19RW6;Q1HGV0;Q1HGV1;Q1HGV2;Q1HGV3;Q27HK5;Q3LRW2;Q4FEW1;Q761V2	ENSG00000141510;ENSMMUG00000008639;ENSMUSG00000059552;ENSRNOG00000010756;FBgn0039044
-2.82849	-2.23162	3	IPI00071189;IPI00215999;IPI00071185;IPI00376979;IPI00942449;IPI00937307;IPI00376983;IPI00071188;IPI00942877;IPI00395687;IPI00939540;IPI00736011;IPI00337617;IPI00376980;IPI00759690	Cell division cycle 2-like protein kinase 1;Cell division protein kinase 11B;Galactosyltransferase-associated protein kinase p58/GTA;p58 CLK-1;PITSLRE serine/threonine-protein kinase CDC2L1;cDNA FLJ59152, highly similar to PITSLRE serine/threonine-protein kinaseCDC2L1 (EC 2.7.11.22);Cell division cycle 2-like 1 (PITSLRE proteins);CDC2L1 protein;Cell division cycle 2-like 2 (PITSLRE proteins);CDC2…	CDC2L1;CDK11;CDK11B;PITSLREA;PK58;CDC2L2;RP1-283E3.2-003;RP1-283E3.2-008	P21127-1;P21127;P21127-2;B4E3D9;B7ZVY7;Q6PK02;P21127-3;Q5QPR3;P21127-8;P21127-9;Q4VBY6;Q5QPR4;Q96CA8;P21127-6;A4VCI5;Q6P5Y5;P21127-10;P21127-5;P21127-4;P21127-12	ENSG00000008128;ENSG00000155111
-2.46021	-2.22934	19	IPI00385042;IPI00645138	Chronic renal failure gene protein;GTP-binding protein NGB;Nucleolar GTP-binding protein 1;cDNA FLJ10686 fis, clone NT2RP3000252, highly similar to Nucleolar GTP-binding protein 1;cDNA FLJ53992, highly similar to Nucleolar GTP-binding protein 1;cDNA FLJ56266, highly similar to Nucleolar GTP-binding protein 1;cDNA FLJ55652, highly similar to Nucleolar GTP-binding protein 1;G protein-binding protei…	CRFG;GTPBP4;NOG1	Q9BZE4;B3KMC5;B4DHR2;B4DY13;B7Z7A3;Q53GS0;Q8N4P8	ENSG00000107937;YPL093W
-1.51383	-2.22842	3	IPI00879978;IPI00784376;IPI00879813	Mitochondrial 18 kDa protein;Putative uncharacterized protein ENSP00000383926	HSPC242;MTP18;My022	C9JFZ3;Q9UDX5;B5MC22	ENSG00000242114
-2.87461	-2.22811	2	IPI00032491	Inner nuclear membrane protein Man1;LEM domain-containing protein 3;cDNA FLJ56612, highly similar to Inner nuclear membrane protein Man1;cDNA FLJ56676, highly similar to Inner nuclear membrane protein Man1	LEMD3;MAN1	Q9Y2U8;B4DI45;B4E2K7	ENSG00000174106;FBgn0034962
-2.4135	-2.22157	38	IPI00009346	Transmembrane protein 14C;Transmembrane protein 14C variant	C6orf53;HSPC194;TMEM14C	Q9P0S9;Q53F27;Q5T4I6	ENSG00000111843
-2.12073	-2.21813	12	IPI00936738;IPI00644766;IPI00952955;IPI00012280	Torsin-1A-interacting protein 1;Torsin A interacting protein 1;Putative uncharacterized protein TOR1AIP1	TOR1AIP1;RP11-533E19.1-002	Q5JTV8-1;Q5JTV8;B1AMI8;C9J3B0;Q5JTV8-2	ENSG00000143337
-2.72633	-2.21546	13	IPI00890837;IPI00465022;IPI00645162;IPI00644749	Structural maintenance of chromosomes flexible hinge domain-containing protein 1	KIAA0650;SMCHD1	A6NHR9-1;A6NHR9;A6NHR9-2;A6NHR9-3	ENSG00000101596
-2.66731	-2.21375	28	IPI00019380;IPI00513689	80 kDa nuclear cap-binding protein;Nuclear cap-binding protein subunit 1	CBP80;NCBP;NCBP1	Q09161	ENSG00000136937;YMR125W
-1.65005	-2.2092	2	IPI00419802;IPI00377161;IPI00915760;IPI00916207	3-hydroxyisobutyryl-CoA hydrolase, mitochondrial;3-hydroxyisobutyryl-coenzyme A hydrolase;Putative uncharacterized protein HIBCH	HIBCH	Q6NVY1-1;Q6NVY1;Q6NVY1-2;B8ZZZ0;C9JQC8	ENSG00000198130
-2.20297	-2.20236	24	IPI00879004;IPI00478232;IPI00218753;IPI00414101;IPI00942088;IPI00953043;IPI00953508	DNA topoisomerase 2-alpha;DNA topoisomerase II, alpha isozyme;DNA topoisomerase 2	TOP2;TOP2A	P11388-4;P11388;P11388-1;C9J5P2;P11388-3;P11388-2;A6NDM0;C9J4C3;C9JGD1	ENSG00000131747;YNL088W
0.450274	-2.20192	3	IPI00550766;IPI00909754	Novel nuclear protein 1;Nucleolar protein Nop52;Ribosomal RNA processing protein 1 homolog A;RRP1-like protein;Nucleolar protein NOP52 variant;RRP1 protein;NNP3;cDNA FLJ61500, highly similar to NNP-1 protein	D21S2056E;NNP1;NOP52;RRP1;RRP1A	P56182;Q53FR7;Q6PJJ2;Q96J73;B4DZM3	ENSG00000137818;ENSG00000160214;YDR087C
-1.59192	-2.1972	3	IPI00759481;IPI00005996;IPI00845492;IPI00902434;IPI00759667;IPI00939666	HMGA2e;HMGA2e;High mobility group AT-hook protein 2;High mobility group protein HMGI-C;High-mobility group protein isoform C;HMGA2f;HMGA2c;HMGA2d;HMGA2d;HMGA2c	HMGA2;HMGIC	Q1M183;P52926;Q8IZX8;Q1M182;Q1M187;Q1M186;Q1M185;Q1M188	ENSG00000149948
-2.05248	-2.19642	8	IPI00302176;IPI00607820	H/ACA ribonucleoprotein complex subunit 1;Nucleolar protein family A member 1;snoRNP protein GAR1	GAR1;NOLA1	Q9NY12-1;Q9NY12;Q9NY12-2	ENSG00000109534;YHR089C
-2.01619	-2.19289	28	IPI00002372;IPI00908804;IPI00185503;IPI00884932	70 kDa peroxisomal membrane protein;ATP-binding cassette sub-family D member 3;cDNA FLJ54042, highly similar to ATP-binding cassette sub-family D member 3;cDNA FLJ53353, highly similar to ATP-binding cassette sub-family D member 3	ABCD3;PMP70;PXMP1	P28288-1;P28288;B4DZ22;B4DL07;P28288-2	ENSG00000117528;ENSMUSG00000028127
-2.18876	-2.18355	23	IPI00016608;IPI00797864;IPI00909375	Membrane protein p24A;Transmembrane emp24 domain-containing protein 2;cDNA, FLJ93436, Homo sapiens coated vesicle membrane protein (RNP24), mRNA;RNP24 protein;Transmembrane emp24 domain trafficking protein 2, isoform CRA_a;cDNA FLJ52153, highly similar to Transmembrane emp24 domain-containing protein 2;cDNA FLJ52154, moderately similar to Transmembrane emp24 domain-containing protein 2	RNP24;TMED2;hCG_1743563	Q15363;Q6FHT8;B4DP27;B4E020	ENSG00000086598
-1.11344	-2.18139	14	IPI00013774;IPI00514649;IPI00910637	Histone deacetylase 1;cDNA FLJ51764, highly similar to Histone deacetylase 1;Putative uncharacterized protein DKFZp686H12203;HDAC1 protein;Histone deacetylase 1, isoform CRA_a;cDNA FLJ60860, highly similar to Histone deacetylase 1;cDNA FLJ51981, highly similar to Histone deacetylase 1	HDAC1;RPD3L1;DKFZp686H12203;hCG_41610;RP4-811H24.2-001;RP4-811H24.2-010	Q13547;B4DRG0;B5BU61;B5MGH2;Q5HYD4;Q6IT96;Q5TEE2;B4DSK9;B7Z3S4	ENSG00000116478;FBgn0015805
-2.71482	-2.16369	14	IPI00042580;IPI00797546;IPI00953537;IPI00843886	Apolipoprotein O;Protein FAM121B;Putative uncharacterized protein APOO	APOO;FAM121B;My025;UNQ1866/PRO4302	Q9BUR5-1;Q9BUR5;Q9BUR5-2;C9J574;C9JKE7	ENSG00000184831
-2.56841	-2.15416	10	IPI00164949;IPI00759539	Negative elongation factor C/D;TH1-like protein	HSPC130;NELFD;TH1;TH1L	Q8IXH7-1;Q8IXH7;Q8IXH7-4	ENSG00000101158;FBgn0010416
-2.17991	-2.13323	10	IPI00154590;IPI00916807;IPI00908705;IPI00916663;IPI00915819;IPI00916514	MKI67 FHA domain-interacting nucleolar phosphoprotein;Nucleolar phosphoprotein Nopp34;Nucleolar protein interacting with the FHA domain of pKI-67;Putative uncharacterized protein MKI67IP	MKI67IP;NIFK;NOPP34	Q9BYG3;C9J808	ENSG00000155438
-1.78802	-2.13054	6	IPI00328200;IPI00791466	Glutamine-rich protein 1;cDNA FLJ77780;Glutamine-rich 1;HCG2002013, isoform CRA_c;cDNA FLJ12462 fis, clone NT2RM1000770, weakly similar to DXS6673E PROTEIN;cDNA FLJ20259 fis, clone COLF7443	QRICH1;hCG_2002013	Q2TAL8;A1L3Z9;Q9H9Z1;Q9NXG9	ENSG00000198218
-1.82736	-2.12615	49	IPI00009771;IPI00879819	Lamin-B2	LMN2;LMNB2	Q03252	ENSG00000113368;ENSG00000176619
-2.48189	-2.11946	4	IPI00010427	Transmembrane protein 93	TMEM93	Q9BV81	ENSG00000127774
-2.69022	-2.1168	3	IPI00240812;IPI00937545;IPI00845446;IPI00845459;IPI00845253	Androgen-induced proliferation inhibitor;Androgen-induced prostate proliferative shutoff-associated protein AS3;Sister chromatid cohesion protein PDS5 homolog B;cDNA FLJ61699, highly similar to Homo sapiens androgen-induced proliferation inhibitor (APRIN), transcript variant 1, mRNA	APRIN;AS3;KIAA0979;PDS5B	Q9NTI5-1;Q9NTI5;Q9NTI5-2;B7Z5S1;Q9NTI5-3;Q9NTI5-4	ENSG00000083642
-2.32113	-2.1168	91	IPI00017334;IPI00793658;IPI00791634;IPI00793442;IPI00909721;IPI00386679	Prohibitin;cDNA FLJ78511, highly similar to Homo sapiens prohibitin (PHB), mRNA;cDNA, FLJ93035, Homo sapiens prohibitin (PHB), mRNA;Prohibitin, isoform CRA_a;Prohibitin variant;PHB protein;Putative uncharacterized protein PHB;cDNA FLJ51562, highly similar to Prohibitin	PHB;hCG_29613	P35232;A8K401;Q53FV0;Q6FHP5;Q6PUJ7;C9JW96;C9JZ20;A8MUL1;B4DY47	ENSG00000167085;YGR132C
-1.82874	-2.11106	6	IPI00848321;IPI00242273;IPI00939917;IPI00514042;IPI00177890;IPI00853043;IPI00935702;IPI00062599;IPI00221105;IPI00852816;IPI00456146;IPI00853408;IPI00106988;IPI00903013;IPI00791768;IPI00922828;IPI00945076	SMARCD2 protein;cDNA FLJ59246, highly similar to Rattus norvegicus SWI/SNF related, matrix associated, actin dependent regulator of chromatin, subfamily d, member 2 (Smarcd2), mRNA;SWI/SNF related, matrix associated, actin dependent regulator of chromatin, subfamily d, member 2, isoform CRA_b;cDNA FLJ53269, highly similar to SWI/SNF-related matrix-associated actin-dependent regulator of chromatin…	SMARCD2;hCG_41816;BAF60B;PRO2451	A5PLL5;B4DV56;B9EGA3;A6NNQ7;Q92925-2;Q92925;Q92925-1	ENSG00000108604
-2.36766	-2.10889	30	IPI00642238;IPI00645339;IPI00646486;IPI00871239;IPI00640417;IPI00878947;IPI00448752;IPI00744429;IPI00877866	Heterochromatin protein 1-binding protein 3;Protein HP1-BP74;cDNA FLJ61197, highly similar to Homo sapiens heterochromatin protein 1, binding protein 3 (HP1BP3), mRNA;Heterochromatin protein 1, binding protein 3, isoform CRA_b;Heterochromatin protein 1, binding protein 3	HP1BP3;hCG_38870;RP5-930J4.3-006;RP5-930J4.3-015	Q5SSJ5-1;Q5SSJ5;Q5SSJ5-2;Q5SSJ5-3;B4E0N8;Q5SWC8;B0QZK4;C9JS26	ENSG00000127483
-2.70774	-2.10826	3	IPI00297572;IPI00796835	Intron-binding protein aquarius;Intron-binding protein of 160 kDa;cDNA FLJ75449, highly similar to Homo sapiens aquarius homolog (mouse) (AQR), mRNA;cDNA, FLJ79464, highly similar to Homo sapiens aquarius	AQR;KIAA0560	O60306;A5YKK3;A8K6F0;B0AZM4	ENSG00000021776
-2.82818	-2.094	2	IPI00061178;IPI00643486	RBM1;RNA-binding motif protein X-linked-like 1 (Kynurenine aminotransferase III) (Protein RBM1).;RNA binding motif protein, X-linked-like 1	CCBL2;DKFZp547N1117;hCG_23341;RBMXL1;RP4-531M19.2-001;RP4-531M19.2-002	Q2VIN3;Q96E39;Q5T9T9	ENSG00000137944;ENSG00000213516
-1.77196	-2.09048	35	IPI00640703;IPI00747670;IPI00549861;IPI00872800	Exportin-5;Ran-binding protein 21;cDNA FLJ78655, highly similar to Homo sapiens exportin 5 (XPO5), mRNA;cDNA FLJ32057 fis, clone NTONG2001642, highly similar to Exportin-5;Putative uncharacterized protein XPO5	KIAA1291;RANBP21;XPO5	Q9HAV4-1;Q9HAV4;A8K5Y7;B3KPQ5;Q9HAV4-2;C9J4N8	ENSG00000124571
-1.75258	-2.08468	8	IPI00329373	Protein P117;Protein QIL1	C19orf70;QIL1	Q5XKP0	ENSG00000174917
-1.42628	-2.07704	19	IPI00797136;IPI00896464	Inhibitor of nuclear factor kappa-B kinase-interacting protein;IKIP protein	IKBIP;IKIP	Q70UQ0-1;Q70UQ0;Q70UQ0-2;C9J7H4;Q3B7K3	ENSG00000166130
-1.9397	-2.07053	3	IPI00012855;IPI00793710	Protein PM1;Transmembrane protein 11;cDNA FLJ51273, highly similar to Transmembrane protein 11	C17orf35;PM1;TMEM11	P17152;B7Z587	ENSG00000178307
-6.11869	-2.05849	6	IPI00748788	Myotubularin;cDNA FLJ76887, highly similar to Homo sapiens myotubularin 1 (MTM1), mRNA;cDNA FLJ50569, highly similar to Myotubularin (EC 3.1.3.48);cDNA FLJ50571, highly similar to Myotubularin (EC 3.1.3.48);cDNA FLJ52391, highly similar to Myotubularin (EC 3.1.3.48)	CG2;MTM1	Q13496;A6NDB1;A8K6P5;B7Z491;B7Z499;B7Z8W1	ENSG00000171100;YGR257C
-1.85993	-2.05818	10	IPI00028005;IPI00448974	107 kDa nucleoporin;Nuclear pore complex protein Nup107;Nucleoporin Nup107;cDNA FLJ11217 fis, clone PLACE1008044, highly similar to NUCLEAR PORE COMPLEX PROTEIN NUP107;cDNA FLJ58739, highly similar to Nuclear pore complex protein Nup107;NUP107 protein	NUP107	P57740;B3KMK0;B4DZ67;Q6PJE1	ENSG00000111581
-2.04638	-2.05707	34	IPI00029133;IPI00456747;IPI00880198	ATP synthase subunit b, mitochondrial;cDNA FLJ78635, highly similar to Homo sapiens ATP synthase, H+ transporting, mitochondrial F0 complex, subunit b, isoform 1 (ATP5F1), transcript variant 1, mRNA;cDNA, FLJ94101, Homo sapiens ATP synthase, H+ transporting, mitochondrial F0complex, subunit b, isoform 1 (ATP5F1), mRNA;Cell proliferation-inducing protein 47;HCG39985, isoform CRA_a;ATP synthase, H+…	ATP5F1;hCG_39985;RP11-552M11.5-005	P24539;A8K4W2;Q08ET0;Q53GB3;Q5QNZ2	ENSG00000116459
-2.43549	-2.04953	37	IPI00300371;IPI00828110;IPI00179138	Pre-mRNA-splicing factor SF3b 130 kDa subunit;Spliceosome-associated protein 130;Splicing factor 3B subunit 3;STAF130;cDNA FLJ78677, highly similar to Homo sapiens splicing factor 3b, subunit 3, 130kDa (SF3B3), mRNA;cDNA FLJ10435 fis, clone NT2RP1000493, highly similar to Splicing factor 3B subunit 3;cDNA FLJ90452 fis, clone NT2RP3001475, highly similar to Splicing factor 3B subunit 3	KIAA0017;SAP130;SF3B3	Q15393-1;Q15393;A8K6V3;B3KM77;B3KQH1;Q15393-3	ENSG00000136715;ENSG00000189091;YML049C
-2.32843	-2.04604	24	IPI00006579;IPI00645361	Cytochrome c oxidase polypeptide IV;Cytochrome c oxidase subunit 4 isoform 1, mitochondrial;Cytochrome c oxidase subunit IV isoform 1;COX4I1 protein	COX4;COX4I1	P13073;Q6P666;Q86WV2	ENSDARG00000032970;ENSG00000131143;YGL187C
-3.0308	-2.046	2	IPI00304187;IPI00944978;IPI00909372;IPI00945927	RNA-binding motif protein 28;RNA-binding protein 28;cDNA FLJ51865, highly similar to RNA-binding protein 28;Putative uncharacterized protein RBM28;cDNA FLJ50221, highly similar to RNA-binding protein 28	RBM28	Q9NW13;B4DJ90;C9JE21;B4DU52;C9JAA9	ENSG00000106344
-1.52907	-2.04562	14	IPI00006440	28S ribosomal protein S7, mitochondrial;bMRP-27a;Mitochondrial ribosomal protein S7	MRPS7	Q9Y2R9;Q96Q63	ENSG00000125445
-2.29499	-2.04079	16	IPI00783781;IPI00925674;IPI00925259;IPI00925071;IPI00909446	205 kDa nucleoporin;Nuclear pore complex protein Nup205;Nucleoporin Nup205;cDNA FLJ50078, highly similar to Nuclear pore complex protein Nup205;NUP205 protein	C7orf14;KIAA0225;NUP205	Q92621;A6H8X3;B4DE72;Q4VBX7;Q6DKH1;Q6P486	ENSG00000155561
-1.86412	-2.04061	4	IPI00478230;IPI00645975	Retinoblastoma-binding protein 5;Retinoblastoma-binding protein RBQ-3;cDNA FLJ59722, highly similar to Retinoblastoma-binding protein 5	RBBP5;RBQ3	Q15291-1;Q15291;B4DMM7;Q15291-2	ENSG00000117222
-1.81944	-2.03998	27	IPI00306369	NOL1/NOP2/Sun domain family member 2;Substrate of AIM1/Aurora kinase B;tRNA (cytosine-5-)-methyltransferase;tRNA (cytosine-5-)-methyltransferase NSUN2;tRNA methyltransferase 4 homolog;cDNA FLJ76184, highly similar to Homo sapiens NOL1/NOP2/Sun domain family, member 2 (NSUN2), mRNA;cDNA FLJ30894 fis, clone FEBRA2005416, highly similar to Homo sapiens NOL1/NOP2/Sun domain family, member 2 (NSUN2), …	NSUN2;SAKI;TRM4;hCG_18368	Q08J23;A8K529;B3KP09;B4DQW2	ENSG00000037474;YBL024W
-2.11291	-2.02882	4	IPI00020827	McKusick-Kaufman syndrome, isoform CRA_a;PNAS-117	hCG_40237;MKKS	Q9HB66	ENSG00000125863
-2.602	-2.02878	83	IPI00217467	Histone H1.4;Histone H1b;Liver histone H1e;Histone 1, H1e;Histone H1e;cDNA, FLJ94268, highly similar to Homo sapiens histone 1, H1e (HIST1H1E), mRNA;Histone cluster 1, H1e	H1F4;HIST1H1E;hCG_1645742	P10412;A3R0T7;A3R0T8;B2R984;Q4VB24	ENSG00000168298
-2.29832	-2.02102	14	IPI00032827	Pre-mRNA branch site protein p14;SF3b 14 kDa subunit;cDNA, FLJ92174, Homo sapiens CGI-110 protein (CGI-110), mRNA;Putative uncharacterized protein P14;Splicing factor 3B, 14 kDa subunit	CGI-110;HSPC175;HT006;SF3B14;hCG_22386;P14	Q9Y3B4;Q53TM1	ENSG00000115128
-2.69152	-2.00906	2	IPI00219383;IPI00925753	Complex I-B12;NADH dehydrogenase [ubiquinone] 1 beta subcomplex subunit 3;NADH-ubiquinone oxidoreductase B12 subunit;NADH dehydrogenase (Ubiquinone) 1 beta subcomplex, 3, 12kDa, isoform CRA_a;NDUFB3 protein;Putative uncharacterized protein NDUFB3	NDUFB3;hCG_1776639	O43676;Q6IB80;C9JKQ2	ENSG00000119013
-2.14312	-2.00227	40	IPI00219729;IPI00945233;IPI00796094;IPI00797802	Mitochondrial 2-oxoglutarate/malate carrier protein;Solute carrier family 25 member 11;cDNA FLJ76014, highly similar to Homo sapiens solute carrier family 25 (mitochondrial carrier;oxoglutarate carrier), member 11 (SLC25A11), mRNA;SLC25A11 protein;Solute carrier family 25 (Mitochondrial carrier;oxoglutarate carrier), member 11, isoform CRA_b	SLC20A4;SLC25A11;hCG_32694	Q02978;Q6IBH0	ENSG00000108528
-2.88705	-1.99404	5	IPI00470883;IPI00552978	Stromal antigen 2;Stromal antigen 2, isoform CRA_b;Putative uncharacterized protein DKFZp781H1753;Putative uncharacterized protein DKFZp686P168;Putative uncharacterized protein DKFZp686C21148;Putative uncharacterized protein DKFZp686P16143;Putative uncharacterized protein DKFZp686I05169;Cohesin subunit SA-2;SCC3 homolog 2;cDNA, FLJ94121, highly similar to Homo sapiens stromal antigen 2 (STAG2), m…	hCG_15646;RP11-517O1.1-006;STAG2;DKFZp781H1753;DKFZp686P168;DKFZp686C21148;DKFZp686P16143;DKFZp686I05169;SA2	B1AMT5;Q68DE9;Q6AI02;Q6MZM3;Q6MZM4;Q6MZP3;Q8N3U4;B2R8Y6;B4DQ46	ENSG00000101972
-2.14089	-1.99248	22	IPI00026625;IPI00376609	155 kDa nucleoporin;Nuclear pore complex protein Nup155;Nucleoporin Nup155;cDNA FLJ56637, highly similar to Nuclear pore complex protein Nup155;cDNA FLJ11241 fis, clone PLACE1008603, highly similar to Nuclear pore complex protein Nup155	KIAA0791;NUP155	O75694-1;O75694;B4DLT2;O75694-2;B3KMK3	ENSG00000113569
-1.93198	-1.98827	8	IPI00792312;IPI00418336;IPI00477093;IPI00644073;IPI00645811	Integrator complex subunit 3;Sensor of single-strand DNA complex subunit A;SOSS complex subunit A	C1orf193;C1orf60;INTS3	Q68E01-1;Q68E01;Q68E01-2;Q68E01-3	ENSG00000143624;ENSG00000234090
-2.28441	-1.98656	2	IPI00470526	UPF0599 protein C8orf83	C8orf83	Q629K1	ENSG00000205133
-2.01736	-1.98083	3	IPI00170877;IPI00376448	cDNA FLJ45232 fis, clone BRCAN2021718, highly similar to Homo sapiens mitochondrial ribosomal protein L10 (MRPL10), mRNA;Mitochondrial ribosomal protein L10, isoform CRA_b;Putative uncharacterized protein MRPL10;39S ribosomal protein L10, mitochondrial;39S ribosomal protein L8, mitochondrial;cDNA FLJ55192, highly similar to Homo sapiens mitochondrial ribosomal protein L10 (MRPL10), mRNA;Mitochond…	hCG_29363;MRPL10;MRPL8;RPML8	A6NGJ4;Q7Z7H8;B4DEH0	ENSG00000159111;YJL063C;YNL284C
-2.21243	-1.97093	41	IPI00295992;IPI00643435;IPI00646144;IPI00045921;IPI00306048;IPI00178879;IPI00513768;IPI00455487;IPI00384123;IPI00744833;IPI00872864;IPI00844009;IPI00746226;IPI00514286;IPI00443780;IPI00943833;IPI00515125	ATPase family AAA domain-containing protein 3A;cDNA FLJ31537 fis, clone NT2RI2000704, highly similar to ATPase family AAA domain-containing protein 3A;ATPase family, AAA domain containing 3A;TOB3;ATPase family AAA domain-containing protein 3B	ATAD3A;RP5-832C2.1-002;ATAD3B;KIAA1273	Q9NVI7-2;Q9NVI7;Q9NVI7-1;B3KPB3;Q5SV24;Q96T67;Q5T9A4-1;Q5T9A4	ENSG00000160072;ENSG00000197785
-1.80133	-1.97045	5	IPI00186681;IPI00550377;IPI00644427;IPI00640010;IPI00922096;IPI00643997;IPI00646700;IPI00216847;IPI00604619;IPI00419689	Acyl-CoA-binding domain-containing protein 5;cDNA FLJ55488, highly similar to Homo sapiens acyl-Coenzyme A binding domain containing 5 (ACBD5), mRNA;cDNA FLJ57097, highly similar to Homo sapiens acyl-Coenzyme A binding domain containing 5 (ACBD5), mRNA;KIAA1996 protein;cDNA FLJ53837, moderately similar to Homo sapiens acyl-Coenzyme A binding domain containing 5 (ACBD5), mRNA;Acyl-Coenzyme A bindi…	ACBD5;KIAA1996;RP11-85G18.5-006	Q5T8D3-1;Q5T8D3;A8MSV1;Q5T8D3-3;B7Z2R7;Q5T8D3-2;B7Z9D0;Q8NCM9;Q5T8D3-4;B7Z2A7;Q5T8E0	ENSG00000107897
-2.81269	-1.96595	3	IPI00299417;IPI00893079;IPI00892608;IPI00894067;IPI00892751;IPI00892995;IPI00892844;IPI00892999	Functional spliceosome-associated protein 79;hTREX90;NF2/meningioma region protein pK1.3;Placental protein 39.2;THO complex subunit 5 homolog;Putative uncharacterized protein THOC5	C22orf19;KIAA0983;THOC5	Q13769;C9JFB5;C9JXG5;C9JDV7;C9JGG4;C9JCL9;C9JFF5;C9JXU6	ENSG00000100296
-2.25463	-1.96081	25	IPI00017510	Cytochrome c oxidase polypeptide II;Cytochrome c oxidase subunit 2	COII;COXII;MTCO2;MT-CO2;COX2;CO2	P00403;A0S0W7;A0S2P1;A0S3T1;A0SA07;A1Z455;A1Z4V2;A4ZKZ0;A6YW54;A6YWD1;A6YXV0;A6Z3M5;A6Z6E8;A6ZEU4;A6ZF47;A6ZFK3;A6ZHA9;A7LDC6;A7LF11;A7LFA2;B0Z6W4;B1W855;B2CB37;B2WRY8;B2XHF9;B2XHT9;B2XIR3;B2XL43;B2XP28;B2XPS3;B2YKU2;B3DE06;B3GUF3;B5M7M0;C5H6K5;C5H6K6;C5H6K7;C5H6L3;C5H6M3;C5H6M4;C5H6M5;C5H6M7;C5H6M8;C8XWJ6;C8Y3G4;C8Y3Q5;C8YBL1;C9D661;Q06TE6;Q09U41;Q0Z7D8;Q0Z7F1;Q0Z7J0;Q0Z7K3;Q0Z7S0;Q14XI3;Q14XT3;…	ENSG00000073756;ENSG00000198712;ENSMMUG00000028686;ENSMUSG00000064354;ENSRNOG00000030371;FBgn0013675;MTCE.31;Q0250
-2.18955	-1.96066	47	IPI00304692;IPI00939558;IPI00816796;IPI00552938;IPI00938339	Glycoprotein p43;Heterogeneous nuclear ribonucleoprotein G;Heterogeneous nuclear ribonucleoprotein G, N-terminally processed;RNA-binding motif protein, X chromosome;cDNA FLJ54953, highly similar to Heterogeneous nuclear ribonucleoprotein G;cDNA FLJ34201 fis, clone FCBBF3019714, highly similar to HETEROGENEOUS NUCLEAR RIBONUCLEOPROTEIN G;cDNA FLJ38696 fis, clone KIDNE2001931, highly similar to HET…	HNRPG;RBMX;RBMXP1	P38159;B4E352;B3KRG5;Q8N8Y7	ENSG00000147274
-1.56914	-1.95386	4	IPI00552413;IPI00301923	C-2K;Cell division cycle 2-like protein kinase 4;Cell division protein kinase 9;Cyclin-dependent kinase 9;Serine/threonine-protein kinase PITALRE;cDNA, FLJ94450, highly similar to Homo sapiens cyclin-dependent kinase 9 (CDC2-related kinase) (CDK9), mRNA	CDC2L4;CDK9	P50750-2;P50750;B2R9L6;B5BU53;P50750-1	ENSG00000136807
-2.66283	-1.95043	10	IPI00174190;IPI00921066;IPI00647467	Phosphoinositide lipid phosphatase;Protein-tyrosine phosphatase mitochondrial 1;PTEN-like phosphatase;cDNA FLJ57723, moderately similar to Protein-tyrosine phosphatase mitochondrial 1, mitochondrial (EC 3.1.3.48)	MOSP;PLIP;PNAS-129;PTPMT1	Q8WUK0-1;Q8WUK0;Q8WUK0-2;B4DGK8	ENSG00000110536
-1.74507	-1.94287	2	IPI00033054;IPI00871437	CTD small phosphatase-like protein 2	CTDSPL2;HSPC058;HSPC129	Q05D32-1;Q05D32;Q05D32-2	ENSG00000137770
-3.16243	-1.93798	3	IPI00031615;IPI00887445	Protein LAPS18-like;Protein LLP homolog	C12orf31;LLPH	Q9BRT6	ENSG00000139233
-2.04365	-1.93372	35	IPI00291939;IPI00922333;IPI00553151;IPI00385082	Sb1.8;Structural maintenance of chromosomes protein 1A;cDNA FLJ77162, highly similar to Homo sapiens SMC1 structural maintenance of chromosomes 1-like 1 (SMC1L1), mRNA;SMC1A protein;Putative uncharacterized protein DKFZp686L19178	DXS423E;KIAA0178;SB1.8;SMC1;SMC1A;SMC1L1;DKFZp686L19178	Q14683;A8K7A6;Q68EN4;Q6MZR8;Q6P2R1	ENSG00000072501;FBgn0040283;YFL008W
-2.00393	-1.93127	30	IPI00032003;IPI00552214;IPI00879203	Emerin;EMD protein;Emerin (Emery-Dreifuss muscular dystrophy), isoform CRA_a;Emerin (Emery-Dreifuss muscular dystrophy), isoform CRA_b	EDMD;EMD;STA;hCG_41343;XX-FW88778H2.1-001;XX-FW88778H2.1-010	P50402;Q6FI02;Q5HY57	ENSG00000102119
-1.81705	-1.9296	7	IPI00289601;IPI00929375;IPI00555868	Histone deacetylase 2;cDNA FLJ34837 fis, clone NT2NE2010632, highly similar to HISTONE DEACETYLASE 2;Histone deacetylase 2, isoform CRA_a;cDNA FLJ40057 fis, clone TCERX2000431, highly similar to HISTONE DEACETYLASE 2	HDAC2;hCG_21384	Q92769-2;Q92769;Q92769-1;B3KRS5;B3KUJ5	ENSG00000196591
-2.07771	-1.91888	8	IPI00784224;IPI00748303;IPI00807564	M-phase phosphoprotein homolog;Zinc finger RNA-binding protein;cDNA FLJ75527, highly similar to Homo sapiens zinc finger RNA binding protein (ZFR), mRNA;Zinc finger RNA binding protein;cDNA FLJ31376 fis, clone NESOP1000010, highly similar to Homo sapiens zinc finger RNA binding protein (ZFR), mRNA;cDNA FLJ60545, highly similar to Homo sapiens zinc finger RNA binding protein (ZFR), mRNA;cDNA FLJ41…	ZFR	Q96KR1;A8K849;B2RNR6;B3KP82;B3KVS4;B5MEH6	ENSG00000056097
-1.81802	-1.9185	28	IPI00023542	Glycoprotein 25L2;Transmembrane emp24 domain-containing protein 9;cDNA, FLJ93804, highly similar to Homo sapiens gp25L2 protein (HSGP25L2G), mRNA;cDNA FLJ56646, highly similar to Transmembrane emp24 domain-containing protein 9	GP25L2;TMED9	Q9BVK6;B2R8A2;B4DPP4	ENSG00000184840
-1.89986	-1.9164	28	IPI00221394;IPI00915274;IPI00873935;IPI00874145;IPI00852712;IPI00852780;IPI00893630;IPI00893397	CBF5 homolog;Dyskerin;H/ACA ribonucleoprotein complex subunit 4;Nopp140-associated protein of 57 kDa;Nucleolar protein family A member 4;Nucleolar protein NAP57;snoRNP protein DKC1;Putative uncharacterized protein DKC1	DKC1;NOLA4	O60832;A8MUT5;A8MV56;C9JWG8;C9IYT0;C9JI20	ENSG00000130826
-2.13809	-1.91476	19	IPI00168336;IPI00514106;IPI00941685	LEM domain-containing protein 2;Putative uncharacterized protein LEMD2;cDNA FLJ55252, highly similar to Homo sapiens LEM domain containing 2 (LEMD2), mRNA	LEMD2	Q8NC56;A8MS91;C9JN70;B4DVH5	ENSG00000161904
NaN	-1.91265	4	IPI00000155;IPI00647134;IPI00647648;IPI00910934;IPI00644210	3-hydroxyisobutyrate dehydrogenase-like protein;Cytokine-like nuclear factor N-PAC;Glyoxylate reductase 1 homolog;Nuclear protein NP60;Nuclear protein of 60 kDa;Putative oxidoreductase GLYR1	GLYR1;HIBDL;NP60	Q49A26-1;Q49A26;Q49A26-3;Q49A26-2;Q49A26-5;Q49A26-4	ENSG00000140632
-2.32511	-1.91234	12	IPI00555902;IPI00181546	OCIA domain-containing protein 2;Ovarian carcinoma immunoreactive antigen-like protein	OCIAD2	Q56VL3-1;Q56VL3	ENSG00000145247
-1.79301	-1.90939	17	IPI00026111;IPI00953567;IPI00761107	Transmembrane and coiled-coil domain-containing protein 1;Transmembrane and coiled-coil domains protein 4;Xenogeneic cross-immune protein PCIA3;cDNA FLJ50833, highly similar to Transmembrane and coiled-coil domains protein 1;cDNA, FLJ78979, highly similar to Transmembrane and coiled-coil domains protein 1;Transmembrane and coiled-coil domains 1, isoform CRA_a;Putative uncharacterized protein TMCO1	PNAS-10;PNAS-136;TMCC4;TMCO1;UNQ151/PRO177;hCG_1766418	Q9UM00-1;Q9UM00;B7Z591;C9JX01;Q9UM00-2	ENSG00000143183
NaN	-1.90824	5	IPI00291131;IPI00789090;IPI00792789;IPI00789696	Functional spliceosome-associated protein 24;hTREX30;Ngg1-interacting factor 3-like protein 1-binding protein 1;THO complex subunit 7 homolog;Putative uncharacterized protein THOC7	NIF3L1BP1;THOC7	Q6I9Y2;C9K094;B5MDZ2	ENSG00000163634
-1.72733	-1.90443	3	IPI00152708	U3 small nucleolar RNA-associated protein 15 homolog;cDNA FLJ61408, highly similar to U3 small nucleolar RNA-associated protein 15 homolog;cDNA FLJ57656, highly similar to U3 small nucleolar RNA-associated protein 15 homolog	UTP15	Q8TED0;B4DU75;B4DXK8	ENSG00000164338;YMR093W
-0.574025	-1.90254	2	IPI00022215	Activity-dependent neuroprotective protein;Activity-dependent neuroprotector homeobox protein;cDNA, FLJ95596, highly similar to Homo sapiens activity-dependent neuroprotector (ADNP), mRNA;Activity-dependent neuroprotector homeobox	ADNP;ADNP1;KIAA0784	Q9H2P0;B2RBM8;Q6DHZ8	ENSG00000101126
-1.70139	-1.90006	3	IPI00218925;IPI00908303;IPI00374131	24 kDa peroxisomal intrinsic membrane protein;Peroxisomal membrane protein 4;cDNA FLJ51989, highly similar to Peroxisomal membrane protein 4;cDNA FLJ13817 fis, clone THYRO1000394, highly similar to Peroxisomal membrane protein 4;cDNA, FLJ95592, highly similar to Homo sapiens peroxisomal membrane protein 4, 24kDa (PXMP4), mRNA;Peroxisomal membrane protein 4, 24kDa;PXMP4 protein;cDNA FLJ53748, mode…	PMP24;PXMP4;hCG_37905;RP4-553F4.4-003;RP4-553F4.4-002	Q9Y6I8;B4DLI8;Q6FIF5;B4DWH1;A2A2I7	ENSG00000101417;YOL147C
0.573472	-1.89999	4	IPI00022613;IPI00743803	Nucleolar complex protein 14;Nucleolar protein 14;cDNA FLJ76065;NOP14 protein	C4orf9;NOL14;NOP14;RES4-25	P78316-1;P78316;A8KA74;P78316-2;Q96GC8	ENSG00000087269;YDL148C
-1.96624	-1.89979	4	IPI00101600;IPI00478313	CWF19-like protein 1	CWF19L1	Q69YN2-1;Q69YN2;Q69YN2-3	ENSG00000095485
-2.25884	-1.89798	10	IPI00300567;IPI00398758;IPI00383752	3,2-trans-enoyl-CoA isomerase, mitochondrial;Delta(3),Delta(2)-enoyl-CoA isomerase;Dodecenoyl-CoA isomerase;DCI protein;Dodecenoyl-Coenzyme A delta isomerase (3,2 trans-enoyl-Coenzyme A isomerase), isoform CRA_a	DCI;hCG_41028	P42126-1;P42126;Q96DC0;P42126-2	ENSG00000167969
-2.07607	-1.89639	5	IPI00654820	ATP synthase subunit a;F-ATPase protein 6;ATP synthase F0 subunit 6;ATPase 6/8	ATP6;ATPASE6;MTATP6;MT-ATP6;ATPase 6;ATPase6	P00846;A0S0T0;A0S0Z5;A0S1G1;A0S2B3;A0S2H8;A0S2R9;A0S2V8;A0S3K5;A0S3X2;A0S437;A0S525;A0S590;A0SB36;A0SBS0;A0SBX2;A0SCX3;A1DTA5;A1DTI3;A1DV99;A1DVF1;A1E1E3;A1E1T6;A1Z496;A1Z4E8;A1Z4G1;A1Z4L3;A1Z519;A3FPA1;A3R0R5;A4GWW2;A4GYN0;A4LB80;A4ZLA9;A4ZLL3;A4ZM04;A4ZM68;A4ZYE7;A5JYK3;A6YUI6;A6YUS7;A6YUU0;A6YVN9;A6YVQ2;A6YVS8;A6YW31;A6YW69;A6YWX8;A6YX94;A6YXS6;A6YYN7;A6Z2Z4;A6Z4T0;A6Z571;A6Z659;A6Z698;A6Z6R7;…	ENSG00000198899;ENSMMUG00000028683;ENSMUSG00000064357;ENSRNOG00000031979;FBgn0013672;MTCE.12;Q0085
-2.17482	-1.89561	14	IPI00296259;IPI00953634;IPI00914891;IPI00914908;IPI00879204;IPI00925777	Endoplasmic reticulum stress-response protein 25;Putative NF-kappa-B-activating protein 156;Transmembrane emp24 domain-containing protein 4;Putative uncharacterized protein TMED4	ERS25;TMED4	Q7Z7H5-1;Q7Z7H5;C9JUN6;Q7Z7H5-2;Q7Z7H5-3	ENSG00000158604
-1.83753	-1.89122	6	IPI00006864;IPI00873631	39S ribosomal protein L33, mitochondrial;50S ribosomal protein L33	C2orf1;MRPL33;hCG_1820980	O75394;A8MRB0	ENSG00000243147;YMR286W
-1.36053	-1.8892	2	IPI00004670;IPI00915831;IPI00916334	Polypeptide GalNAc transferase 3;Polypeptide N-acetylgalactosaminyltransferase 3;Protein-UDP acetylgalactosaminyltransferase 3;UDP-GalNAc:polypeptide N-acetylgalactosaminyltransferase 3;cDNA, FLJ93923, highly similar to Homo sapiens UDP-N-acetyl-alpha-D-galactosamine:polypeptide N-acetylgalactosaminyltransferase 3 (GalNAc-T3) (GALNT3), mRNA;Putative uncharacterized protein GALNT3	GALNT3	Q14435-1;Q14435;B2R8J0;Q68VJ6;C9J2C3	ENSG00000115339
-1.80354	-1.88538	11	IPI00789041;IPI00002649	140 kDa nuclear and cell adhesion-related phosphoprotein;Desmosome-associated protein;Domain-rich serine protein;Melanoma metastasis clone A protein;Nuclear protein SDK3;Pinin;SR-like protein;cDNA FLJ75071, highly similar to Homo sapiens pinin, desmosome associated protein (PNN), mRNA;cDNA FLJ56361, highly similar to Pinin;cDNA FLJ52602, highly similar to Pinin;Neutrophil protein	DRS;MEMA;PNN	Q9H307-1;Q9H307;A8K964;B4DTD4;B4E392;Q15789;Q9H307-2	ENSG00000100941
-1.62754	-1.88272	3	IPI00178150;IPI00556059	Chromokinesin-A;Chromosome-associated kinesin KIF4A;cDNA FLJ14204 fis, clone NT2RP3003138, highly similar to Chromosome-associated kinesin KIF4A;Chromosome-associated kinesin KIF4A variant;KIF4A protein	KIF4;KIF4A	O95239-1;O95239;B3KNC0;Q59HG1;O95239-2;Q6PKB2	ENSG00000090889
-2.85736	-1.88225	19	IPI00217661;IPI00217670;IPI00643760	Protein raver-1;Ribonucleoprotein PTB-binding 1	KIAA1978;RAVER1	Q8IY67-2;Q8IY67;Q8IY67-1	ENSG00000161847
-1.99114	-1.88213	2	IPI00011511;IPI00299177;IPI00853431	Cat eye syndrome critical region protein 5;Putative uncharacterized protein CECR5	CECR5	Q9BXW7-1;Q9BXW7;Q9BXW7-2;A8MYZ9	ENSG00000069998
-1.93733	-1.88119	11	IPI00328985;IPI00301252;IPI00641826	Functional spliceosome-associated protein 35;THO complex subunit 6 homolog;WD repeat-containing protein 58	PSEC0006;THOC6;WDR58	Q86W42-1;Q86W42;Q86W42-3;Q86W42-2	ENSG00000131652
1.25096	-1.87543	3	IPI00029513;IPI00016494	Nucleolar protein 10;cDNA FLJ54700, highly similar to Nucleolar protein 10;cDNA FLJ53179, highly similar to Nucleolar protein 10	NOL10	Q9BSC4-1;Q9BSC4;B4DLV0;B4DS83;Q9BSC4-2	ENSG00000115761
-2.14235	-1.86805	66	IPI00215777;IPI00790115;IPI00022202;IPI00788624;IPI00793177;IPI00791315;IPI00792029	Phosphate carrier protein, mitochondrial;Phosphate transport protein;Solute carrier family 25 member 3;cDNA, FLJ96465, highly similar to Homo sapiens solute carrier family 25 (mitochondrial carrier;phosphate carrier), member 3 (SLC25A3), nuclear gene encodingmitochondrial protein, transcript variant 1b, mRNA;Solute carrier family 25 member 3 isoform b variant;cDNA FLJ90278 fis, clone NT2RP1000325…	OK/SW-cl.48;PHC;SLC25A3	Q00325-2;Q00325;B2RE88;Q53HC3;Q8NCF7;Q00325-1	ENSG00000075415
-3.44439	-1.86029	4	IPI00025725;IPI00943798;IPI00877923	Complex I-MNLL;NADH dehydrogenase [ubiquinone] 1 beta subcomplex subunit 1;NADH-ubiquinone oxidoreductase MNLL subunit;NDUFB1 protein	NDUFB1	O75438-2;O75438;Q3MHU6;O75438-1	ENSG00000183648
-2.32568	-1.86005	28	IPI00215911;IPI00792538	APEX nuclease;Apurinic-apyrimidinic endonuclease 1;DNA-(apurinic or apyrimidinic site) lyase;Protein REF-1;APEX nuclease (Multifunctional DNA repair enzyme) 1;APEX nuclease (Multifunctional DNA repair enzyme) 1, isoform CRA_a;cDNA FLJ76713, highly similar to Homo sapiens APEX nuclease (multifunctional DNA repair enzyme) 1 (APEX1), transcript variant 2, mRNA;Full-length cDNA clone CS0DI036YP02 of …	APE;APEX;APEX1;APX;HAP1;REF1;hCG_40473	P27695;Q5TZP7;C9JG79	ENSG00000100823;ENSG00000115355;ENSG00000173805;YPL101W
-1.676	-1.85882	4	IPI00798034;IPI00186139;IPI00639842	Protein KRI1 homolog;cDNA FLJ53206;cDNA FLJ56362;Putative uncharacterized protein KRI1;KRI1 protein	KRI1	Q8N9T8-1;Q8N9T8;B4DUT2;Q8N9T8-2;B4DUY9;B5MDW1;B7ZLF4	ENSG00000129347;YNL308C
-2.17997	-1.85615	18	IPI00148062;IPI00896387;IPI00954490;IPI00954483;IPI00031795;IPI00929591;IPI00954518;IPI00006961;IPI00152037;IPI00656052;IPI00940711;IPI00873239;IPI00871674;IPI00186783	Cancer/testis antigen 11.2;Nuclear-associated protein SPAN-Xb;Nuclear-associated protein SPAN-Xf;SPANX family member B/F;Sperm protein associated with the nucleus on the X chromosome B/F;SPANX-B;SPANX-C;Cancer/testis antigen 11.4;Nuclear-associated protein SPAN-Xd;SPANX family member D;Sperm protein associated with the nucleus on the X chromosome D;SPANX-D;SPANX-A2;HCG1756726;Cancer/testis antige…	SPANXB;SPANXB1;SPANXB2;SPANXF1;SPANXC;SPANXD;SPANXA2;hCG_1756726;SPANXE	Q9NS25;Q32WN1;Q32WI7;Q32WM2;Q9BXN6;A1E2J9;Q4KRK2;Q4KRM8;Q4KRN4;Q4KRP2;Q4KRP8;A0FGV4;Q4KRI2;Q9NY87;Q8TAD1;Q32WJ3	ENSG00000196406;ENSG00000198021;ENSG00000198573;ENSG00000203926;ENSG00000227234;ENSG00000235604
-1.53554	-1.85408	4	IPI00303813	Nucleolar protein 11;cDNA FLJ55361, highly similar to Nucleolar protein 11	L14;NOL11	Q9H8H0;B7Z5V9	ENSG00000130935
-1.75653	-1.84764	4	IPI00027705	DNA primase 58 kDa subunit;DNA primase large subunit;cDNA FLJ75753, highly similar to Homo sapiens primase, polypeptide 2A, 58kDa (PRIM2A), mRNA;Primase, polypeptide 2A, 58kDa	PRIM2;PRIM2A;RP1-71H19.1-001	P49643-1;P49643;A8K7A0;Q5JU42	ENSDARG00000052721;ENSG00000146143
-3.91644	-1.84479	4	IPI00009464;IPI00220336	Autoantigen PM/Scl 2;Exosome component 10;P100 polymyositis-scleroderma overlap syndrome-associated autoantigen;Polymyositis/scleroderma autoantigen 100 kDa;Polymyositis/scleroderma autoantigen 2;cDNA FLJ59618, highly similar to Exosome component 10;cDNA FLJ60634, highly similar to Exosome component 10;Exosome component 10 isoform 2 variant	EXOSC10;PMSCL;PMSCL2	Q01780-1;Q01780;Q01780-2;B4DFE4;B4DKG8;Q59G73	ENSG00000171824
-2.27697	-1.84414	104	IPI00328753;IPI00909030;IPI00337736;IPI00783726	CG-1 antigen;Kinectin;Kinesin receptor;Rhabdomyosarcoma antigen MU-RMS-40.19;cDNA FLJ61494, highly similar to Kinectin;KTN1 protein;cDNA FLJ31308 fis, clone LIVER1000139, highly similar to Kinectin;cDNA FLJ43510 fis, clone PERIC2003720, highly similar to Kinectin;cDNA FLJ55573, highly similar to Kinectin;Kinectin 1 (Kinesin receptor)	CG1;KIAA0004;KTN1	Q86UP2-1;Q86UP2;Q5GGW3;B4DZ88;Q86UP2-2;B3KP76;Q3SWV9;Q6NZ46;Q6PDF7;B3KWP6;B7Z6P3;Q17RZ5	ENSDARG00000032802;ENSG00000013619;ENSG00000126777;ENSG00000136243
-1.8917	-1.84258	3	IPI00028955;IPI00943616;IPI00741996	Block of proliferation 1 protein;Ribosome biogenesis protein BOP1;cDNA FLJ78061, highly similar to Homo sapiens block of proliferation 1, mRNA;cDNA, FLJ96693, highly similar to Homo sapiens block of proliferation 1 (BOP1), mRNA;cDNA FLJ56617, highly similar to Ribosome biogenesis protein BOP1;BOP1 protein;KM-PA-2 protein	BOP1;KIAA0124;KM-PA-2	Q14137;A8K3R2;B2RDN4;B4DEN9;Q4G0D9;Q6DKJ9;Q96Q25	ENSG00000170727;ENSG00000204775;YPL221W
-1.9587	-1.82802	12	IPI00171421;IPI00791754	Mesenchymal stem cell protein DSCD75;UPF0670 protein C8orf55	C8orf55;PSEC0098	Q8WUY1	ENSG00000130193
-2.14305	-1.82505	17	IPI00024976	1C9-2;Mitochondrial import receptor subunit TOM22 homolog;Translocase of outer membrane 22 kDa subunit homolog;Mitochondrial import receptor Tom22 variant;cDNA, FLJ92357, Homo sapiens translocase of outer mitochondrial membrane 22 homolog(yeast) (TOMM22), mRNA;HCG2010808, isoform CRA_a;MSTP065;Translocase of outer mitochondrial membrane 22 homolog (Yeast)	TOM22;TOMM22;hCG_2010808;MST065;RP3-508I15.12-001	Q9NS69;Q53GB0;Q549C5	ENSG00000100216;YNL131W
-2.48738	-1.82281	37	IPI00006025;IPI00790281;IPI00719256;IPI00791478;IPI00792661;IPI00383381;IPI00793338	Squamous cell carcinoma antigen recognized by T-cells 3;Tat-interacting protein of 110 kDa;cDNA FLJ51951, highly similar to Squamous cell carcinoma antigen recognized by T-cells 3;cDNA FLJ50292, highly similar to Squamous cell carcinoma antigen recognized byT-cells 3;SART3 protein;cDNA FLJ51777, highly similar to Squamous cell carcinoma antigen recognized byT-cells 3	KIAA0156;SART3;TIP110	Q15020-1;Q15020;B4DRG9;B4DYA2;B7ZKM0;B4E3R6	ENSG00000075856
-2.43878	-1.82032	7	IPI00005050	28S ribosomal protein S14, mitochondrial;cDNA, FLJ92019, highly similar to Homo sapiens mitochondrial ribosomal protein S14 (MRPS14), nuclear gene encoding mitochondrial protein, mRNA;Mitochondrial ribosomal protein S14	MRPS14	O60783;B2R4A5;Q96Q61	ENSG00000120333
-2.13384	-1.81995	4	IPI00432065	UPF0723 protein C11orf83	C11orf83;UNQ655/PRO1286	Q6UW78	ENSG00000204922
-2.17286	-1.8195	21	IPI00005537	39S ribosomal protein L12, mitochondrial;5c5-2;cDNA FLJ60124, highly similar to Mitochondrial dicarboxylate carrier;Mitochondrial ribosomal protein L7/L12	MRPL12;RPML12;MRPL7/L12	P52815;B4DLN1;Q96Q74	ENSG00000183093;YGL068W
-1.81396	-1.81848	26	IPI00797038;IPI00294380;IPI00384116;IPI00292709;IPI00909475	cDNA FLJ50710, highly similar to Phosphoenolpyruvate carboxykinase (GTP), mitochondrial (EC 4.1.1.32);cDNA, FLJ79105, highly similar to Phosphoenolpyruvate carboxykinase (GTP), mitochondrial (EC 4.1.1.32);PCK2 protein;Phosphoenolpyruvate carboxykinase [GTP], mitochondrial;Phosphoenolpyruvate carboxylase	PCK2;PEPCK2	B4DW73;Q6IB91;Q16822	ENSG00000100889
-2.15232	-1.81562	6	IPI00170596	Histone deacetylase complex subunit Sin3a;Paired amphipathic helix protein Sin3a;Transcriptional corepressor Sin3a;cDNA FLJ90319 fis, clone NT2RP2001538, highly similar to Paired amphipathic helix protein Sin3a	SIN3A	Q96ST3;B3KQE3	ENSG00000169375
-2.05998	-1.81003	11	IPI00003968;IPI00797261;IPI00792728;IPI00797098	Complex I-39kD;NADH dehydrogenase [ubiquinone] 1 alpha subcomplex subunit 9, mitochondrial;NADH-ubiquinone oxidoreductase 39 kDa subunit;cDNA FLJ75930, highly similar to Homo sapiens NADH dehydrogenase (ubiquinone) 1 alpha subcomplex, 9, 39kDa (NDUFA9), mRNA;Similar to NADH dehydrogenase (Ubiquinone) 1 alpha subcomplex, 9 (39kD)	NDUFA9;NDUFS2L	Q16795;A8K4V2;Q9BTT5	ENSG00000139180
-2.16056	-1.80814	5	IPI00643286;IPI00829615;IPI00829668	Epimerase family protein SDR39U1;Short-chain dehydrogenase/reductase family 39U member 1;Full-length cDNA clone CS0DC001YO07 of Neuroblastoma of Homo sapiens (human)	C14orf124;HCDI;SDR39U1	Q9NRG7-2;Q9NRG7;Q9NRG7-1;Q9NRG7-3;Q86TZ5	ENSG00000100445
-2.67337	-1.80463	8	IPI00101186;IPI00294794;IPI00940901	RRP12-like protein;cDNA FLJ12434 fis, clone NT2RM1000037, highly similar to Homo sapiens KIAA0690 protein;cDNA FLJ32052 fis, clone NTONG2001532, weakly similar to NEUROFILAMENT TRIPLET M PROTEIN;cDNA FLJ16235 fis, clone FEBRA2028516;cDNA FLJ58506	KIAA0690;RRP12	Q5JTH9-1;Q5JTH9;B3KMR5;B3KPQ2;B3KY97;B4DK00;Q5JTH9-2	ENSG00000052749;YPL012W
-1.13574	-1.80257	2	IPI00655922	Chromodomain Y-like protein;cDNA FLJ57292, highly similar to Chromodomain Y-like protein	CDYL;CDYL1	Q9Y232-2;Q9Y232;B4DLG4	ENSG00000153046
-2.21103	-1.80203	7	IPI00856008;IPI00295621;IPI00927455;IPI00176824;IPI00926995;IPI00792442	cDNA, FLJ92076, Homo sapiens likely ortholog of mouse hypoxia induced gene 1(HIG1), mRNA;HIG1 domain family member 1A;Hypoxia-inducible gene 1 protein;Putative uncharacterized protein HIGD1A	HIG1;HIGD1A;HSPC010	B2R4G1;Q9Y241;C9JNU6;C9JAW5	ENSG00000181061;YER057C
-1.18896	-1.79668	8	IPI00375577	Transmembrane protein 65	TMEM65	Q6PI78	ENSG00000164983
-1.81827	-1.78463	24	IPI00927658;IPI00395998;IPI00927458;IPI00927543;IPI00794734;IPI00927895;IPI00878895;IPI00878360;IPI00878577;IPI00926827;IPI00797214	Putative uncharacterized protein RPL32;60S ribosomal protein L32;HCG18290;Putative uncharacterized protein ENSP00000410949	RPL32;PP9932;hCG_18290	C9JBL2;P62910;B2R4Q3;C9J8W7	ENSG00000144713;ENSG00000146677;ENSMUSG00000057841;ENSRNOG00000032605;YBL092W;YGL030W
-1.86507	-1.78098	12	IPI00003004;IPI00027826;IPI00795087	Glutamate/H(+) symporter 1;Mitochondrial glutamate carrier 1;Solute carrier family 25 member 22;Glutamate/H(+) symporter 2;Mitochondrial glutamate carrier 2;Solute carrier family 25 member 18	GC1;SLC25A22;GC2;SLC25A18	Q9H936;Q9H1K4	ENSG00000177542;ENSG00000182902
-2.32851	-1.77366	5	IPI00218463	Mitochondria-associated granulocyte macrophage CSF-signaling molecule;Mitochondrial import inner membrane translocase subunit Tim16	CGI-136;MAGMAS;TIM16;TIMM16	Q9Y3D7	ENSG00000217930;YJL104W
-1.92232	-1.77281	14	IPI00300659;IPI00909174;IPI00910274	Cell division cycle protein 73 homolog;Hyperparathyroidism 2 protein;Parafibromin;cDNA FLJ57893, highly similar to Parafibromin	C1orf28;CDC73;HRPT2	Q6P1J9;B4DV47;A8MPR2	ENSG00000134371;YLR418C
-1.89706	-1.76681	7	IPI00300299	Microsomal signal peptidase 22/23 kDa subunit;Signal peptidase complex subunit 3	SPC22;SPCS3;UNQ1841/PRO3567	P61009	ENSG00000129128
-1.514	-1.76617	8	IPI00024282;IPI00790414	Ras-related protein Rab-8B;cDNA FLJ52970, highly similar to Ras-related protein Rab-8B	RAB8B	Q92930;B4DMS1	ENSG00000166128
-1.85836	-1.75933	9	IPI00952680;IPI00787827;IPI00908889;IPI00219613;IPI00552238;IPI00553109;IPI00470936	Pitrilysin metalloproteinase 1;Presequence protease, mitochondrial;cDNA FLJ13414 fis, clone PLACE1001748, highly similar to Homo sapiens pitrilysin metallopeptidase 1 (PITRM1), mRNA;cDNA FLJ53321, highly similar to Homo sapiens pitrilysin metallopeptidase 1 (PITRM1), mRNA;cDNA FLJ54537, highly similar to Homo sapiens pitrilysin metallopeptidase 1 (PITRM1), mRNA;Putative uncharacterized protein PI…	KIAA1104;MP1;PITRM1	Q5JRX3-1;Q5JRX3;B3KN37;B4DH07;B4DRW8;C9JSL2;Q5JRX3-2;B4E0J8;B3KM51	ENSG00000107959;FBgn0027930
-1.8715	-1.75664	14	IPI00031697;IPI00908304	Mitsugumin-23;Transmembrane protein 109;cDNA, FLJ94551;cDNA FLJ57860, highly similar to Transmembrane protein 109	TMEM109	Q9BVC6;B2R9T9;B4E1S3	ENSG00000110108
-2.51978	-1.75536	2	IPI00478450;IPI00472058;IPI00942986	Complex I-ESSS;NADH dehydrogenase [ubiquinone] 1 beta subcomplex subunit 11, mitochondrial;NADH-ubiquinone oxidoreductase ESSS subunit;Neuronal protein 17.3;Neuronal protein	NDUFB11;UNQ111/PRO1064	Q9NX14-2;Q9NX14;Q9NX14-1;Q7Z4X2	ENSG00000147123
-1.72461	-1.75395	9	IPI00026850;IPI00902656	Mitochondrial benzodiazepine receptor;Peripheral-type benzodiazepine receptor;PKBS;Translocator protein;Translocator protein (18kDa);Peripheral benzodiazepine receptor;Peripheral-type Benzodiazepine Receptor	BZRP;MBR;TSPO;PBR;RP3-526I14.4-005	P30536;O76068;B1AH87;Q13850;Q8N167;Q8N730	ENSG00000100300
-2.25567	-1.75313	10	IPI00008483;IPI00328156;IPI00922603	Amine oxidase [flavin-containing] A;Monoamine oxidase type A;cDNA FLJ61220, highly similar to Amine oxidase (flavin-containing) A (EC 1.4.3.4);Monoamine oxidase A;Monoamine oxidase A variant;cDNA FLJ76052, highly similar to Homo sapiens monoamine oxidase A (MAOA), nuclear gene encoding mitochondrial protein, mRNA;Monoamine oxidase A, isoform CRA_a	MAOA;hCG_16826;RP1-201D17__B.2-001	P21397;B4DF46;Q49A63;Q53EZ0;Q53YE7;Q5UL91;Q5UL94;Q5ULA3;Q5ULA9	ENSG00000189221
-2.48697	-1.75206	42	IPI00413611;IPI00465141;IPI00911056	DNA topoisomerase 1;DNA topoisomerase I;Topoisomerase (DNA) I;TOP1 protein;Putative uncharacterized protein	TOP1	P11387;B9EG90;Q6NWZ5;Q6PK95;Q9BVT2	ENSG00000198900;YOL006C
-1.54221	-1.75108	7	IPI00171445;IPI00929553;IPI00910210	ATPase family AAA domain-containing protein 1;cDNA FLJ54240, highly similar to ATPase family AAA domain-containing protein 1	ATAD1;FNP001	Q8NBU5-1;Q8NBU5;Q8NBU5-2;B4E2J1	ENSG00000138138
-0.61916	-1.74752	7	IPI00719040;IPI00300990;IPI00470438;IPI00644245	Uncharacterized protein C1orf77;Chromosome 1 open reading frame 77	C1orf77;HT031;PP7704;RP1-178F15.2-002	Q9Y3Y2-3;Q9Y3Y2;Q0VAQ8;Q9Y3Y2-1;Q5T7Y9	ENSG00000160679
-2.2684	-1.7461	9	IPI00031064	Transmembrane protein 126A	TMEM126A	Q9H061	ENSG00000171202
-1.80904	-1.74524	14	IPI00024143;IPI00747361;IPI00793524;IPI00792670;IPI00794723;IPI00791584	Adracalin;Aladin;Achalasia, adrenocortical insufficiency, alacrimia (Allgrove, triple-A) variant;cDNA FLJ56797, highly similar to Aladin;Achalasia variant	AAAS;ADRACALA;GL003	Q9NRG9;Q53HS1;B4DDU7;Q5JB47	ENSG00000094914
-2.47626	-1.74205	2	IPI00022421;IPI00893199;IPI00892592	COX7a-related protein;Cytochrome c oxidase subunit 7A-related protein, mitochondrial;Cytochrome c oxidase subunit VIIa-related protein;EB1;cDNA FLJ35592 fis, clone SPLEN2007695, highly similar to Cytochrome c oxidase subunit VIIa-related protein, mitochondrial;COX7A2L protein;Cytochrome c oxidase subunit VIIa polypeptide 2 like, isoform CRA_a;Putative uncharacterized protein COX7A2L	COX7A2L;COX7AR;COX7RP;hCG_1783904	O14548;Q6FGA0;A8MZH9;B5MD01	ENSG00000115944
0.298776	-1.74166	3	IPI00789848;IPI00645805;IPI00929108	Putative uncharacterized protein IVD;Isovaleryl Coenzyme A dehydrogenase;Isovaleryl-CoA dehydrogenase, mitochondrial	IVD	C9JUI0;Q53XZ9;P26440	ENSG00000128928
-2.03528	-1.74153	7	IPI00307749;IPI00419604;IPI00940795;IPI00444090;IPI00385965;IPI00939260;IPI00443537;IPI00922625	Complex I-20kD;NADH dehydrogenase [ubiquinone] iron-sulfur protein 7, mitochondrial;NADH-ubiquinone oxidoreductase 20 kDa subunit;PSST subunit;NADH:ubiquinone oxidoreductase PSST subunit;NADH-ubiquinone oxidoreductase Fe-S protein 7 variant;cDNA FLJ34850 fis, clone NT2NE2011758, highly similar to NADH-UBIQUINONE OXIDOREDUCTASE 20 kDa SUBUNIT (EC 1.6.5.3);Putative uncharacterized protein NDUFS7;cD…	NDUFS7	O75251;Q7LD69;Q8NAS7;A8K0V6;B3KRI2;B7Z1U1	ENSG00000115286
-1.91148	-1.74011	36	IPI00025366;IPI00793839;IPI00383539;IPI00796979;IPI00795080;IPI00791780;IPI00791211;IPI00795682;IPI00792509	Citrate synthase, mitochondrial;Citrate synthase	CS	O75390;B4DJV2;B3KTN4;Q0QEL2	ENSG00000062485;ENSMUSG00000005683;ENSRNOG00000023520
-1.76793	-1.73708	10	IPI00477118;IPI00843881;IPI00183297;IPI00893519;IPI00909345;IPI00893374;IPI00893080;IPI00893778	Transmembrane protein 214;TMEM214 protein;cDNA, FLJ96404;cDNA FLJ39989 fis, clone STOMA2000678;cDNA FLJ57745;Putative uncharacterized protein FLJ20254;Putative uncharacterized protein TMEM214;Putative uncharacterized protein DKFZp761L1314;cDNA FLJ58194	PP446;TMEM214;FLJ20254;hCG_23721;DKFZp761L1314	Q6NUQ4;B3LEU8;B2RD07;B3KUI9;B4DLT7;B5MCD8;Q8N3H6;C9J267;B4DKI3	ENSG00000119777
-2.27063	-1.73444	29	IPI00294159;IPI00852927	Citrate transport protein;Solute carrier family 25 member 1;Tricarboxylate carrier protein;Tricarboxylate transport protein, mitochondrial;Mitochondrial citrate transport protein;cDNA FLJ60026, highly similar to Tricarboxylate transport protein, mitochondrial;Solute carrier family 25 (Mitochondrial carrier;citrate transporter), member 1, isoform CRA_b	SLC20A3;SLC25A1;hCG_17246	P53007;Q6LAP8;B4DP62	ENSG00000100075
-1.84011	-1.7327	7	IPI00513827;IPI00895801;IPI00005040	Putative uncharacterized protein DKFZp686M24262;Acyl-Coenzyme A dehydrogenase, C-4 to C-12 straight chain;Acyl-Coenzyme A dehydrogenase, C-4 to C-12 straight chain, isoform CRA_a;Medium-chain specific acyl-CoA dehydrogenase, mitochondrial;cDNA FLJ52595, highly similar to Medium-chain specific acyl-CoA dehydrogenase, mitochondrial (EC 1.3.99.3);cDNA FLJ50422, highly similar to Medium-chain specifi…	DKFZp686M24262;ACADM;hCG_22915;RP4-682C21.1-002	Q5HYG7;Q5T4U5;P11310-2;P11310;P11310-1;B4DJE7;B4DVB1;B4DVE0;B4DWX6;B7Z9I1	ENSG00000117054
-1.74923	-1.73144	133	IPI00141318;IPI00939370;IPI00883950;IPI00604713;IPI00796152	63 kDa membrane protein;Cytoskeleton-associated protein 4;CKAP4 protein;Similar to cytoskeleton-associated protein 4;cDNA FLJ41699 fis, clone HCHON2004776, highly similar to Homo sapiens cytoskeleton-associated protein 4 (CKAP4), mRNA	CKAP4	Q07065-1;Q07065;Q6NWZ1;Q8TB01;Q07065-2;B3KVX6	ENSG00000136026
-1.91311	-1.73023	54	IPI00291467;IPI00645646;IPI00455148	Adenine nucleotide translocator 3;ADP,ATP carrier protein 3;ADP,ATP carrier protein, isoform T2;ADP/ATP translocase 3;Solute carrier family 25 member 6;ADP,ATP carrier protein, liver isoform T2 variant;cDNA, FLJ92654, highly similar to Homo sapiens solute carrier family 25 (mitochondrial carrier;adenine nucleotide translocator), member 6 (SLC25A6), mRNA;SLC25A6 protein;Solute carrier family 25 (M…	ANT3;CDABP0051;SLC25A6;hCG_1746794	P12236;Q59EI9;Q6I9V5	ENSG00000169100
-1.85314	-1.72277	7	IPI00025717;IPI00477773;IPI00925213;IPI00927437	Metaxin-2;Mitochondrial outer membrane import complex protein 2;cDNA FLJ10425 fis, clone NT2RP1000326, highly similar to Metaxin-2;cDNA, FLJ78817, highly similar to Metaxin-2;cDNA FLJ51595, highly similar to Metaxin-2;Metaxin 2;Metaxin 2, isoform CRA_c;Putative uncharacterized protein MTX2	MTX2;hCG_1778458	O75431;B3KM74;B7Z9F3;Q8IZ68;C9JNK6;C9JAZ1	ENSG00000128654;ENSRNOG00000001232
-1.76768	-1.72159	25	IPI00014053;IPI00376117;IPI00847576	Mitochondrial import receptor subunit TOM40 homolog;p38.5;Protein Haymaker;Translocase of outer membrane 40 kDa subunit homolog	C19orf1;PEREC1;TOM40;TOMM40	O96008-1;O96008;O96008-2	ENSG00000130204;YMR203W
-1.44073	-1.71427	5	IPI00871854;IPI00412713;IPI00902680	Putative uncharacterized protein SAMM50;cDNA FLJ55111, highly similar to Sorting and assembly machinery component 50 homolog;Sorting and assembly machinery component 50 homolog;Transformation-related gene 3 protein;cDNA FLJ39696 fis, clone SMINT2011033, highly similar to Sorting and assembly machinery component 50 homolog	SAMM50;CGI-51;TRG3	A8MZI2;B4DN54;Q9Y512;B3KUE6	ENSG00000100347
-1.70609	-1.71396	26	IPI00305068;IPI00943860	Pre-mRNA-processing factor 6;PRP6 homolog;U5 snRNP-associated 102 kDa protein;cDNA, FLJ95067;cDNA FLJ10692 fis, clone NT2RP3000361, highly similar to Pre-mRNA-processing factor 6 homolog	C20orf14;PRPF6	O94906;B2RAR5;B3KMC6	ENSG00000101161
-1.21397	-1.71356	11	IPI00156032;IPI00942884;IPI00795004	HIV-1 Rev-binding protein 2;KRR1 small subunit processome component homolog;Rev-interacting protein 1;KRR1 protein;cDNA, FLJ94276, highly similar to Homo sapiens HIV-1 rev binding protein 2 (HRB2), mRNA;HRB2 variant B;cDNA FLJ57399, highly similar to HIV-1 Rev-binding protein 2	HRB2;KRR1	Q13601;A0JLP0;B2R989;A0FIK6;B4DMS5	ENSG00000111615;YCL059C
-1.92445	-1.71004	32	IPI00003833	Met-induced mitochondrial protein;Mitochondrial carrier homolog 2;cDNA FLJ51849, highly similar to Mitochondrial carrier homolog 2;Mitochondrial carrier homolog 2 variant	HSPC032;MIMP;MTCH2	Q9Y6C9;B4DHQ0;Q53G34	ENSG00000109919
NaN	-1.70863	2	IPI00935551;IPI00658097;IPI00554761;IPI00788131;IPI00658199	Putative uncharacterized protein HMGN1;High mobility group nucleosome-binding domain-containing protein 1;Non-histone chromosomal protein HMG-14;High-mobility group nucleosome binding domain 1	HMGN1;HMG14	A6NEL0;P05114;Q3B790;Q6NSG7;A6NL93	ENSG00000205581
-3.21974	-1.70664	2	IPI00375358;IPI00375359	Activator 1 140 kDa subunit;Activator 1 large subunit;Activator 1 subunit 1;DNA-binding protein PO-GA;Replication factor C 140 kDa subunit;Replication factor C large subunit;Replication factor C subunit 1;LLDBP	RFC1;RFC140;LLDBP	P35251-1;P35251;P35251-2;Q14756	ENSG00000035928;ENSG00000173638;YOR217W
-2.44756	-1.70531	8	IPI00796934;IPI00419919;IPI00173589;IPI00792866;IPI00792336;IPI00052885;IPI00019208	cDNA FLJ78093, highly similar to Homo sapiens ribosomal protein L29 (RPL29), mRNA;60S ribosomal protein L29;Cell surface heparin-binding protein HIP;Ribosomal protein L29 (RPL29) pseudogene;Ribosomal protein L29	RPL29;RP11-632C17__A.1-001	A8K0H3;P47914;Q5T1D1;Q6IPI1	ENSG00000162244;YFR032C-A
-1.7471	-1.70328	11	IPI00218268;IPI00004267;IPI00816436;IPI00376226;IPI00167206	Aging-associated gene 8 protein;Sigma 1-type opioid receptor;Sigma non-opioid intracellular receptor 1;SR31747-binding protein;cDNA FLJ57078, highly similar to Homo sapiens opioid receptor, sigma 1 (OPRS1), transcript variant 1, mRNA;cDNA FLJ76396, highly similar to Homo sapiens opioid receptor, sigma 1 (OPRS1), transcript variant 2, mRNA;HCG20471, isoform CRA_d;Opioid receptor, sigma 1	AAG8;OPRS1;SIGMAR1;SRBP;hCG_20471;RP11-443P11.3-008	Q99720-1;Q99720;B4DR71;Q99720-3;A2A3U5;Q99720-2;Q99720-4	ENSG00000147955
-2.04579	-1.70128	64	IPI00027252;IPI00797822	B-cell receptor-associated protein BAP37;D-prohibitin;Prohibitin-2;Repressor of estrogen receptor activity;PNAS-141;cDNA FLJ56579, highly similar to Prohibitin-2;cDNA FLJ60175, highly similar to Prohibitin-2	BAP;PHB2;REA	Q99623;Q9BXV3;B4DP75;B4DW05	ENSG00000215021;YGR231C
NaN	-1.69479	3	IPI00149650	Peptidylprolyl isomerase domain and WD repeat-containing protein 1;Spliceosome-associated cyclophilin;cDNA FLJ53149, highly similar to Peptidylprolyl isomerase domain and WDrepeat-containing protein 1 (EC 5.2.1.8);cDNA FLJ53187, highly similar to Peptidylprolyl isomerase domain and WD repeat-containing protein 1 (EC 5.2.1.8);cDNA FLJ53227, highly similar to Peptidylprolyl isomerase domain and WDr…	KIAA0073;PPWD1	Q96BP3;B4DP34;B4DT22;B4DWR9	ENSG00000113593
-1.96894	-1.69359	11	IPI00020991	CDKN2A-interacting protein;Collaborator of ARF;cDNA FLJ38861 fis, clone MESAN2011984, highly similar to Homo sapiens collaborates/cooperates with ARF (alternate reading frame) protein (CARF), mRNA;Putative uncharacterized protein DKFZp686M0665	CARF;CDKN2AIP;DKFZp686M0665	Q9NXV6;B3KTW3;Q7Z335	ENSG00000138380;ENSG00000168564
-2.11204	-1.69042	22	IPI00294891;IPI00654555;IPI00872909;IPI00798219	Putative uncharacterized protein NOP2;Nucleolar protein 1;Nucleolar protein 2 homolog;Proliferating-cell nucleolar antigen p120;Proliferation-associated nucleolar protein p120;Putative ribosomal RNA methyltransferase NOP2;NOP2 protein	NOP2;NOL1	A8MQ38;P46087-1;P46087;Q3KQS4;P46087-2;Q05BA7	ENSG00000111641;YNL061W
-2.01759	-1.68997	2	IPI00043564	Sideroflexin-2;Sideroflexin;Sideroflexin 2;Sideroflexin 2, isoform CRA_a	SFXN2;hCG_22584;RP11-47A8.2-001;SFXN	Q96NB2;Q5JSM6	ENSG00000156398
-2.12664	-1.68988	186	IPI00844578;IPI00921264	ATP-dependent RNA helicase A;DEAH box protein 9;Nuclear DNA helicase II;cDNA FLJ39263 fis, clone OCBBF2009571, highly similar to ATP-dependent RNA helicase A (EC 3.6.1.-);DHX9 protein;Leukophysin (ATP-dependent RNA helicase A)	DDX9;DHX9;LKP;NDH2	Q08211;B3KU66;Q05CI5;Q12803;Q32Q22;Q58F26;Q6PJK6	ENSG00000135829;YDL085W
-2.20058	-1.68903	7	IPI00172591	39S ribosomal protein L17, mitochondrial;LYST-interacting protein 2	LIP2;MRPL17	Q9NRX2	ENSG00000158042;YLR239C;YNL252C
-2.56892	-1.6872	7	IPI00022891;IPI00556601	Adenine nucleotide translocator 1;ADP,ATP carrier protein 1;ADP,ATP carrier protein, heart/skeletal muscle isoform T1;ADP/ATP translocase 1;Solute carrier family 25 member 4;cDNA FLJ75273, highly similar to Homo sapiens solute carrier family 25 (mitochondrial carrier;adenine nucleotide translocator), member 4, mRNA;Solute carrier family 25 member 4 variant	ANT1;SLC25A4	P12235;A8K787;Q59EP7	ENSG00000151729;YGL013C;YPR128C
-1.47497	-1.68697	5	IPI00217686	Protein ftsJ homolog 3;Putative rRNA methyltransferase 3;rRNA (uridine-2-O-)-methyltransferase 3;cDNA FLJ53449, highly similar to rRNA methyltransferase 3 (EC 2.1.1.-)	FTSJ3;SB92	Q8IY81;B4DKU3	ENSG00000108592
-0.136299	-1.68634	3	IPI00181116;IPI00917966;IPI00916569;IPI00916398;IPI00917458	Brix domain-containing protein 4;U3 small nucleolar ribonucleoprotein protein IMP4;cDNA FLJ78128, highly similar to Homo sapiens IMP4, U3 small nucleolar ribonucleoprotein, homolog (yeast) (IMP4), mRNA;cDNA FLJ78357, highly similar to Homo sapiens IMP4, U3 small nucleolar ribonucleoprotein, homolog (yeast) (IMP4), mRNA;cDNA, FLJ93237, Homo sapiens U3 snoRNP protein 4 homolog (IMP4), mRNA;Putative…	BXDC4;IMP4;MGC19606	Q96G21;Q3ZTT3;B9A008;B8ZZ47	ENSG00000005206;ENSG00000136718;YNL075W
-2.07528	-1.68468	41	IPI00018206;IPI00910267;IPI00908623	Aspartate aminotransferase, mitochondrial;Fatty acid-binding protein;Glutamate oxaloacetate transaminase 2;Plasma membrane-associated fatty acid-binding protein;Transaminase A;cDNA FLJ78439, highly similar to Homo sapiens glutamic-oxaloacetic transaminase 2;cDNA FLJ40994 fis, clone UTERU2015640, highly similar to Aspartate aminotransferase, mitochondrial (EC 2.6.1.1);cDNA FLJ55692, highly similar…	GOT2	P00505;A8K482;B3KUZ8;B4DJA6	ENSG00000125166
-1.71293	-1.68441	50	IPI00013174;IPI00556514;IPI00954234;IPI00644837;IPI00917085;IPI00916274;IPI00916896	Paraspeckle protein 2;RNA-binding motif protein 14;RNA-binding protein 14;RRM-containing coactivator activator/modulator;Synaptotagmin-interacting protein	RBM14;SIP	Q96PK6-1;Q96PK6	ENSG00000116161;ENSG00000164938;ENSG00000197256;ENSG00000239306
-2.22277	-1.68365	8	IPI00304306;IPI00795263;IPI00397464;IPI00795893;IPI00794191	DnaJ homolog subfamily C member 19;Mitochondrial import inner membrane translocase subunit TIM14;DnaJ (Hsp40) homolog, subfamily C, member 19, isoform CRA_a;Putative uncharacterized protein DNAJC19	DNAJC19;TIM14;TIMM14;hCG_17532	Q96DA6;C9JBV1	ENSG00000205981;YLR008C
-1.78423	-1.68298	65	IPI00744692	Transaldolase;cDNA FLJ57988, highly similar to Transaldolase (EC 2.2.1.2);Transaldolase 1, isoform CRA_c	TAL;TALDO;TALDO1;TALDOR;hCG_18330;TALH	P37837;B4DID5;Q8WZ45;Q9UMF8	ENSG00000148356;ENSG00000177156
-0.938321	-1.68073	2	IPI00028491	1-acylglycerol-3-phosphate O-acyltransferase 5;1-acyl-sn-glycerol-3-phosphate acyltransferase epsilon;Lysophosphatidic acid acyltransferase epsilon;AGPAT5 protein	AGPAT5	Q9NUQ2;Q6NUM7	ENSG00000155189
-2.22715	-1.67455	115	IPI00783271;IPI00917568;IPI00917844;IPI00917676;IPI00917975	130 kDa leucine-rich protein;GP130;Leucine-rich PPR motif-containing protein, mitochondrial;cDNA FLJ60080, highly similar to 130 kDa leucine-rich protein (LRP 130)	LRP130;LRPPRC	P42704;B4DSR0	ENSG00000138095;ENSMMUG00000019841
-1.98719	-1.67405	108	IPI00007188;IPI00010420	Adenine nucleotide translocator 2;ADP,ATP carrier protein 2;ADP,ATP carrier protein, fibroblast isoform;ADP/ATP translocase 2;Solute carrier family 25 member 5;cDNA, FLJ96310, highly similar to Homo sapiens solute carrier family 25 (mitochondrial carrier;adenine nucleotide translocator), member 5 (SLC25A5), mRNA;SLC25A5 protein	ANT2;SLC25A5	P05141;B2RCV1;Q6NVC0	ENSDARG00000071480;ENSG00000005022
-1.84518	-1.66989	33	IPI00030275;IPI00646055	Heat shock protein 75 kDa, mitochondrial;TNFR-associated protein 1;Tumor necrosis factor type 1 receptor-associated protein;cDNA FLJ58608, highly similar to Heat shock protein 75 kDa, mitochondrial;TNF receptor-associated protein 1 variant;cDNA FLJ33058 fis, clone TRACH1000181, highly similar to Heat shock protein 75 kDa, mitochondrial;TNF receptor-associated protein 1;cDNA FLJ36025 fis, clone TE…	HSP75;TRAP1	Q12931;B4DR68;Q53FS6;Q53G55;Q59EK6;Q5CAQ4;Q8N9Z3;Q9BV61	ENSG00000126602;ENSG00000205141
-1.64887	-1.66807	37	IPI00021805;IPI00796051;IPI00798081	Microsomal glutathione S-transferase 1;Microsomal GST-I;MGST1 protein	GST12;MGST;MGST1	P10620;Q6LET6	ENSG00000008394;ENSMUSG00000008540
-1.59327	-1.66694	31	IPI00020928;IPI00643708;IPI00644515	Mitochondrial transcription factor 1;Transcription factor 6;Transcription factor 6-like 2;Transcription factor A, mitochondrial;TFAM protein;Putative uncharacterized protein TFAM	TCF6;TCF6L2;TFAM	Q00059;A9QXC6;Q6LES8;C9JGW4;A8MRB2;Q05D31;Q3SX57	ENSG00000108064;FBgn0038805
-1.69951	-1.66617	22	IPI00004669;IPI00922793;IPI00921824	Polypeptide GalNAc transferase 2;Polypeptide N-acetylgalactosaminyltransferase 2;Polypeptide N-acetylgalactosaminyltransferase 2 soluble form;Protein-UDP acetylgalactosaminyltransferase 2;UDP-GalNAc:polypeptide N-acetylgalactosaminyltransferase 2;cDNA FLJ58625, highly similar to Polypeptide N-acetylgalactosaminyltransferase 2 (EC 2.4.1.41)	GALNT2	Q10471;B7Z6K2	ENSG00000143641
-1.90882	-1.66503	3	IPI00871903;IPI00002624;IPI00382756	Putative uncharacterized protein PLRG1;Pleiotropic regulator 1	PLRG1	A8MW61;O43660-1;O43660;O43660-2	ENSDARG00000037283;ENSG00000171566
-1.52824	-1.6617	19	IPI00010402;IPI00746352;IPI00514669	Putative uncharacterized protein;SH3 domain-binding glutamic acid-rich-like protein 3;SH3 domain-binding protein 1;SH3 domain binding glutamic acid-rich protein like 3	P1725;SH3BGRL3;RP11-569G9.2-002	Q86Z22;Q9H299;Q5T123	ENSG00000142669
-1.48217	-1.65663	14	IPI00296190;IPI00646289;IPI00646889;IPI00939991	Uncharacterized protein C10orf58;Putative uncharacterized protein C10orf58;cDNA, FLJ96497	C10orf58;PRO2290;PSEC0139;UNQ611/PRO1198	Q9BRX8;A6NDF1;B2RD81	ENSG00000122378
-2.04764	-1.65311	2	IPI00167030	Keratinocyte-associated protein 2	KCP2;KRTCAP2	Q8N6L1	ENSG00000163463
-1.89314	-1.65256	3	IPI00454695;IPI00746251	Histone H2B.t;Putative histone H2B type 2-C;Putative histone H2B type 2-D	HIST2H2BC;HIST2H2BD	Q6DN03;Q6DRA6
-1.96426	-1.64934	7	IPI00183603;IPI00872620	Hydrophobic protein HSF-28;Oligosaccharyltransferase complex subunit OSTC	DC2;HDCMD45P;HSPC307;OSTC	Q9NRP0	ENSG00000124003;ENSG00000198856;FBgn0000489
-1.36587	-1.64718	29	IPI00007019	Peptidyl-prolyl cis-trans isomerase-like 1;Rotamase PPIL1	CGI-124;CYPL1;PPIL1;UNQ2425/PRO4984	Q9Y3C6	ENSG00000137168
-1.88098	-1.64376	11	IPI00946150;IPI00009235;IPI00945960	cDNA FLJ52061, highly similar to Translocon-associated protein subunit gamma;Signal sequence receptor subunit gamma;Translocon-associated protein subunit gamma;Putative uncharacterized protein SSR3	SSR3;TRAPG	B4E2P2;Q9UNL2;C9JA28	ENSG00000114850
-1.25843	-1.63946	7	IPI00103554	GATA zinc finger domain-containing protein 2B;p66/p68;Transcriptional repressor p66-beta;cDNA FLJ37346 fis, clone BRAMY2021310, highly similar to Transcriptional repressor p66 beta	GATAD2B;KIAA1150	Q8WXI9;B3KSZ4	ENSG00000143614
-2.18935	-1.63622	3	IPI00871372;IPI00328911	cDNA FLJ43800 fis, clone TESTI4000349, highly similar to E3 ubiquitin-protein ligase HECTD1;HECTD1;E3 ligase for inhibin receptor;E3 ubiquitin-protein ligase HECTD1;EULIR;HECT domain-containing protein 1	HECTD1;KIAA1131	B3KWT6;Q2KQ74;Q9ULT8	ENSG00000092148
-1.92588	-1.63617	3	IPI00411705;IPI00290764	Chronic lymphocytic leukemia deletion region gene 6 protein;cDNA, FLJ94243	C13orf1;CLLD6	Q5W111-1;Q5W111;B2RE68;Q5W111-2	ENSG00000123178
-2.28307	-1.6358	13	IPI00006079;IPI00413671;IPI00413672;IPI00886854;IPI00413673;IPI00886987	Bcl-2-associated transcription factor 1;BCLAF1 protein;cDNA, FLJ79533, highly similar to Bcl-2-associated transcription factor 1	BCLAF1;BTF;KIAA0164	Q9NYF8-1;Q9NYF8;Q6DCA8;Q9NYF8-2;Q9NYF8-3;Q9NYF8-4;B0AZU3	ENSG00000029363
-1.54755	-1.63255	3	IPI00294472;IPI00641954;IPI00641426	Transmembrane emp24 domain-containing protein 5;cDNA FLJ54845, highly similar to Transmembrane emp24 domain-containing protein 5;TMED5 protein;Transmembrane emp24 protein transport domain containing 5	CGI-100;TMED5;UNQ397/PRO733;RP5-976O13.2-005;RP5-976O13.2-004	Q9Y3A6;B4DDR7;Q49AG2;B1AKT4;B1AKT3	ENSG00000117500
-1.83851	-1.63185	63	IPI00328715	3D3/LYRIC;Astrocyte elevated gene-1 protein;Lysine-rich CEACAM1 co-isolated protein;Metadherin;Metastasis adhesion protein;Protein LYRIC	AEG1;LYRIC;MTDH	Q86UE4	ENSG00000147649
-1.97268	-1.62971	6	IPI00143753;IPI00829908;IPI00790699;IPI00791877;IPI00788772;IPI00945497	140 kDa Ser/Arg-rich domain protein;U2-associated protein SR140;Putative uncharacterized protein ENSP00000417441;Putative uncharacterized protein ENSP00000417356	KIAA0332;SR140	O15042-1;O15042;O15042-2;O15042-3;C9JB80;C9J2M5	ENSG00000163714
-1.8887	-1.62672	4	IPI00221002;IPI00797733	22 kDa peroxisomal membrane protein;Peroxisomal membrane protein 2	PMP22;PXMP2	Q9NR77	ENSG00000109099;ENSG00000176894
-2.11166	-1.62578	9	IPI00029728;IPI00642906;IPI00442420;IPI00745711	Basic transcription factor 2 80 kDa subunit;CXPD;DNA excision repair protein ERCC-2;DNA repair protein complementing XP-D cells;TFIIH basal transcription factor complex 80 kDa subunit;TFIIH basal transcription factor complex helicase subunit;Xeroderma pigmentosum group D-complementing protein;Excision repair cross-complementing rodent repair deficiency, complementation group 2 (Xeroderma pigmento…	ERCC2;XPD;XPDC	P18074;Q7KZU6;A8MX75	ENSG00000104884
-1.50598	-1.62143	25	IPI00028481;IPI00909683;IPI00556414	Oncogene c-mel;Ras-related protein Rab-8A;cDNA FLJ53028, highly similar to Ras-related protein Rab-8A;Mel transforming oncogene variant	MEL;RAB8;RAB8A	P61006;B4DEK7;Q59EP4	ENSG00000167461
-1.99752	-1.61847	7	IPI00003802	Alpha-mannosidase 2;Golgi alpha-mannosidase II;Mannosidase alpha class 2A member 1;Mannosyl-oligosaccharide 1,3-1,6-alpha-mannosidase;MAN2A1 protein	MAN2A1;MANA2	Q16706;A5PKX5;Q49A69	ENSG00000112893
-1.33464	-1.6165	178	IPI00022744;IPI00219994;IPI00910737;IPI00910298;IPI00219762	Cellular apoptosis susceptibility protein;Chromosome segregation 1-like protein;Exportin-2;Importin-alpha re-exporter;cDNA FLJ53202, highly similar to Exportin-2;Cellular apoptosis susceptibility protein variant 2;cDNA FLJ59343, highly similar to Exportin-2;cDNA FLJ59371, highly similar to Exportin-2;cDNA FLJ54022, highly similar to Exportin-2;cDNA FLJ56236, highly similar to Exportin-2	CAS;CSE1L;XPO2;CSE1L-2	P55060-1;P55060;B4DUC5;P55060-3;A3RLL6;B4DM67;B4DPS6;B4DM31;B4DS32	ENSG00000050820;ENSG00000124207
-1.6589	-1.61565	21	IPI00337541	NAD(P) transhydrogenase, mitochondrial;Nicotinamide nucleotide transhydrogenase;Pyridine nucleotide transhydrogenase;cDNA FLJ61320, highly similar to NAD(P) transhydrogenase, mitochondrial (EC 1.6.1.2);cDNA FLJ57576, highly similar to NAD(P) transhydrogenase, mitochondrial (EC 1.6.1.2);NNT protein	NNT	Q13423;B4DMN9;B4DS88;Q2TB59;Q8N5H5	ENSG00000112992
-1.62096	-1.61452	8	IPI00788925;IPI00396258;IPI00181135	Branched-chain-amino-acid aminotransferase;Branched-chain-amino-acid aminotransferase, mitochondrial;Placental protein 18	BCAT2;BCATM;BCT2;ECA40	Q53EW7;O15382-1;O15382;O15382-2;B3KSI3	ENSG00000105552
-1.38285	-1.61363	32	IPI00930710;IPI00007084	Mitochondrial aspartate-glutamate carrier protein;Solute carrier family 25, member 13 (Citrin), isoform CRA_a;Calcium-binding mitochondrial carrier protein Aralar2;Citrin;Mitochondrial aspartate glutamate carrier 2;Solute carrier family 25 member 13;cDNA FLJ54671, highly similar to Calcium-binding mitochondrial carrier protein Aralar2;Solute carrier family 25, member 13 (Citrin) variant;Putative …	hCG_40633;SLC25A13;ARALAR2	Q546F9;Q9UJS0;B7Z2E2;Q53GR7;Q75KX8;Q75M55	ENSG00000004864
-1.5632	-1.60497	126	IPI00298961;IPI00893013;IPI00894253;IPI00892935;IPI00894515;IPI00893771;IPI00893889;IPI00894059;IPI00892777;IPI00893403;IPI00892684;IPI00894165;IPI00892827	Chromosome region maintenance 1 protein homolog;Exportin-1;cDNA FLJ42779 fis, clone BRAWH3005300, highly similar to Exportin-1;cDNA FLJ55480, highly similar to Exportin-1;cDNA, FLJ79380, highly similar to Exportin-1	CRM1;XPO1	O14980;B3KWD0;B4DR01;B7ZB16	ENSG00000082898;YGR218W
-1.58749	-1.60046	12	IPI00041325;IPI00654617	H/ACA ribonucleoprotein complex subunit 2;Nucleolar protein family A member 2;snoRNP protein NHP2;NHP2-like protein;Putative uncharacterized protein NHP2	HSPC286;NHP2;NOLA2	Q9NX24;Q96P96;A6NKY8	ENSG00000145912;FBgn0029148;YDL208W
-3.1538	-1.59822	4	IPI00217557;IPI00645046;IPI00791698	Nuclear envelope membrane protein;Nuclear rim protein;Nurim;cDNA, FLJ96172, Homo sapiens nurim (nuclear envelope membrane protein) (NRM), mRNA;Nurim (Nuclear envelope membrane protein);cDNA PSEC0207 fis, clone HEMBA1002981, highly similar to Homo sapiens nurim (nuclear envelope membrane protein) (NRM), mRNA	NRM;NRM29;UNQ555/PRO1112;DAAP-285E11.8-001;DADB-118P11.7-001;DAMA-178G23.5-001;DAMC-316D20.7-001	Q8IXM6-1;Q8IXM6;B0S7R0;B3KQU6;Q8IXM6-2;B0S7R1	ENSG00000137404;ENSG00000206484;ENSG00000228854;ENSG00000228867;ENSG00000234809;ENSG00000235773;ENSG00000236843;ENSMMUG00000017194
-1.14503	-1.59765	4	IPI00639925;IPI00465296;IPI00642684	Exportin-6;Ran-binding protein 20;cDNA FLJ41852 fis, clone NT2RI3004133, highly similar to Exportin-6;XPO6 protein	KIAA0370;RANBP20;XPO6	Q96QU8;A1L3W4;B3KW08;B7ZM10	ENSG00000169180
-2.0197	-1.59393	4	IPI00428288;IPI00334579;IPI00640672;IPI00428285;IPI00428286;IPI00384571;IPI00645648;IPI00428287;IPI00428289	39S ribosomal protein L43, mitochondrial;Mitochondrial ribosomal protein bMRP36a;cDNA FLJ76392, highly similar to Homo sapiens mitochondrial ribosomal protein L43 (MRPL43), transcript variant 1, mRNA;cDNA FLJ61386, highly similar to Homo sapiens mitochondrial ribosomal protein L43 (MRPL43), transcript variant 4, mRNA;Mitochondrial ribosomal protein L43;Mitochondrial ribosomal protein L43, isoform…	MRPL43;RP11-108L7.13-006;RP11-108L7.13-009;hCG_24670;RP11-108L7.13-008	Q8N983-4;Q8N983;A8K4V4;B1AL06;B1AL08;C9J5Q3;Q8N983-1;Q8N983-2;Q86XN0;B1AL05;Q8N983-3	ENSG00000055950
-1.29527	-1.5913	3	IPI00001022;IPI00328714;IPI00382557	Myofibrillogenesis regulator 1;Paroxysmal nonkinesiogenic dyskinesia protein;Probable hydrolase PNKD;Trans-activated by hepatitis C virus core protein 2;Myofibrillogenesis regulator MR-2	FKSG19;KIAA1184;MR1;PNKD;TAHCCP2;UNQ2491/PRO5778	Q8N490-2;Q8N490;Q8N490-1;Q96P23	ENSG00000127838;ENSG00000153029
-1.33155	-1.58972	5	IPI00016676	Mitochondrial 20 kDa outer membrane protein;Mitochondrial import receptor subunit TOM20 homolog;Outer mitochondrial membrane receptor Tom20	KIAA0016;TOMM20	Q15388	ENSG00000173726
-2.14989	-1.58938	8	IPI00022277	Coiled-coil domain-containing protein 56	CCDC56;HSPC009	Q9Y2R0	ENSG00000183978
-2.50471	-1.58866	9	IPI00004233;IPI00413173	Antigen KI-67;cDNA FLJ56929, highly similar to Antigen KI-67	MKI67	P46013-1;P46013;P46013-2;B4DRH3	ENSG00000148773
-1.64372	-1.5877	7	IPI00790064;IPI00255052;IPI00790752;IPI00788862	cDNA FLJ50915, highly similar to NADH dehydrogenase (ubiquinone) 1 beta subcomplex subunit 9 (EC 1.6.5.3);Complex I-B22;LYR motif-containing protein 3;NADH dehydrogenase [ubiquinone] 1 beta subcomplex subunit 9;NADH-ubiquinone oxidoreductase B22 subunit;Putative uncharacterized protein DKFZp566O173	LYRM3;NDUFB9;UQOR22;DKFZp566O173	B7Z7N1;Q9Y6M9;Q5JVG7;Q9UQS5	ENSG00000147684
-1.76798	-1.5865	3	IPI00014877;IPI00855867;IPI00943802	Glutaminyl-peptide cyclotransferase-like protein	QPCTL	Q9NXS2-2;Q9NXS2;Q9NXS2-1	ENSG00000011478
-1.22536	-1.58395	2	IPI00152695;IPI00877677;IPI00797468	Swd2;WD repeat-containing protein 82	UNQ9342/PRO34047;WDR82;WDR82A	Q6UXN9;A8K5R5	ENSG00000164091
-2.39562	-1.57749	2	IPI00026219	Cleavage and polyadenylation specificity factor 160 kDa subunit;Cleavage and polyadenylation specificity factor subunit 1;cDNA FLJ60434, highly similar to Cleavage and polyadenylation specificity factor 160 kDa subunit;Polyadenylation specificity factor	CPSF1;CPSF160;P/cl.18	Q10570;B4DEF4;Q9C0J6	ENSG00000071894
-2.59658	-1.57056	11	IPI00023344;IPI00413614;IPI00556574	Symplekin;cDNA FLJ61705, highly similar to Symplekin;SYMPK variant protein	SPK;SYMPK;SYMPK variant protein	Q92797-1;Q92797;B7Z6F7;Q92797-2;Q92797-3;O75402;Q4LE61	ENSG00000125755;ENSG00000176170
-1.64869	-1.56682	34	IPI00028031;IPI00178744;IPI00937735;IPI00793599;IPI00796120	cDNA FLJ56425, highly similar to Very-long-chain specific acyl-CoAdehydrogenase, mitochondrial (EC 1.3.99.-);Acyl-Coenzyme A dehydrogenase, very long chain variant;Very long-chain specific acyl-CoA dehydrogenase, mitochondrial;Acyl-Coenzyme A dehydrogenase, very long chain, isoform CRA_e;cDNA FLJ31521 fis, clone NT2RI2000255, highly similar to Very-long-chain specific acyl-CoAdehydrogenase, mitoc…	ACADVL;VLCAD;hCG_42007	B4DEA8;Q53HR2;P49748-2;P49748;B3KPA6;B3KPX1;P49748-1;B4DEB6	ENSG00000072778
-2.51424	-1.56579	9	IPI00604773;IPI00299116;IPI00926421	GCTM-2 antigen;Gp200;Podocalyxin;Podocalyxin-like protein 1;PODXL protein;cDNA FLJ31254 fis, clone KIDNE2005526, highly similar to Homo sapiens podocalyxin-like protein mRNA	PCLP;PCLP1;PODXL	O00592-1;O00592;B7ZKQ8;O00592-2;Q96N83	ENSG00000128567
-1.78081	-1.56418	46	IPI00297211	Sucrose nonfermenting protein 2 homolog;SWI/SNF-related matrix-associated actin-dependent regulator of chromatin subfamily A member 5;cDNA FLJ51771, highly similar to SWI/SNF-related matrix-associatedactin-dependent regulator of chromatin subfamily A member5 (EC 3.6.1.-);cDNA, FLJ79343, highly similar to SWI/SNF-related matrix-associated actin-dependent regulator of chromatin subfamily A member 5…	SMARCA5;SNF2H;WCRF135	O60264;B4DZC0;B7ZAX9;Q4W5G3;Q4W5H1	ENSG00000153147
0.0284277	-1.55979	4	IPI00031127;IPI00894297	Protein YIPF4;YIP1 family member 4	Nbla11189;YIPF4	Q9BSR8;C9JSL0	ENSG00000119820
-1.461	-1.55577	7	IPI00759799;IPI00788684;IPI00025292;IPI00792565;IPI00798419;IPI00105068;IPI00796533;IPI00789868	HBeAg-binding protein 2 binding protein A;cDNA FLJ57743, highly similar to Mannose-P-dolichol utilization defect 1 protein;Mannose-P-dolichol utilization defect 1, isoform CRA_c;Mannose-P-dolichol utilization defect 1 protein;Suppressor of Lec15 and Lec35 glycosylation mutation homolog;cDNA, FLJ95348, highly similar to Homo sapiens mannose-P-dolichol utilization defect 1 (MPDU1), mRNA;cDNA FLJ613…	HBEBP2BPA;hCG_42012;MPDU1	Q1HDL3;B4DLH7;O75352;B2RB74;B4DTB4;Q9H3L2;B4DMY7;Q96N63;Q96K24;B4DT74	ENSG00000129255
-1.77833	-1.55542	36	IPI00016568;IPI00738805	Adenylate kinase 3-like;Adenylate kinase isoenzyme 4, mitochondrial;ATP-AMP transphosphorylase	AK3;AK3L1;AK3L2;AK4	P27144;B2R927	ENSG00000147853;ENSG00000162433
-1.46837	-1.54849	37	IPI00337494;IPI00412742	Calcium-binding mitochondrial carrier protein SCaMC-1;Mitochondrial ATP-Mg/Pi carrier protein 1;Mitochondrial Ca(2+)-dependent solute carrier protein 1;Small calcium-binding mitochondrial carrier protein 1;Solute carrier family 25 member 24;cDNA FLJ50039, highly similar to Homo sapiens solute carrier family 25, member 24, transcript variant 1, mRNA;cDNA, FLJ79405, highly similar to Homo sapiens s…	APC1;MCSC1;SCAMC1;SLC25A24	Q6NUK1-1;Q6NUK1;B4E290;B7ZB41;Q6NUK1-2	ENSG00000085491;YNL172W
-1.20277	-1.54493	2	IPI00003970	Malic enzyme 3;NADP-dependent malic enzyme, mitochondrial;Malic enzyme	ME3	Q16798;B2R995;Q8TBJ0	ENSG00000151376
2.705	-1.54008	4	IPI00000685	39 kDa protein kinase;CAK1;CDK-activating kinase;Cell division protein kinase 7;p39 Mo15;STK1;TFIIH basal transcription factor complex kinase subunit	CDK7;MO15	P50613	ENSG00000134058
-1.49622	-1.53943	3	IPI00166785;IPI00922265	Membrane magnesium transporter 1;Transmembrane protein 32	MMGT1;TMEM32	Q8N4V1-2;Q8N4V1;Q8N4V1-1	ENSG00000169446
-1.72147	-1.53416	44	IPI00005158;IPI00334291;IPI00642982	Lon protease homolog, mitochondrial;Lon protease-like protein;LONHs;Mitochondrial ATP-dependent protease Lon;Serine protease 15;Lon protease homolog;LONP1 protein	LONP1;PRSS15	P36776;B3KPH8;B3KU28;B3KXS5;B4DPX0;Q2VPA0;Q8N8K8;A4VCH6	ENSG00000196365
-2.13574	-1.53042	8	IPI00021924	Histone H1x	H1FX	Q92522	ENSG00000184897
-1.45486	-1.52867	5	IPI00020004	Protein MAC30;Transmembrane protein 97;cDNA FLJ60416	MAC30;TMEM97	Q5BJF2;B4DDT6	ENSG00000109084
-1.97109	-1.52622	21	IPI00009368	Sideroflexin-1;Tricarboxylate carrier protein	SFXN1	Q9H9B4	ENSG00000164466
-0.63198	-1.52316	2	IPI00646857;IPI00952652;IPI00916755;IPI00939186;IPI00894211	Metaxin-3;Metaxin-3.;Putative uncharacterized protein MTX3	MTX3;DKFZp686B0395	Q5HYI7-1;Q5HYI7;Q7Z380;C9IYU8;Q5HYI7-4;C9JJ95;Q5HYI7-2	ENSG00000177034
-1.46805	-1.5214	49	IPI00646304;IPI00791367	Cyclophilin B;CYP-S1;Peptidyl-prolyl cis-trans isomerase B;Rotamase B;S-cyclophilin	CYPB;PPIB	P23284	ENSG00000166794
-0.710921	-1.5204	3	IPI00169283;IPI00604606	Motile sperm domain-containing protein 2	MOSPD2	Q8NHP6-1;Q8NHP6;Q8NHP6-2	ENSG00000130150
-1.08204	-1.51556	5	IPI00009976	Interleukin-1 receptor-like 1 ligand;Putative T1/ST2 receptor-binding protein;Transmembrane emp24 domain-containing protein 1	IL1RL1L;IL1RL1LG;TMED1	Q13445	ENSG00000099203
-0.536106	-1.51364	2	IPI00019269;IPI00789452	Meiotic recombination REC14 protein homolog;WD repeat-containing protein 61	WDR61	Q9GZS3	ENSG00000140395
-1.23582	-1.51354	4	IPI00019353;IPI00946597;IPI00945912	Acylglycerol kinase, mitochondrial;Multiple substrate lipid kinase;Multiple substrate lipid kinase, isoform CRA_a;Putative uncharacterized protein FLJ10842;cDNA FLJ61206, highly similar to Homo sapiens multiple substrate lipid kinase (MULK), mRNA;cDNA FLJ59963, highly similar to Homo sapiens multiple substrate lipid kinase (MULK), mRNA	AGK;MULK;FLJ10842;hCG_39451;tcag7.330	Q53H12-1;Q53H12;A4D1U5;B4E2Z8;B4DR72	ENSG00000006530
-1.58394	-1.51076	46	IPI00020127	Replication factor A protein 1;Replication protein A 70 kDa DNA-binding subunit;Single-stranded DNA-binding protein	REPA1;RPA1;RPA70	P27694	ENSG00000132383;FBgn0010173;FBgn0019938;YAR007C;YDL081C;YOR341W
-1.76278	-1.50665	30	IPI00015838	Cell growth-regulating nucleolar protein;cDNA FLJ78186	LYAR;PNAS-5	Q9NX58;A8K3Y5	ENSG00000145220
-1.82874	-1.50432	14	IPI00418497;IPI00656071	Mitochondrial import inner membrane translocase subunit TIM50;Translocase of inner mitochondrial membrane 50 homolog (S. cerevisiae);TIM50L;TIMM50 protein	PRO1512;TIM50;TIMM50	Q3ZCQ8-2;Q3ZCQ8;Q0VAB1;Q330K1;Q3ZCQ8-1	ENSG00000105197;YPL063W
-1.38911	-1.50274	21	IPI00450472;IPI00032957	Ubiquitin carrier protein;p18;SUMO-conjugating enzyme UBC9;SUMO-protein ligase;Ubiquitin carrier protein 9;Ubiquitin carrier protein I;Ubiquitin-conjugating enzyme E2 I;Ubiquitin-protein ligase I	LA16c-358B7.1-006;UBE2I;hCG_42687;UBC9;UBCE9	B0QYN7;Q7KZS0;P63279;A8K503	ENSG00000103275;ENSMUSG00000015120;ENSRNOG00000017907;FBgn0010602;YDL064W
-1.36331	-1.50274	8	IPI00032533	WD repeat-containing protein 18	WDR18	Q9BV38	ENSG00000065268
-1.87033	-1.50075	72	IPI00009960;IPI00554469;IPI00470829;IPI00926611;IPI00910079;IPI00925553;IPI00655644;IPI00915803	Cell proliferation-inducing gene 4/52 protein;Mitochondrial inner membrane protein;Mitofilin;p87/89;cDNA, FLJ92546, highly similar to Homo sapiens inner membrane protein, mitochondrial (mitofilin) (IMMT), mRNA;cDNA FLJ51884, highly similar to Mitochondrial inner membrane protein;cDNA FLJ54290, highly similar to Mitochondrial inner membrane protein;cDNA FLJ59388, highly similar to Mitochondrial in…	HMP;IMMT;PIG4;PIG52	Q16891-1;Q16891;B2R5N6;Q16891-2;B4DKR1;B4DS66;Q16891-3;B4DQY2;B9A067;B4DT20;B8ZZQ7;C9JJ24	ENSG00000132305
-1.78409	-1.4957	11	IPI00011201;IPI00643577;IPI00640765	Malic enzyme 2;NAD-dependent malic enzyme, mitochondrial;Malic enzyme	ME2;hCG_23687	P23368;B2R8J2;Q9BWL6	ENSG00000082212
NaN	-1.4939	2	IPI00794284;IPI00924778;IPI00748143;IPI00924582;IPI00925941;IPI00927448;IPI00787864;IPI00793715;IPI00927247;IPI00926413;IPI00926600	Epithelial cell-transforming sequence 2 oncogene;Protein ECT2;Epithelial cell transforming sequence 2 oncogene protein splice variant b;Epithelial cell transforming 2;ECT2 protein;cDNA FLJ14807 fis, clone NT2RP4001760, weakly similar to PUTATIVE RHO/RAC GUANINE NUCLEOTIDE EXCHANGE FACTOR;Putative uncharacterized protein ECT2	ECT2	Q9H8V3-2;Q9H8V3;C9J743;Q0MT80;Q9H8V3-1;Q6U836;Q96J05;Q96SJ9;C9JDB4;C9J1C4;C9JTI2;C9JDV9;C9J0L6	ENSG00000114346
-1.68585	-1.49196	10	IPI00010845;IPI00908766	Complex I-23kD;NADH dehydrogenase [ubiquinone] iron-sulfur protein 8, mitochondrial;NADH-ubiquinone oxidoreductase 23 kDa subunit;TYKY subunit;NDUFS8 protein;NADH dehydrogenase (Ubiquinone) Fe-S protein 8, 23kDa (NADH-coenzyme Q reductase) variant;cDNA FLJ57061, highly similar to NADH-ubiquinone oxidoreductase 23 kDa subunit, mitochondrial (EC 1.6.5.3)	NDUFS8	O00217;Q08E91;Q53G17;B4DYI3	ENSG00000110717
-1.76185	-1.49011	35	IPI00219420	Basement membrane-associated chondroitin proteoglycan;Chondroitin sulfate proteoglycan 6;Chromosome-associated polypeptide;Structural maintenance of chromosomes protein 3;cDNA, FLJ79494, highly similar to Structural maintenance of chromosome 3;Structural maintenance of chromosomes 3	BAM;BMH;CSPG6;SMC3;SMC3L1	Q9UQE7;B0AZQ4;Q86VX4	ENSG00000108055;YJL074C
-1.52168	-1.48615	35	IPI00397904;IPI00644506	93 kDa nucleoporin;Nuclear pore complex protein Nup93;Nucleoporin Nup93;cDNA FLJ78686, highly similar to Homo sapiens nucleoporin 93kDa (NUP93), mRNA;cDNA FLJ32075 fis, clone OCBBF1000146, highly similar to Nuclear pore complex protein Nup93;cDNA FLJ58756, highly similar to Nuclear pore complex protein Nup93	KIAA0095;NUP93	Q8N1F7;A8K897;B3KPQ8	ENSG00000102900
-1.38432	-1.48589	6	IPI00783302;IPI00908450;IPI00917986;IPI00916623;IPI00917395	Pentatricopeptide repeat-containing protein 3, mitochondrial;Transformation-related gene 15 protein;cDNA, FLJ96770;cDNA FLJ57349;Putative uncharacterized protein PTCD3	PTCD3;TRG15	Q96EY7-1;Q96EY7;B2RDU4;B4DF73;B8ZZQ4;C9JFG8	ENSG00000132300
-1.55296	-1.48285	28	IPI00218466;IPI00941172;IPI00604476;IPI00414427;IPI00182313;IPI00414428;IPI00640481;IPI00643500;IPI00647854;IPI00647396;IPI00935795;IPI00644876;IPI00946233;IPI00854697;IPI00792005	cDNA FLJ59739, highly similar to Protein transport protein Sec61 subunit alpha isoform 1;Protein transport protein Sec61 subunit alpha isoform 1;cDNA FLJ14517 fis, clone NT2RM1000833, highly similar to Protein transport protein Sec61 subunit alpha isoform 1;cDNA FLJ90225 fis, clone NT2RM1000855, highly similar to Protein transport protein Sec61 subunit alpha isoform 1;Sec61 alpha 1 subunit (S. ce…	SEC61A;SEC61A1;hCG_40108	B4DR61;P61619-1;P61619;B3KNF6;P61619-3	ENSG00000058262;ENSMUSG00000030082;ENSRNOG00000013743
-1.88993	-1.47067	119	IPI00396435	ATP-dependent RNA helicase #46;DEAH box protein 15;Putative pre-mRNA-splicing factor ATP-dependent RNA helicase DHX15;cDNA FLJ55635, highly similar to pre-mRNA-splicing factorATP-dependent RNA helicase DHX15 (EC 3.6.1.-)	DBP1;DDX15;DHX15	O43143;B4E0S6	ENSG00000109606;YPL119C
-1.02812	-1.47025	3	IPI00789737;IPI00009320;IPI00031499;IPI00791782;IPI00793732;IPI00794374;IPI00791249;IPI00793240;IPI00792584	Cell proliferation-inducing gene 17 protein;Transmembrane protein 85	HSPC184;PIG17;TMEM85	Q5J8M3-1;Q5J8M3;Q5J8M3-2;Q5J8M3-3	ENSG00000128463
-1.41469	-1.46305	2	IPI00304935	Protein SAAL1;cDNA FLJ41463 fis, clone BRSTN2017237	SAAL1	Q96ER3;B3KVU5	ENSG00000166788
-1.40958	-1.46059	7	IPI00853201;IPI00853031;IPI00658024;IPI00293476;IPI00872806;IPI00953253;IPI00894530	Putative uncharacterized protein MRPL23;39S ribosomal protein L23, mitochondrial;L23 mitochondrial-related protein;Ribosomal protein L23-like;cDNA, FLJ94423, highly similar to Homo sapiens mitochondrial ribosomal protein L23 (MRPL23), nuclear gene encoding mitochondrial protein, mRNA	MRPL23;L23MRP;RPL23L	A8MYK1;A8MVT4;A6NJD9;Q16540;A8MT29;B2R9J4;A6NGQ5;C9JXQ4	ENSG00000214026;YOR150W
-1.97409	-1.45927	11	IPI00020510	CDGSH iron sulfur domain-containing protein 1;MitoNEET	C10orf70;CISD1;MDS029;ZCD1	Q9NZ45	ENSG00000122873
-1.69306	-1.45885	44	IPI00017592;IPI00941510;IPI00941879	LETM1 and EF-hand domain-containing protein 1, mitochondrial;Leucine zipper-EF-hand-containing transmembrane protein 1	LETM1	O95202-1;O95202	ENSG00000168924
-1.65163	-1.45202	17	IPI00009950	Glycoprotein GP36b;Lectin mannose-binding 2;Vesicular integral-membrane protein VIP36;cDNA FLJ75774, highly similar to Homo sapiens lectin, mannose-binding 2 (LMAN2), mRNA;cDNA FLJ52285, highly similar to Vesicular integral-membrane protein VIP36	C5orf8;LMAN2	Q12907;A8K7T4;B4DWN1	ENSG00000169223
-1.56841	-1.45138	25	IPI00639812;IPI00024266;IPI00647044	Microsomal glutathione S-transferase 3 variant;Microsomal glutathione S-transferase 3;Microsomal GST-III	MGST3;RP11-466F5.1-002	Q53GB9;Q5VV89;O14880	ENSG00000143198
-1.47634	-1.45133	5	IPI00291751;IPI00927477	Uncharacterized protein C2orf47, mitochondrial	C2orf47	Q8WWC4;C9JIU6	ENSG00000162972
-1.60283	-1.45064	25	IPI00043598	Inhibitor of nuclear factor kappa-B kinase-interacting protein	IKBIP;IKIP	Q70UQ0-4;Q70UQ0	ENSG00000166130
-0.818961	-1.44657	3	IPI00030380	Basic transcription factor 2 62 kDa subunit;General transcription factor IIH polypeptide 1;General transcription factor IIH subunit 1;TFIIH basal transcription factor complex p62 subunit;cDNA, FLJ93435, highly similar to Homo sapiens general transcription factor IIH, polypeptide 1 (62kD subunit) (GTF2H1), mRNA;cDNA FLJ45269 fis, clone BRHIP2029529, highly similar to TFIIH basal transcription fact…	BTF2;GTF2H1;hCG_1992280	P32780;B2R7G4;B3KXE0;B4DSG6	ENSG00000110768;ENSG00000124508;ENSMMUG00000017959
-1.29974	-1.44525	8	IPI00020472;IPI00607849;IPI00789434;IPI00790620	Transmembrane protein 111	TMEM111	Q9P0I2-1;Q9P0I2;B2R4Z9;Q9P0I2-2	ENSG00000125037
-1.62096	-1.44504	11	IPI00152981;IPI00790834;IPI00789507;IPI00790269;IPI00910925	Acyl-CoA dehydrogenase family member 9, mitochondrial;Acyl-Coenzyme A dehydrogenase family, member 9 variant;Acyl-Coenzyme A dehydrogenase family, member 9, isoform CRA_b;cDNA FLJ12506 fis, clone NT2RM2001700, weakly similar to ACYL-COA DEHYDROGENASE, VERY-LONG-CHAIN SPECIFIC (EC 1.3.99.-);cDNA FLJ53144, highly similar to Acyl-CoA dehydrogenase family member 9, mitochondrial (EC 1.3.99.-)	ACAD9;hCG_2022772	Q9H845;Q59FN3;Q9H9W4	ENSG00000177646
-1.44352	-1.44504	7	IPI00165092	Tyrosine--tRNA ligase;Tyrosyl-tRNA synthetase, mitochondrial	CGI-04;YARS2	Q9Y2Z4	ENSG00000139131
-1.58962	-1.44074	16	IPI00479905;IPI00074489	Complex I-PDSW;NADH dehydrogenase [ubiquinone] 1 beta subcomplex subunit 10;NADH-ubiquinone oxidoreductase PDSW subunit;cDNA FLJ78612, highly similar to Homo sapiens NADH dehydrogenase (ubiquinone) 1 beta subcomplex, 10, 22kDa (NDUFB10), mRNA;cDNA, FLJ92003, Homo sapiens NADH dehydrogenase (ubiquinone) 1 beta subcomplex, 10,22kDa (NDUFB10), mRNA;NADH dehydrogenase (Ubiquinone) 1 beta subcomplex, …	NDUFB10;hCG_42700	O96000;A8K761;Q96II6;Q96RX5	ENSG00000140990
-1.55869	-1.44	38	IPI00021338;IPI00788836;IPI00908638	70 kDa mitochondrial autoantigen of primary biliary cirrhosis;Dihydrolipoamide acetyltransferase component of pyruvate dehydrogenase complex;Dihydrolipoyllysine-residue acetyltransferase component of pyruvate dehydrogenase complex, mitochondrial;M2 antigen complex 70 kDa subunit;Pyruvate dehydrogenase complex component E2;cDNA FLJ50978, highly similar to Dihydrolipoyllysine-residue acetyltransfer…	DLAT;DLTA	P10515;B4DJX1;B4DS43;Q16791;Q86YI5;B4DLQ2;Q01991;Q9HAN0	ENSG00000150768
-1.44997	-1.43877	29	IPI00100656;IPI00644037;IPI00301279	Synaptic glycoprotein SC2;Trans-2,3-enoyl-CoA reductase;cDNA FLJ10554 fis, clone NT2RP2002385, highly similar to Synaptic glycoprotein SC2;cDNA FLJ36768 fis, clone ADIPS1000064, highly similar to Synaptic glycoprotein SC2	GPSN2;SC2;TECR	Q9NZ01-1;Q9NZ01;B3KM97;B3KSQ1	ENSG00000099797
-1.53567	-1.43723	72	IPI00009236;IPI00876941;IPI00853146;IPI00759683;IPI00852906;IPI00790433;IPI00789601	Caveolin-1;Caveolin	CAV;CAV1;hCG_39088;tcag7.24	Q03135-1;Q03135;A9XTE5;Q2TNI1;Q59E85;Q7Z4F3;Q03135-2;C9JKI3	ENSDARG00000052004;ENSG00000105974
-2.19906	-1.43472	18	IPI00329625;IPI00940204;IPI00945654;IPI00477123;IPI00945791;IPI00946301;IPI00946602;IPI00946413;IPI00946836;IPI00946637	cDNA FLJ56153, highly similar to Homo sapiens transforming growth factor beta regulator 4 (TBRG4), transcript variant 1, mRNA;Cell cycle progression restoration protein 2;FAST kinase domain-containing protein 4;Protein TBRG4;Transforming growth factor beta regulator 4;cDNA FLJ12513 fis, clone NT2RM2001743, highly similar to Homo sapiens transforming growth factor beta regulator 4 (TBRG4), transcr…	CPR2;FASTKD4;KIAA0948;TBRG4	B4DU42;Q969Z0-1;Q969Z0;A4D2L2;B3KMT3;B3KRS4;C9JY22;Q969Z0-2;A4D2L3;B3KM73;C9IZN7	ENSG00000136270;YHR057C
-1.45439	-1.43221	12	IPI00465256;IPI00910240;IPI00478236	Adenylate kinase 3;Adenylate kinase 3 alpha-like 1;GTP:AMP phosphotransferase mitochondrial;cDNA FLJ42834 fis, clone BRCAN2019002, highly similar to GTP:AMP phosphotransferase mitochondrial (EC 2.7.4.10);GTP:AMP phosphotransferase;GTP:ATP phosphotransferase;cDNA FLJ58032, highly similar to GTP:AMP phosphotransferase mitochondrial (EC 2.7.4.10);Adenylate kinase 3, isoform CRA_b;cDNA FLJ40886 fis, …	AK3;AK3L1;AK6;AKL3L;hCG_2011468;RP11-6J24.4-001	Q9UIJ7;B3KWD9;Q7Z4Y4;Q7Z531;B4DP58;Q9HC01	ENSG00000147853;ENSG00000162433;ENSG00000185057
-0.668409	-1.43125	5	IPI00023126;IPI00640040;IPI00641067;IPI00942674;IPI00797823;IPI00789653;IPI00641552	WD repeat-containing protein 46;WD repeat-containing protein BING4;cDNA FLJ77705;cDNA FLJ77639;cDNA, FLJ96697;WD repeat domain 46;WD repeat domain 46, isoform CRA_d;cDNA FLJ51004, highly similar to WD repeat protein 46;cDNA FLJ51014, highly similar to WD repeat protein 46	BING4;C6orf11;FP221;WDR46;DADB-159G18.3-001;DAMC-227D19.9-001;hCG_17524;XXbac-BPG185D15.10-008;DADB-159G18.3-008;DAMC-227D19.9-008;XXbac-BCX165D10.9-008;DAQB-314F24.6-008	O15213;A8K806;A8K9A1;B0UZZ8;B4DNI0;B4DP15;A2AB87;A2ABB6;Q5HYZ1	ENSG00000204221;ENSG00000206284;ENSG00000226916;ENSG00000227057;ENSG00000236222
-2.0526	-1.43055	4	IPI00031772	Normal mucosa of esophagus-specific gene 1 protein;Protein FOAP-11	C15orf48;NMES1	Q9C002	ENSG00000166920
-1.66694	-1.43055	10	IPI00001091;IPI00074962;IPI00007834;IPI00305279;IPI00942244;IPI00895856	AFG3-like protein 2;Paraplegin-like protein;Similar to AFG3 ATPase family gene 3-like 2 (Yeast)	AFG3L2	Q9Y4W6;Q8TA92	ENSG00000141385
-1.25082	-1.42755	9	IPI00013271;IPI00902975;IPI00909815;IPI00940349	Degradation in endoplasmic reticulum protein 1;Der1-like protein 1;Derlin-1;cDNA FLJ57771, highly similar to Derlin-1	DER1;DERL1;UNQ243/PRO276	Q9BUN8;B4E1G1	ENSG00000136986;PF14_0498;YBR201W
-1.5168	-1.42551	13	IPI00028116;IPI00074234	ER lumen protein retaining receptor 1;KDEL endoplasmic reticulum protein retention receptor 1;Putative MAPK-activating protein PM23;ER lumen protein retaining receptor	ERD2.1;KDELR1;hCG_2000376	P24390;Q8NBW7	ENSG00000105438
-0.866647	-1.42492	3	IPI00942450;IPI00181702;IPI00923625;IPI00940516;IPI00397794;IPI00871240;IPI00829652	Putative uncharacterized protein SFRS15;CTD-binding SR-like protein RA4;Splicing factor, arginine/serine-rich 15;cDNA FLJ56906, highly similar to RNA-binding protein 16;cDNA FLJ55551, highly similar to RNA-binding protein 16;cDNA FLJ55884, highly similar to RNA-binding protein 16;CDC5L complex-associated protein 7;Putative RNA-binding protein 16;RNA-binding motif protein 16;SR-like CTD-associated…	SFRS15;KIAA1172;CCAP7;KIAA1116;RBM16;SCAF8;DKFZp434J2412	C9J1W7;O95104-1;O95104;Q0P607;C9JLZ0;C9JD39;O95104-2;B7Z3A4;B7Z876;B7Z888;Q9UPN6;Q05BU5;Q6NSK3;Q8NDE9;Q9H8B2	ENSG00000156304;ENSG00000213079
-1.51054	-1.41986	2	IPI00007096	cDNA FLJ77012, highly similar to Homo sapiens interferon responsive gene 15 (IFRG15), mRNA;IFRG15 protein;Interferon responsive gene 15	hCG_1759493;IFRG15	Q9H496
-1.55499	-1.41862	12	IPI00026087;IPI00186338	Barrier-to-autointegration factor;Breakpoint cluster region protein 1;cDNA, FLJ92232, highly similar to Homo sapiens barrier to autointegration factor 1 (BANF1), mRNA	BAF;BANF1;BCRG1	O75531;B2R4V4	ENSG00000175334
-1.45249	-1.41527	4	IPI00217490;IPI00798122	Factor for adipocyte differentiation 104;Fibronectin type III domain-containing protein 3B;HCV NS5A-binding protein 37	FAD104;FNDC3B;NS5ABP37;UNQ2421/PRO4979/PRO34274	Q53EP0-1;Q53EP0;Q53EP0-2	ENSG00000075420
-1.95282	-1.41484	5	IPI00761082;IPI00376481;IPI00790511	Centromere protein V;Nuclear protein p30;Proline-rich protein 6	CENPV;PRR6	Q7Z7K6-1;Q7Z7K6;Q7Z7K6-3	ENSG00000166582
-1.07838	-1.40849	31	IPI00017895;IPI00719611	Glycerol-3-phosphate dehydrogenase, mitochondrial;mtGPD;cDNA FLJ78475, highly similar to Homo sapiens glycerol-3-phosphate dehydrogenase 2 (mitochondrial) (GPD2), mRNA;cDNA FLJ57187, highly similar to Glycerol-3-phosphate dehydrogenase, mitochondrial (EC 1.1.99.5);Putative uncharacterized protein GPD2;GPD2 protein	GPD2	P43304-1;P43304;A8K1Z2;B7Z601;Q53T76;Q8WUQ0;P43304-2	ENSG00000115159;YJR009C;YOL059W
-1.34212	-1.40779	13	IPI00166749;IPI00908803;IPI00939351	Alpha-MPP;Mitochondrial-processing peptidase subunit alpha;P-55;Peptidase (Mitochondrial processing) alpha;PMPCA protein;cDNA FLJ59584, highly similar to Mitochondrial-processing peptidase alpha subunit, mitochondrial (EC 3.4.24.64)	INPP5E;KIAA0123;MPPA;PMPCA;hCG_1780842;RP11-413M3.1-001;RP11-413M3.1-004	Q10713;Q5SXM9;Q9BT52;B4DRK5;Q5SXN0	ENSG00000148384;ENSG00000165688
-1.16858	-1.40594	32	IPI00299084	Protein DB83;Transmembrane protein 33;SHINC3	DB83;TMEM33;SHINC3	P57088;A6QKW0	ENSG00000109133
-1.94909	-1.40534	2	IPI00007309;IPI00514314;IPI00640747;IPI00908999;IPI00787101;IPI00910212;IPI00942613;IPI00645653;IPI00514206	Mitochondrial import inner membrane translocase subunit Tim23;cDNA FLJ57459, highly similar to Mitochondrial import inner membrane translocase subunit Tim23;Translocase of inner mitochondrial membrane 23 homolog (Yeast);Putative mitochondrial import inner membrane translocase subunit Tim23B;cDNA FLJ56773, highly similar to Mitochondrial import inner membrane translocase subunit Tim23;cDNA, FLJ794…	TIM23;TIMM23;RP11-481A12.7-002;TIMM23B;RP11-481A12.7-007	O14925;B1APJ0;Q5SRD1;B4DI18;B7ZB25;B4DDK6;B1APJ1	ENSG00000138297;ENSG00000204152;YNR017W
-1.77152	-1.40496	31	IPI00299402;IPI00909014	Pyruvate carboxylase, mitochondrial;Pyruvic carboxylase	PC	P11498	ENSG00000173599
-1.47827	-1.40469	76	IPI00018246;IPI00903226;IPI00220665;IPI00220663;IPI00220667	Brain form hexokinase;Hexokinase type I;Hexokinase-1;cDNA FLJ56506, highly similar to Hexokinase-1 (EC 2.7.1.1);Hexokinase;cDNA FLJ46359 fis, clone TESTI4049786, highly similar to Hexokinase-1 (EC 2.7.1.1);cDNA FLJ78173, highly similar to Homo sapiens hexokinase 1 (HK1) mRNA;Hexokinase 1;Hexokinase 1 isoform HKI variant;cDNA FLJ33948 fis, clone CTONG2018379, highly similar to Hexokinase-1 (EC 2.7…	HK1;RP11-404C6.1-003;HK1-ta;HK1-tb;RP11-404C6.1-016;RP11-404C6.1-004	P19367-1;P19367;B4DG62;Q71V75;B3KXY9;P19367-3;A8K7J7;B1AR61;P78542;Q59FD4;P19367-2;B1AR63;P19367-4;B1AR62;B3KRA9	ENSG00000156515
-1.87007	-1.4037	47	IPI00026970;IPI00878978	Chromatin-specific transcription elongation factor 140 kDa subunit;Facilitates chromatin transcription complex subunit SPT16;FACT 140 kDa subunit;FACT complex subunit SPT16;FACTp140;SUPT16H protein	FACT140;FACTP140;SUPT16H	Q9Y5B9;Q0VGA3	ENSG00000092201
-1.28817	-1.4031	5	IPI00552587	CKII beta-associating protein;CR6-interacting factor 1;Growth arrest and DNA damage-inducible proteins-interacting protein 1;p53-responsive gene 6 protein;Papillomavirus L2-interacting nuclear protein 1;CKII beta binding protein 2	GADD45GIP1;PLINP1;PRG6	Q8TAE8;Q7LAX7	ENSG00000179271
-0.952825	-1.4025	18	IPI00005107;IPI00646796;IPI00647735	Niemann-Pick C1 protein;cDNA FLJ57114, highly similar to Niemann-Pick C1 protein;Niemann-Pick disease, type C1 variant;cDNA FLJ51802, highly similar to Niemann-Pick C1 protein	NPC1	O15118;B4DIP7;Q59GR1;B4DET3	ENSG00000141458;FBgn0024320
-1.57158	-1.39572	4	IPI00374747;IPI00294402;IPI00910327;IPI00908798	Origin recognition complex subunit 3;Origin recognition complex subunit Latheo;cDNA FLJ50322, highly similar to Origin recognition complex subunit 3;cDNA, FLJ78810, highly similar to Origin recognition complex subunit 3;cDNA FLJ56522, highly similar to Origin recognition complex subunit 3;cDNA, FLJ79197, highly similar to Origin recognition complex subunit 3;ORC3L protein;cDNA FLJ54334, highly si…	LATHEO;ORC3;ORC3L	Q9UBD5-2;Q9UBD5;Q9UBD5-1;B4E025;B7Z8A5;B7ZAI3;Q6IBJ0;B4E014	ENSDARG00000008805;ENSG00000135336;FBgn0005654;YLL004W
-1.43776	-1.39506	110	IPI00025874;IPI00793589;IPI00945851	Dolichyl-diphosphooligosaccharide--protein glycosyltransferase 67 kDa subunit;Dolichyl-diphosphooligosaccharide--protein glycosyltransferase subunit 1;Ribophorin I;Ribophorin-1;Ribophorin I variant;RPN1 protein;Similar to ribophorin I;cDNA FLJ51740, highly similar to Dolichyl-diphosphooligosaccharide--proteinglycosyltransferase 67 kDa subunit (EC 2.4.1.119);cDNA FLJ51908, highly similar to Dolich…	RPN1	P04843;Q53EP4;Q6IBR0;Q96HX3;B4DL99;B4DNJ5;B7Z4L4	ENSG00000163902;ENSMMUG00000018321;YHR027C
-1.70261	-1.39171	9	IPI00104128;IPI00790799;IPI00873608;IPI00940637	Endopeptidase SP18;Microsomal signal peptidase 18 kDa subunit;SEC11 homolog A;SEC11-like protein 1;Signal peptidase complex catalytic subunit SEC11A;SPC18;SPC18 protein;cDNA FLJ51313, highly similar to Microsomal signal peptidase 18 kDa subunit(EC 3.4.-.-);SEC11-like 1 (S. cerevisiae), isoform CRA_d;Signal peptidase complex SPC-18	SEC11A;SEC11L1;SPC18;SPCS4A;hCG_26624	P67812;Q6IAM7;B4DUL4;Q7Z4Z6	ENSG00000140612
-1.62732	-1.39061	58	IPI00006865	ER-Golgi SNARE of 24 kDa;SEC22 vesicle-trafficking protein homolog B;SEC22 vesicle-trafficking protein-like 1;Vesicle-trafficking protein SEC22b	SEC22B;SEC22L1	O75396	ENSG00000223380
-1.60397	-1.39056	9	IPI00166153;IPI00514843;IPI00514387	FtsJ methyltransferase domain-containing protein 2;Interferon-stimulated gene 95 kDa protein;S-adenosyl-L-methionine-dependent methyltransferase FTSJD2;cDNA FLJ77620	FTSJD2;KIAA0082	Q8N1G2;A8K949	ENSG00000137200
-1.18866	-1.38813	6	IPI00922181;IPI00184330;IPI00795155	cDNA FLJ53276, moderately similar to DNA replication licensing factor MCM2;MCM2 protein;DNA replication licensing factor MCM2;Minichromosome maintenance protein 2 homolog;Nuclear protein BM28;cDNA FLJ46429 fis, clone THYMU3014372, highly similar to DNA replication licensing factor MCM2;cDNA FLJ55651, highly similar to DNA replication licensing factor MCM2	MCM2;BM28;CCNL1;CDCL1;KIAA0030	B7Z8Z6;Q9BWF4;P49736;B3KXZ4;B4DSV5	ENSG00000073111;ENSG00000163660;ENSG00000166508;YBL023C
-0.0889144	-1.38045	2	IPI00556385;IPI00329593;IPI00940629;IPI00550060;IPI00555848;IPI00903303	ADP-dependent glucokinase;RbBP-35;cDNA FLJ55953, highly similar to ADP-dependent glucokinase (EC 2.7.1.147);cDNA FLJ56905, highly similar to ADP-dependent glucokinase (EC 2.7.1.147);Putative uncharacterized protein DKFZp667C1917	ADPGK;PSEC0260;DKFZp667C1917	Q9BRR6-1;Q9BRR6;B4DDP8;B4DG35;Q9BRR6-2;Q9BRR6-3;Q9BRR6-4;Q69YR1;Q9BRR6-6	ENSG00000159322
-1.01593	-1.37979	7	IPI00297492	B5;Dolichyl-diphosphooligosaccharide--protein glycosyltransferase subunit STT3A;Integral membrane protein 1;Transmembrane protein TMC;cDNA FLJ58575, highly similar to Dolichyl-diphosphooligosaccharide--protein glycosyltransferase subunit STT3A (EC 2.4.1.119)	ITM1;STT3A;TMC	P46977;B4DJ24	ENSG00000134910
-1.50361	-1.37762	54	IPI00102864;IPI00917193;IPI00555601;IPI00005118	Hexokinase type II;Hexokinase-2;Muscle form hexokinase;cDNA FLJ75392, highly similar to Homo sapiens hexokinase II (HKII) mRNA;Putative uncharacterized protein HK2;Putative uncharacterized protein DKFZp686M1669;HK2;Hexokinase II	HK2;DKFZp686M1669	P52789;A8K2U2;Q53SG7;Q68E10;Q09LL6;Q53QX9;Q7Z7Q6	ENSG00000159399
-1.8925	-1.37623	30	IPI00555597;IPI00032903	cDNA FLJ32471 fis, clone SKNMC2000322, highly similar to Peptidyl-tRNA hydrolase 2, mitochondrial (EC 3.1.1.29);Bcl-2 inhibitor of transcription 1;Peptidyl-tRNA hydrolase 2, mitochondrial	BIT1;CGI-147;PTH2;PTRH2	Q96ME4;Q9Y3E5	ENSG00000141378;ENSG00000142538;ENSG00000171862;YBL057C
-1.42128	-1.37479	11	IPI00328319;IPI00645329;IPI00877934;IPI00877802;IPI00645757	Chromatin assembly factor 1 subunit C;Chromatin assembly factor I p48 subunit;Histone-binding protein RBBP4;Nucleosome-remodeling factor subunit RBAP48;Retinoblastoma-binding protein 4;Retinoblastoma-binding protein p48;cDNA FLJ53908, highly similar to Histone-binding protein RBBP4;cDNA FLJ50184, highly similar to Histone-binding protein RBBP4;Putative uncharacterized protein RBBP4	RBAP48;RBBP4	Q09028;B4DRH0;B4DRT0;C9JPP3	ENSG00000162521
-1.26243	-1.37429	4	IPI00910581;IPI00166746	cDNA FLJ57960;Transmembrane protein 199;cDNA FLJ76619;Putative uncharacterized protein	C17orf32;TMEM199	B4DF33;Q8N511;A8K610;Q53EQ5	ENSG00000244045
-1.60196	-1.36754	47	IPI00017283	Isoleucine--tRNA ligase;Isoleucyl-tRNA synthetase, mitochondrial;cDNA FLJ75180, highly similar to Homo sapiens mitochondrial isoleucine tRNA synthetase, mRNA	IARS2	Q9NSE4;A8K5W7	ENSG00000067704
-1.34744	-1.36625	31	IPI00395887;IPI00908319	Thioredoxin domain-containing protein 1;Thioredoxin-related transmembrane protein 1;Transmembrane Trx-related protein;cDNA FLJ51569, highly similar to Thioredoxin domain-containing protein 1;cDNA FLJ51570, highly similar to Thioredoxin domain-containing protein 1;Thioredoxin domain containing, isoform CRA_b	PSEC0085;TMX;TMX1;TXNDC;TXNDC1;UNQ235/PRO268;hCG_2042974	Q9H3N1;B7Z7R5;B4DZX7	ENSG00000139921
-0.361287	-1.36306	4	IPI00760837;IPI00167572	Putative uncharacterized protein FAM98B;Protein FAM98B	FAM98B	A8MUW5;Q52LJ0	ENSG00000171262
-1.34982	-1.36255	26	IPI00295098;IPI00797747;IPI00947333	Protein APMCF1;Signal recognition particle receptor subunit beta;Signal recognition particle receptor beta subunit;Signal recognition particle receptor, B subunit, isoform CRA_b	PSEC0230;SRPRB;hCG_2023561	Q9Y5M8;Q549N5	ENSG00000144867
-1.45004	-1.36014	10	IPI00375677;IPI00903193;IPI00909026	39S ribosomal protein L21, mitochondrial;Mitochondrial ribosomal protein L21, isoform CRA_a;Putative uncharacterized protein MRPL21;cDNA FLJ52689, highly similar to Homo sapiens mitochondrial ribosomal protein L21 (MRPL21), transcript variant 4, mRNA	MRPL21;hCG_27184	Q7Z2W9;C9JPR2;B4DXI4	ENSG00000197345
-1.03661	-1.35958	11	IPI00472939;IPI00452747	Microsomal signal peptidase 25 kDa subunit;Signal peptidase complex subunit 2;cDNA FLJ56339, highly similar to Signal peptidase complex subunit 2 (EC 3.4.-.-)	KIAA0102;SPC25;SPCS2	Q15005;B4DDB9	ENSG00000118363;ENSG00000152253;YER018C
-1.1353	-1.35913	5	IPI00013891;IPI00220447	Transformer-2 protein homolog A;Transformer-2 protein homolog alpha;cDNA FLJ50614, highly similar to Transformer-2 protein homolog;cDNA FLJ50682, highly similar to Transformer-2 protein homolog;cDNA FLJ50689, highly similar to Transformer-2 protein homolog;cDNA, FLJ95674, Homo sapiens transformer-2 alpha (htra-2 alpha) (HSU53209), mRNA;Putative MAPK activating protein;Putative uncharacterized pro…	TRA2A;hCG_37979;HSU53209	Q13595-1;Q13595;B4DQI6;B4DUA9;Q549U1;Q13595-2	ENSG00000164548
-1.4436	-1.3571	57	IPI00005737;IPI00399142;IPI00641719;IPI00922295;IPI00922900	Surfeit locus protein 4;cDNA FLJ50444, highly similar to Surfeit locus protein 4;cDNA FLJ61766, highly similar to Surfeit locus protein 4;cDNA, FLJ79379, highly similar to Surfeit locus protein 4;Surfeit 4, isoform CRA_b;cDNA FLJ50722, highly similar to Surfeit locus protein 4;cDNA FLJ53587, highly similar to Surfeit locus protein 4;Surfeit 4;cDNA FLJ53092, moderately similar to Surfeit locus pro…	SURF4;SURF-4;hCG_28148;RP11-244N20.4-002;RP11-244N20.4-004	O15260-1;O15260;B7Z1G8;B7Z7A8;B7Z8F3;Q5T8U7;O15260-2;Q5T8U5;B7Z605;B7Z6A4	ENSG00000148248
-1.30725	-1.35597	7	IPI00646086;IPI00219162;IPI00037619	60S ribosomal protein L39;60S ribosomal protein L39 pseudogene 5;Putative 60S ribosomal protein L39-like 5	RPL39;RPL39P5	C9JB44;P62891;Q59GN2	ENSG00000198918;ENSG00000214289;ENSMUSG00000036305;ENSMUSG00000079641;ENSRNOG00000029267;ENSRNOG00000029751;ENSRNOG00000032622;ENSRNOG00000032835;ENSRNOG00000034237;ENSRNOG00000038654;ENSRNOG00000043348;YJL189W
-1.52193	-1.35581	57	IPI00790342;IPI00329389;IPI00867533;IPI00789282	60S ribosomal protein L6;Neoplasm-related protein C140;Tax-responsive enhancer element-binding protein 107	RPL6;TXREB1	B2R4K7;Q9HBB3;Q02878;B4DRX3;Q8N5Z7;Q8TBK5	ENSG00000089009
-1.01074	-1.35361	4	IPI00328391	N-acetylgalactosaminyltransferase 7;Polypeptide GalNAc transferase 7;Protein-UDP acetylgalactosaminyltransferase 7;UDP-GalNAc:polypeptide N-acetylgalactosaminyltransferase 7;Putative uncharacterized protein GALNT7;Polypeptide N-acetylgalactosaminyltransferase 7	GALNT7	Q86SF2;Q4W5F7;Q68VJ4	ENSG00000109586
-1.44277	-1.35327	4	IPI00171573;IPI00185975	Coiled-coil domain-containing protein 109A;cDNA, FLJ96585;cDNA FLJ46135 fis, clone TESTI2052110;Chromosome 10 open reading frame 42, isoform CRA_b;cDNA FLJ50716	C10orf42;CCDC109A;hCG_19271	Q8NE86-1;Q8NE86;B2RDF3;B3KXV7;Q8NE86-2;B4DWD0	ENSG00000156026
-1.31728	-1.35242	7	IPI00217766;IPI00909338	85 kDa lysosomal membrane sialoglycoprotein;CD36 antigen-like 2;Lysosome membrane protein 2;Lysosome membrane protein II;Scavenger receptor class B member 2;cDNA, FLJ93482, Homo sapiens scavenger receptor class B, member 2 (SCARB2), mRNA;Scavenger receptor class B, member 2;Scavenger receptor class B, member 2, isoform CRA_a;cDNA FLJ51982, highly similar to Lysosome membrane protein 2	CD36L2;LIMPII;SCARB2;hCG_23840	Q14108;Q53Y63;B4DKD8	ENSG00000138760
-1.12387	-1.35044	4	IPI00031000;IPI00384902;IPI00797868;IPI00410112	Vitamin K epoxide reductase complex subunit 1;Vitamin K1 2,3-epoxide reductase subunit 1;Vitamin K epoxide reductase complex;Putative uncharacterized protein VKORC1;cDNA FLJ76521, highly similar to Homo sapiens vitamin K epoxide reductase complex, subunit 1 (VKORC1), transcript variant 2, mRNA;Vitamin K epoxide reductase complex, subunit 1, isoform CRA_c	MSTP134;MSTP576;UNQ308/PRO351;VKOR;VKORC1;hCG_1818183	Q9BQB6-1;Q9BQB6;B5B596;Q9BQB6-2;A8MSV6;A6NIQ6	ENSG00000167397
-1.82905	-1.3497	3	IPI00910821	Glutathione peroxidase		B4DPY0
-1.93666	-1.34687	15	IPI00658155;IPI00169413;IPI00845406	28S ribosomal protein S34, mitochondrial;Mitochondrial 28S ribosomal protein S34;Putative uncharacterized protein MRPS34	MRPS34	P82930;A4UCR9;C9JJ19	ENSG00000074071
-1.95204	-1.34653	32	IPI00019385;IPI00647421;IPI00646864	Signal sequence receptor subunit delta;Translocon-associated protein subunit delta;Putative uncharacterized protein SSR4	SSR4;TRAPD	P51571;A6NLM8;C9K034	ENSG00000180879
-1.48835	-1.34608	7	IPI00018855	Vacuolar proton pump 16 kDa proteolipid subunit;V-type proton ATPase 16 kDa proteolipid subunit;V-ATPase subunit c	ATP6C;ATP6L;ATP6V0C;ATPL	P27449;Q8NHD7	ENSG00000155097;ENSG00000185883
-1.56636	-1.34102	97	IPI00440493;IPI00908963;IPI00549805;IPI00471928;IPI00641249	ATP synthase subunit alpha, mitochondrial;ATP synthase subunit alpha	ATP5A;ATP5A1;ATP5AL2;ATPM	P25705;A8K092;B4DY56	ENSG00000135390;ENSG00000152234;ENSG00000154518;ENSG00000154723;ENSG00000159199
-1.35531	-1.34033	4	IPI00216046;IPI00646130;IPI00647510	ATP-dependent helicase SMARCA1;Nucleosome-remodeling factor subunit SNF2L;Probable global transcription activator SNF2L1;SWI/SNF-related matrix-associated actin-dependent regulator of chromatin subfamily A member 1;SMARCA1 protein;SWI/SNF related, matrix associated, actin dependent regulator of chromatin, subfamily a, member 1, isoform CRA_d;SWI/SNF related, matrix associated, actin dependent reg…	SMARCA1;SNF2L;SNF2L1;hCG_1980650;RP3-353H6.2-001	P28370-1;P28370;B7ZLQ5;P28370-2;B1AJV0;B1ALF5;Q86UA8	ENSG00000102038;ENSMMUG00000008818
-1.65109	-1.33868	6	IPI00014812	28S ribosomal protein S21, mitochondrial;cDNA FLJ76504, highly similar to Homo sapiens mitochondrial ribosomal protein S21 (MRPS21), nuclear gene encoding mitochondrial protein, transcript variant 2, mRNA;Mitochondrial ribosomal protein S21;Mitochondrial ribosomal protein S21, isoform CRA_b	MDS016;MRPS21;RPMS21;hCG_1641433;RP4-790G17.6-001	P82921;Q5TB11	ENSG00000187145
-1.57747	-1.336	11	IPI00295066;IPI00807664;IPI00939308	39S ribosomal protein L48, mitochondrial;cDNA FLJ60720, highly similar to Homo sapiens mitochondrial ribosomal protein L48 (MRPL48), transcript variant 1, mRNA	CGI-118;HSPC290;MRPL48	Q96GC5;B4DN34;C9IZ71	ENSG00000175581
-0.975765	-1.33537	13	IPI00017412;IPI00218280;IPI00947280;IPI00947452;IPI00944904;IPI00945248;IPI00947011;IPI00947438;IPI00946644	Activator 1 40 kDa subunit;Activator 1 subunit 2;Replication factor C 40 kDa subunit;Replication factor C subunit 2;Replication factor C 2 isoform 1;Putative uncharacterized protein RFC2;Replication factor C (Activator 1) 2, 40kDa;Replication factor C (Activator 1) 2, 40kDa, isoform CRA_a	RFC2;hCG_18034	P35250-1;P35250;B5BUD2;P35250-2;Q75MT5	ENSG00000049541;ENSRNOG00000001457;YJR068W
-1.75945	-1.33337	3	IPI00063784;IPI00386818	Vesicle transport through interaction with t-SNAREs homolog 1B;Vesicle transport v-SNARE protein Vti1-like 1;Vti1-rp1;cDNA FLJ75725, highly similar to Homo sapiens vesicle transport through interaction with t-SNAREs homolog 1B (yeast) (VTI1B), mRNA;cDNA, FLJ93772, highly similar to Homo sapiens vesicle transport through interaction with t-SNAREs homolog 1B (yeast) (VTI1B), mRNA;Vesicle transport …	VTI1;VTI1B;VTI1L;VTI1L1;VTI2	Q9UEU0-1;Q9UEU0;A8K6M4;B2RE64;Q5TZX9	ENSG00000100568;YMR197C
-1.43561	-1.33234	8	IPI00019640	Serine/threonine-protein kinase VRK1;Vaccinia-related kinase 1;cDNA FLJ75441, highly similar to Homo sapiens vaccinia related kinase 1 (VRK1), mRNA	VRK1	Q99986;A8K245	ENSG00000100749
-1.46359	-1.33182	33	IPI00022334	Ornithine aminotransferase, hepatic form;Ornithine aminotransferase, mitochondrial;Ornithine aminotransferase, renal form;Ornithine delta-aminotransferase;Ornithine--oxo-acid aminotransferase;Ornithine aminotransferase variant;cDNA FLJ57880, highly similar to Ornithine aminotransferase, mitochondrial (EC 2.6.1.13);cDNA, FLJ78846, highly similar to Ornithine aminotransferase, mitochondrial (EC 2.6…	OAT;DKFZp781A11155	P04181;Q59HE2;Q68CS0	ENSG00000065154;PFF0435w
-0.84661	-1.33125	11	IPI00215704;IPI00030397;IPI00215701;IPI00215703	BCL2/adenovirus E1B 19 kDa protein-interacting protein 1;Transformation-related gene 8 protein;Vesicle transport protein SEC20	BNIP1;NIP1;SEC20L;TRG8	Q12981-4;Q12981;Q12981-1;Q12981-2	ENSG00000113734;ENSG00000125967;YMR309C
-2.21699	-1.32958	6	IPI00014474	A-kinase anchor protein 8;A-kinase anchor protein 95 kDa;cDNA FLJ50339, highly similar to A-kinase anchor protein 8;AKAP8 protein;Putative uncharacterized protein DKFZp586B1222	AKAP8;AKAP95;DKFZp586B1222	O43823;B7Z8L8;Q8NE02;Q9UG73	ENSG00000105127
-1.50426	-1.32884	7	IPI00470674;IPI00643530;IPI00911104	Humb5R2;NAD(P)H:quinone oxidoreductase type 3 polypeptide A2;NADH-cytochrome b5 reductase 1	CYB5R1;NQO3A2;UNQ3049/PRO9865	Q9UHQ9;C9JD72	ENSDARG00000018966;ENSG00000159348
-1.30593	-1.32683	7	IPI00334282;IPI00926250;IPI00925923	Protein FAM3C;Putative uncharacterized protein FAM3C	FAM3C;GS3786	Q92520;C9JMN4;C9JP35	ENSG00000196937
-1.58805	-1.32659	2	IPI00874178	Ribosomal protein L15		A8MT80
-1.25867	-1.32372	6	IPI00307409;IPI00514545;IPI00909587;IPI00909111	39S ribosomal protein L9, mitochondrial;Mitochondrial ribosomal protein L9	MRPL9;RP11-98D18.5-002	Q9BYD2;Q5SZR1	ENSG00000143436;YGR220C
-3.25912	-1.3236	4	IPI00000162;IPI00410360;IPI00902438	EIF4E-binding protein;Neuroguidin	C14orf120;NGDN	Q8NEJ9-1;Q8NEJ9;Q8NEJ9-2	ENSG00000129460
-0.978748	-1.3236	5	IPI00103940	Major facilitator superfamily domain-containing protein 10;Tetracycline transporter-like protein	MFSD10;TETRAN	Q14728	ENSG00000109736
-1.33964	-1.32152	26	IPI00303954;IPI00641334	Cytochrome b5 outer mitochondrial membrane isoform;Cytochrome b5 type B;Putative uncharacterized protein DKFZp686M0619	CYB5B;CYB5M;OMB5;DKFZp686M0619	O43169;Q5HYD9	ENSG00000103018
-1.25567	-1.32118	7	IPI00555703;IPI00640739	Transmembrane protein 41B;cDNA FLJ54898, highly similar to Homo sapiens transmembrane protein 41B (TMEM41B), mRNA	KIAA0033;TMEM41B	Q5BJD5-1;Q5BJD5;B4E0E0;Q5BJD5-2	ENSG00000166471
-1.20919	-1.31996	6	IPI00166079;IPI00878680	Vitamin K epoxide reductase complex subunit 1-like protein 1;cDNA FLJ76587, highly similar to Homo sapiens vitamin K epoxide reductase complex, subunit 1-like 1 (VKORC1L1), mRNA	VKORC1L1	Q8N0U8;A8K0F7	ENSG00000196715
-1.40786	-1.31962	23	IPI00024642;IPI00743775	Coiled-coil domain-containing protein 47	CCDC47;GK001;MSTP041;PSEC0077	Q96A33-1;Q96A33;Q96A33-2	ENSG00000108588
-0.161234	-1.31881	6	IPI00026994;IPI00640188;IPI00641707	PRA1 family protein 2;cDNA FLJ13371 fis, clone PLACE1000656, highly similar to PRA1 family protein 2;Putative uncharacterized protein PRAF2	JM4;PRAF2	O60831;B3KN29;A6NP52	ENSG00000243279
-0.938763	-1.31562	3	IPI00329441;IPI00785140	Ras-related protein Rab-41;Ras-related protein Rab-43;Putative Rab-43-like protein ENSP00000330714	RAB41;RAB43	Q86YS6;A6NDJ8	ENSG00000147127;ENSG00000172780
-1.93898	-1.31539	8	IPI00013167;IPI00797306;IPI00796072;IPI00790956;IPI00927346;IPI00796958;IPI00926139	28S ribosomal protein S25, mitochondrial;Mitochondrial ribosomal protein S25	MRPS25;RPMS25	P82663;Q96Q22	ENSG00000131368
-1.77734	-1.31412	3	IPI00414717;IPI00923461;IPI00641153;IPI00647145	CFR-1;Cysteine-rich fibroblast growth factor receptor;E-selectin ligand 1;Golgi apparatus protein 1;Golgi sialoglycoprotein MG-160;cDNA FLJ61698, highly similar to Golgi apparatus protein 1;cDNA FLJ23967 fis, clone HEP16652, highly similar to Golgi apparatus protein 1	CFR1;ESL1;GLG1;MG160	Q92896-2;Q92896;B7Z8Y4;Q92896-1;Q6ZMF1	ENSG00000090863;YKR058W
-1.32807	-1.31388	7	IPI00022002;IPI00942760;IPI00909159	cDNA FLJ54536, highly similar to Mitochondrial 28S ribosomal protein S27;28S ribosomal protein S27, mitochondrial;cDNA FLJ53652, highly similar to Mitochondrial 28S ribosomal protein S27;MRPS27 protein;cDNA FLJ54799, highly similar to Mitochondrial 28S ribosomal protein S27;cDNA FLJ46849 fis, clone UTERU3006538, highly similar to Mitochondrial 28S ribosomal protein S27	KIAA0264;MRPS27	B4DRT2;Q92552;B4DT94;Q6PKB3;B4DKI9;Q8N6F2	ENSG00000113048
-1.36676	-1.31313	13	IPI00023406	Cytochrome c-type heme lyase;Holocytochrome c-type synthase;Putative uncharacterized protein DKFZp779I1858	CCHL;HCCS;DKFZp779I1858	P53701;Q68D50	ENSG00000004961
-1.14321	-1.3129	6	IPI00011656	Beta-1,4-galactosyltransferase 5;Beta-1,4-GalT II;UDP-Gal:beta-GlcNAc beta-1,4-galactosyltransferase 5;UDP-galactose:beta-N-acetylglucosamine beta-1,4-galactosyltransferase 5;Beta-1.4-galactosyltransferase V	B4GALT5;gt-V	O43286;Q7LFU8	ENSG00000158470
-1.31043	-1.30819	14	IPI00294739;IPI00943982;IPI00553034	Dendritic cell-derived IFNG-induced protein;Monocyte protein 5;SAM domain and HD domain-containing protein 1;cDNA FLJ51783, highly similar to SAM domain and HD domain-containing protein 1;SAM domain-and HD domain-containing protein 1 variant	MOP5;SAMHD1	Q9Y3Z3-1;Q9Y3Z3;B4E3N3;Q59H15;Q9Y3Z3-2	ENSG00000101347;ENSG00000130751
-1.74193	-1.30755	19	IPI00294779;IPI00031804	Outer mitochondrial membrane protein porin 3;Voltage-dependent anion-selective channel protein 3	VDAC3	Q9Y277-2;Q9Y277;Q9Y277-1	ENSG00000078668
-1.35111	-1.30679	19	IPI00005202	Membrane-associated progesterone receptor component 2;Progesterone membrane-binding protein;Steroid receptor protein DG6	DG6;PGRMC2;PMBP	O15173	ENSG00000164040
-1.56563	-1.30469	18	IPI00007061;IPI00791523	Golgi transport 1 homolog B;hGOT1a;Putative NF-kappa-B-activating protein 470;Vesicle transport protein GOT1B	CGI-141;GOLT1B;GOT1A;HDCMA39P;UNQ432/PRO793	Q9Y3E0	ENSG00000111711
-2.03056	-1.30293	54	IPI00005154;IPI00556260	Chromatin-specific transcription elongation factor 80 kDa subunit;Facilitates chromatin transcription complex 80 kDa subunit;Facilitates chromatin transcription complex subunit SSRP1;FACT complex subunit SSRP1;Recombination signal sequence recognition protein 1;Structure-specific recognition protein 1;T160	FACT80;SSRP1	Q08945	ENSG00000149136;FBgn0010278
-1.68307	-1.30182	8	IPI00032849;IPI00784265;IPI00747237;IPI00909689	HBV pre-S2 trans-regulated protein 3;Nucleolar protein 16;cDNA FLJ51327, highly similar to Protein CGI-117;NOP16 protein;Putative uncharacterized protein HSPC111;HSPC185	CGI-117;HSPC111;NOP16;hCG_1980223	Q9Y3C1;B4DV13;Q05D05;Q6PIM0;Q9P0T8	ENSG00000048162;YER002W
-1.40278	-1.29854	93	IPI00293464;IPI00909008;IPI00909251;IPI00909177;IPI00922069	Damage-specific DNA-binding protein 1;DDB p127 subunit;DNA damage-binding protein 1;DNA damage-binding protein a;HBV X-associated protein 1;UV-damaged DNA-binding factor;UV-damaged DNA-binding protein 1;Xeroderma pigmentosum group E-complementing protein;XPE-binding factor;cDNA FLJ56068, highly similar to DNA damage-binding protein 1;cDNA FLJ51067, highly similar to DNA damage-binding protein 1;c…	DDB1;XAP1	Q16531;B7Z2A1;B4DSA8;B4DZP5	ENSG00000167986;FBgn0027049
-1.52218	-1.29748	102	IPI00012074;IPI00941649;IPI00644055;IPI00856038;IPI00910614;IPI00856037	Heterogeneous nuclear ribonucleoprotein R;cDNA, FLJ93632, highly similar to Homo sapiens heterogeneous nuclear ribonucleoprotein R (HNRPR), mRNA;cDNA FLJ53358, highly similar to Heterogeneous nuclear ribonucleoprotein R;cDNA FLJ54544, highly similar to Heterogeneous nuclear ribonucleoprotein R;Heterogeneous nuclear ribonucleoprotein R, isoform CRA_a;Heterogeneous nuclear ribonucleoprotein-R2;cDNA…	HNRNPR;HNRPR;hCG_38907;DKFZp686O0665;DKFZp686A13234	O43390-1;O43390;B2R7W4;O43390-2;B4DMB1;B4DT28;Q2L7G6;B4DMD1;Q0VGD6;Q7Z334;Q6MZS5	ENSG00000125944
-1.17338	-1.29237	48	IPI00215719;IPI00908950	60S ribosomal protein L18;Ribosomal protein L18	RPL18	Q07020;Q0QEW2;B4DDY5	ENSG00000063177;ENSMUSG00000059070;ENSRNOG00000021035;PFF0650w
-1.3619	-1.29131	8	IPI00306301;IPI00922697;IPI00642732;IPI00024087;IPI00643575;IPI00642820;IPI00553155	cDNA FLJ59461, highly similar to Pyruvate dehydrogenase E1 component alpha subunit, somatic form, mitochondrial (EC 1.2.4.1);Mitochondrial PDHA1;Pyruvate dehydrogenase (Lipoamide) alpha 1;PDHE1-A type I;Pyruvate dehydrogenase E1 component subunit alpha, somatic form, mitochondrial;PDHA1;cDNA, FLJ92558, highly similar to Homo sapiens pyruvate dehydrogenase (lipoamide) alpha 1 (PDHA1), mRNA;cDNA FL…	PDHA1;RP11-723P2.1-009;PHE1A;RP11-723P2.1-001	A5YVE9;Q5JPU1;P08559;A5YPB6;B2R5P7;B7Z3T7;Q53GE3;B7Z3X5;Q5JPU0	ENSG00000131828
-2.07649	-1.2909	15	IPI00018248;IPI00450783;IPI00894313	ER lumen protein retaining receptor 2;ERD2-like protein 1;KDEL endoplasmic reticulum protein retention receptor 2	ERD2.2;KDELR2	P33947-1;P33947;P33947-2	ENSG00000136240
-1.28697	-1.28682	11	IPI00298007;IPI00853050;IPI00607846	Uncharacterized protein C6orf150;Chromosome 6 open reading frame 150	C6orf150;RP11-398K22.2-004	Q8N884-1;Q8N884;Q14CV6;A6PW79;Q8N884-2	ENSG00000164430
-1.51841	-1.28593	3	IPI00006987;IPI00923556;IPI00911118;IPI00910382	ATP-dependent RNA helicase DDX24;DEAD box protein 24;cDNA FLJ50574, highly similar to ATP-dependent RNA helicase DDX24 (EC 3.6.1.-);DEAD (Asp-Glu-Ala-Asp) box polypeptide 24 variant;DDX24 protein;cDNA FLJ54363, highly similar to ATP-dependent RNA helicase DDX24 (EC 3.6.1.-);cDNA FLJ52397, highly similar to ATP-dependent RNA helicase DDX24 (EC 3.6.1.-);ATP-dependent RNA helicase;cDNA FLJ50498, hig…	DDX24	Q9GZR7;B4DM03;Q59FS7;Q4V9L5;B4DKV2;B4E300;Q7Z4W0;Q7Z4X3;B4DGI6	ENSG00000089737
-1.41812	-1.28582	17	IPI00166865	CDGSH iron sulfur domain-containing protein 2;Endoplasmic reticulum intermembrane small protein;MitoNEET-related 1 protein;Nutrient-deprivation autophagy factor-1	CDGSH2;CISD2;ERIS;ZCD2	Q8N5K1	ENSG00000145354
-1.41373	-1.28505	35	IPI00790530;IPI00171542;IPI00909193;IPI00909272;IPI00888760	85 kDa nucleoporin;FROUNT;Nuclear pore complex protein Nup85;Nucleoporin Nup75;Nucleoporin Nup85;Pericentrin-1;cDNA FLJ42510 fis, clone BRACE2044473, highly similar to Homo sapiens pericentrin 1 (PCNT1), mRNA;cDNA FLJ53138, highly similar to Homo sapiens pericentrin 1 (PCNT1), mRNA;cDNA FLJ54688, highly similar to Homo sapiens pericentrin 1 (PCNT1), mRNA;cDNA FLJ59373, highly similar to Homo sapi…	NUP75;NUP85;PCNT1	Q9BW27;B3KW81;B4DMQ3;B7Z3C2;B4DPW1	ENSG00000125450;YJR042W
-1.37722	-1.28345	31	IPI00179700;IPI00744851;IPI00952829;IPI00746310	High mobility group AT-hook protein 1;High mobility group protein HMG-I/HMG-Y;High mobility group protein R;cDNA FLJ54188, moderately similar to High mobility group protein HMG-I/HMG-Y;Putative uncharacterized protein HMGA1	HMGA1;HMGIY	P17096-1;P17096;B4DWA0;C9J292;P17096-3	ENSG00000137309
-1.81812	-1.28185	2	IPI00217536;IPI00651681;IPI00759714;IPI00432452;IPI00759775;IPI00798323	Mitochondrial Rho GTPase 1;Rac-GTP-binding protein-like protein;Ras homolog gene family member T1	ARHT1;RHOT1	Q8IXI2-3;Q8IXI2;Q8IXI2-5;Q8IXI2-2;Q8IXI2-1;Q8IXI2-4	ENSG00000126858
-0.840784	-1.28119	5	IPI00293895;IPI00020941	ABCA-SSN;ATP-binding cassette sub-family A member 7;Autoantigen SS-N;Macrophage ABC transporter;cDNA FLJ40025 fis, clone STOMA2008050, highly similar to Homo sapiens ATP-binding cassette, sub-family A (ABC1), member 7 (ABCA7), transcript variant 2, mRNA;Putative uncharacterized protein DKFZp434E1030	ABCA7;DKFZp434E1030	Q8IZY2-1;Q8IZY2;Q8IZY2-2;B3KUJ3;Q9NT80	ENSG00000064687
-1.992	-1.28012	8	IPI00018120;IPI00910684	28S ribosomal protein S29, mitochondrial;Death-associated protein 3;Ionizing radiation resistance conferring protein;cDNA FLJ57409, highly similar to Mitochondrial 28S ribosomal protein S29;Death associated protein 3, isoform CRA_d;cDNA FLJ57664, highly similar to Mitochondrial 28S ribosomal protein S29	DAP3;MRPS29;hCG_17177	P51398;B4DP59;Q68CT7;B4DY62	ENSG00000116544;ENSG00000132676
-0.730656	-1.27989	12	IPI00478410;IPI00395769	ATP synthase subunit gamma, mitochondrial;F-ATPase gamma subunit;ATP synthase gamma chain;cDNA FLJ59861, highly similar to ATP synthase gamma chain, mitochondrial (EC 3.6.3.14)	ATP5C;ATP5C1;ATP5CL1;hCG_25112;RP11-401E9.1-001	P36542-1;P36542;Q6I9V2;Q8TAS0;P36542-2;B4DFE6;B4DL14	ENSG00000165629
-1.1012	-1.27828	10	IPI00019870;IPI00759514;IPI00657910	Caveolin-2;Caveolin	CAV2;hCG_39087;tcag7.25;caveolin-2	P51636-1;P51636;Q53X57;P51636-2;C9JJZ4;Q712N7	ENSDARG00000052000;ENSG00000105971
-1.22028	-1.27816	3	IPI00444452;IPI00646886;IPI00444454	Moloney leukemia virus 10 protein;Putative helicase MOV-10;cDNA FLJ32791 fis, clone TESTI2002365, highly similar to helicase MOV-10 (EC 3.6.1.-);cDNA FLJ54557, highly similar to helicase MOV-10 (EC 3.6.1.-);Mov10, Moloney leukemia virus 10, homolog (Mouse);Mov10, Moloney leukemia virus 10, homolog (Mouse), isoform CRA_a	KIAA1631;MOV10;hCG_38463;RP11-426L16.2-003	Q9HCE1-1;Q9HCE1;B3KQ43;B7Z700;Q5JR04;Q9HCE1-2	ENSG00000155363
-1.77794	-1.27644	15	IPI00015195;IPI00382661;IPI00651748	CF-1 77 kDa subunit;Cleavage stimulation factor 77 kDa subunit;Cleavage stimulation factor subunit 3;cDNA FLJ58134, highly similar to Cleavage stimulation factor 77 kDa subunit;cDNA FLJ58400, highly similar to Cleavage stimulation factor 77 kDa subunit	CSTF3	Q12996;B4DFQ5;B4DMA4	ENSG00000176102
-1.32912	-1.27435	16	IPI00796864;IPI00641116;IPI00022018;IPI00790317	Dolichyl-phosphate mannosyltransferase polypeptide 1, catalytic subunit;Dolichol-phosphate mannose synthase;Dolichol-phosphate mannosyltransferase;Dolichyl-phosphate beta-D-mannosyltransferase;Mannose-P-dolichol synthase	DPM1;RP5-914P20.2-003;RP5-914P20.2-005;RP5-914P20.2-004	Q5QPK0;Q5QPK2;O60762;Q96HK0;Q5QPJ9	ENSG00000000419;PF11_0427;YPR183W
-1.98873	-1.27387	5	IPI00007909	PRA1 family protein 1;Prenylated Rab acceptor protein 1	PRA1;PRAF1;RABAC1	Q9UI14	ENSDARG00000004171;ENSG00000105404;ENSG00000137054;YNL044W;YPL154C
-1.17413	-1.27358	24	IPI00470528;IPI00927715;IPI00790569;IPI00926202;IPI00925058;IPI00943200;IPI00909437;IPI00910417;IPI00062151;IPI00382749	60S ribosomal protein L15;Ribosomal protein L15	EC45;RPL15;TCBAP0781;hCG_1996483	P61313;Q5U0C0;B4DLP4;B4DEN1;Q642I1;Q76N55	ENSG00000174748;ENSRNOG00000008140
-1.48217	-1.27328	47	IPI00902560;IPI00216026;IPI00455531;IPI00024145;IPI00737171;IPI00917420;IPI00888783;IPI00647902;IPI00647442;IPI00844015	Outer mitochondrial membrane protein porin 2;Voltage-dependent anion-selective channel protein 2;cDNA FLJ60120, highly similar to Voltage-dependent anion-selective channel protein 2;cDNA, FLJ78818, highly similar to Voltage-dependent anion-selective channel protein 2;Voltage-dependent anion channel 2	VDAC2;RP11-375G3.1-010;RP11-375G3.1-005	P45880-1;P45880;P45880-3;B4DKM5;P45880-2;Q5JSD1;Q5JSD2	ENSG00000165637
-0.30586	-1.2719	5	IPI00384428;IPI00003990;IPI00909698;IPI00844403	Biphenyl hydrolase-like protein;Biphenyl hydrolase-related protein;Breast epithelial mucin-associated antigen;Valacyclovir hydrolase;cDNA FLJ58913, highly similar to Valacyclovir hydrolase (EC 3.1.-.-);Biphenyl hydrolase-like (Serine hydrolase;breast epithelial mucin-associated antigen), isoform CRA_a;BPHL protein	BPHL;MCNAA;hCG_22877	Q86WA6-1;Q86WA6;Q86WA6-2;B4DML3;Q49AI2	ENSG00000137274
-0.362844	-1.26808	7	IPI00291695	Probable glutathione peroxidase 8	GPX8;UNQ847/PRO1785	Q8TED1	ENSG00000164294
-1.52791	-1.2679	2	IPI00021888;IPI00910147	Histidine-rich membrane protein Ke4;Really interesting new gene 5 protein;Solute carrier family 39 member 7;Zinc transporter SLC39A7;cDNA FLJ54178, highly similar to Zinc transporter SLC39A7;cDNA FLJ52943, highly similar to Zinc transporter SLC39A7	HKE4;RING5;SLC39A7	Q92504;B0UXF6;B4DVK8;B4DZZ8	ENSG00000112473;ENSG00000206288;ENSG00000224399;ENSG00000226614;ENSG00000227402;ENSG00000229802
-1.34879	-1.2649	4	IPI00910443;IPI00024567;IPI00908955;IPI00908500;IPI00645965;IPI00909733	cDNA FLJ61695, highly similar to Glioma tumor suppressor candidate region gene 2 protein;Glioma tumor suppressor candidate region gene 2 protein;p60;PreS1 binding protein;Glioma tumor suppressor candidate region gene 2;GLTSCR2 protein;cDNA FLJ58318, highly similar to Glioma tumor suppressor candidate region gene 2 protein;cDNA FLJ57014, highly similar to Glioma tumor suppressor candidate region g…	GLTSCR2	B4E1N4;Q9NZM5;Q53YP0;Q7L4X7;Q96CS0;B4DND9;B4E013;B4DVK1	ENSG00000105373
-1.43737	-1.26478	61	IPI00216308;IPI00790304;IPI00910830;IPI00847300	Outer mitochondrial membrane protein porin 1;Plasmalemmal porin;Porin 31HL;Porin 31HM;Voltage-dependent anion-selective channel protein 1;cDNA FLJ38670 fis, clone HSYRA2000190, highly similar to Voltage-dependent anion-selective channel protein 1;Putative uncharacterized protein VDAC1;cDNA FLJ57715, highly similar to Voltage-dependent anion-selective channel protein 1	VDAC;VDAC1	P21796;B3KTS5;C9JI87;B4DEI3	ENSDARG00000045132;ENSG00000213585;FBgn0004363;YNL055C
-1.65726	-1.26255	53	IPI00098902;IPI00926925;IPI00829595;IPI00926312;IPI00910683;IPI00386497;IPI00643720;IPI00927344;IPI00921408;IPI00921283	2-oxoglutarate dehydrogenase complex component E1;2-oxoglutarate dehydrogenase, mitochondrial;Alpha-ketoglutarate dehydrogenase;OGDH protein;Oxoglutarate (Alpha-ketoglutarate) dehydrogenase;cDNA FLJ53308, highly similar to 2-oxoglutarate dehydrogenase E1 component, mitochondrial (EC 1.2.4.2);cDNA FLJ53323, highly similar to 2-oxoglutarate dehydrogenase E1 component, mitochondrial (EC 1.2.4.2);cDN…	OGDH;hCG_18289	Q02218;A2VCT3;A5XEI1;A2VCT2;B4DF00;B4DH65;B4DZ95;B4E2U9;B4DK55;B4E3E9;Q96DD3	ENSG00000105953
NaN	-1.26183	2	IPI00478838;IPI00386139	Fatty acyl-CoA reductase 1;Male sterility domain-containing protein 2;cDNA, FLJ96593;cDNA: FLJ22728 fis, clone HSI15617	FAR1;MLSTD2;UNQ2423/PRO4981	Q8WVX9;B2RDG1;Q9H600	ENSG00000197601;YJL157C
-0.794107	-1.25695	2	IPI00045946;IPI00099529	ATP-dependent metalloprotease FtsH1;ATP-dependent metalloprotease YME1L1;Meg-4;Presenilin-associated metalloprotease;YME1-like protein 1;YME1-like 1 (S. cerevisiae);cDNA FLJ77542, highly similar to Homo sapiens YME1-like 1 (S. cerevisiae) (YME1L1), transcript variant 3, mRNA;cDNA FLJ58153, highly similar to ATP-dependent metalloprotease YME1L1 (EC 3.4.24.-);YME1-like 1 (S. cerevisiae), isoform CR…	FTSH1;UNQ1868/PRO4304;YME1L;YME1L1;hCG_25240;FTSH	Q96TA2-1;Q96TA2;Q96I63;Q96TA2-2;A8K5H7;B4DNM1;Q5T8D9;Q9NQ51;Q9Y2Q2	ENSG00000136758
-0.602986	-1.2558	14	IPI00061525;IPI00924703	Glucosamine 6-phosphate N-acetyltransferase;Phosphoglucosamine acetylase;Phosphoglucosamine transacetylase	GNA1;GNPNAT1	Q96EK6	ENSG00000100522;YFL017C
-1.10498	-1.25538	7	IPI00004668;IPI00215828;IPI00302523	Alpha-(1,6)-fucosyltransferase;Fucosyltransferase 8;GDP-fucose--glycoprotein fucosyltransferase;GDP-L-Fuc:N-acetyl-beta-D-glucosaminide alpha1,6-fucosyltransferase;Glycoprotein 6-alpha-L-fucosyltransferase;FUT8 protein;cDNA FLJ61225, highly similar to Alpha-(1,6)-fucosyltransferase (EC 2.4.1.68)	FUT8;hCG_22125	Q9BYC5-1;Q9BYC5;A8K8P8;Q546E0;Q9BYC5-2;A5PLL2;B4DFS7	ENSG00000033170
-0.847414	-1.25181	5	IPI00289807;IPI00953549;IPI00301719	Mitochondrial tRNA nucleotidyl transferase, CCA-adding;mt CCA-adding enzyme;mt tRNA adenylyltransferase;mt tRNA CCA-diphosphorylase;mt tRNA CCA-pyrophosphorylase;tRNA-nucleotidyltransferase 1, mitochondrial;Putative uncharacterized protein TRNT1	CGI-47;TRNT1	Q96Q11-1;Q96Q11;A8K2Z6;C9JKA2;Q96Q11-2	ENSG00000072756
-1.28479	-1.25151	2	IPI00031357;IPI00953119;IPI00917087	Protoporphyrinogen oxidase;cDNA FLJ57666, highly similar to Protoporphyrinogen oxidase (EC 1.3.3.4);cDNA FLJ37536 fis, clone BRCAN2022472, highly similar to PROTOPORPHYRINOGEN OXIDASE (EC 1.3.3.4);Mutant protoporphyrinogen oxidase	PPOX	P50336;Q96SE3;Q96TC9;B4DY76;B3KT30;Q96RP0;Q9H2U7;Q9H2U8	ENSG00000143224;ENSG00000161610
1.42632	-1.24702	3	IPI00550037;IPI00555996	28S ribosomal protein S15, mitochondrial;cDNA FLJ56752, highly similar to 28S ribosomal protein S15, mitochondrial (S15mt);Mitochondrial ribosomal protein S15 variant	DC37;MRPS15;RPMS15	P82914;B4DYW3;Q59EA6	ENSG00000116898
-0.993781	-1.24288	5	IPI00008248;IPI00939488;IPI00915282;IPI00945732	Anaphase promoting complex subunit 7;Anaphase-promoting complex subunit 7;Cyclosome subunit 7;ANAPC7 protein;Putative uncharacterized protein DKFZp762H177;cDNA FLJ11747 fis, clone HEMBA1005530, highly similar to Anaphase-promoting complex subunit 7	ANAPC7;APC7;DKFZp762H177	A5D8X2;Q9UJX3;A8KAQ7;Q2M2R1;Q4KMX6;Q69YV3;B3KMP2	ENSG00000196510;FBgn0029879
-1.18652	-1.24031	11	IPI00147874;IPI00514469;IPI00514997	N-acetylneuraminate synthase;N-acetylneuraminate-9-phosphate synthase;N-acetylneuraminic acid phosphate synthase;N-acetylneuraminic acid synthase;Sialic acid synthase	NANS;SAS	Q9NR45	ENSG00000095380;ENSG00000135452
-1.29885	-1.23211	10	IPI00000733	U3 small nucleolar RNA-associated protein 18 homolog;WD repeat-containing protein 50;cDNA, FLJ95176, Homo sapiens CGI-48 protein (CGI-48), mRNA	CDABP0061;CGI-48;UTP18;WDR50	Q9Y5J1;B2RAX6	ENSG00000011260;YJL069C
-0.66141	-1.2318	9	IPI00009225;IPI00792315;IPI00792772	Syntaxin-8	STX8	Q9UNK0;C9J5N4	ENSG00000170310
-1.07273	-1.23162	4	IPI00852968;IPI00059472	cDNA FLJ61523, highly similar to Vesicle transport through interaction witht-SNAREs homolog 1A;Vesicle transport through interaction with t-SNAREs homolog 1A (Yeast);Vesicle transport through interaction with t-SNAREs homolog 1A (Yeast), isoform CRA_a;Vesicle transport through interaction with t-SNAREs homolog 1A;Vesicle transport v-SNARE protein Vti1-like 2;Vti1-rp2;Putative uncharacterized prot…	hCG_1811152;RP11-25C19.2-001;VTI1A	B4E137;Q5W0D7;Q96AJ9;C9JYH5	ENSG00000151532
-1.09817	-1.22965	5	IPI00024719;IPI00651621	Histone acetyltransferase type B catalytic subunit;Histone acetyltransferase 1;Histone acetyltransferase 1, isoform CRA_b;HAT1 protein	HAT1;hCG_16790	O14929;Q6P594;Q8WWB9	ENSG00000128708;YPL001W
-1.17348	-1.22694	6	IPI00016457;IPI00514595;IPI00029140;IPI00853033;IPI00852692	Carnitine acetyltransferase;Carnitine O-acetyltransferase;Putative uncharacterized protein CRAT	CAT1;CRAT	P43155-1;P43155;P43155-2;P43155-3;C9JBD1	ENSG00000095321;YDR477W
-1.18597	-1.22107	6	IPI00177940	Alcohol dehydrogenase PAN2;Retinol dehydrogenase 14;cDNA, FLJ95921, Homo sapiens retinol dehydrogenase 14 (all-trans and 9-cis)(RDH14), mRNA;Putative uncharacterized protein RDH14;Retinol dehydrogenase 14 (All-trans and 9-cis), isoform CRA_a	PAN2;RDH14;UNQ529/PRO1072;hCG_1641437	Q9HBH5;Q53RX3	ENSG00000135473;ENSG00000160505;ENSG00000240857;YGL094C
-1.80844	-1.22052	21	IPI00029046;IPI00798088	Malectin	KIAA0152;MLEC	Q14165	ENSG00000110917
-1.67024	-1.22021	12	IPI00103467	Aldehyde dehydrogenase 5;Aldehyde dehydrogenase family 1 member B1;Aldehyde dehydrogenase X, mitochondrial;cDNA FLJ51238, highly similar to Aldehyde dehydrogenase X, mitochondrial (EC 1.2.1.3)	ALDH1B1;ALDH5;ALDHX	P30837;B4DLJ0	ENSG00000137124;YER073W
-1.18036	-1.22014	23	IPI00020719;IPI00411576;IPI00893406	CARD adapter inducing interferon beta;Interferon beta promoter stimulator protein 1;Mitochondrial antiviral-signaling protein;Putative NF-kappa-B-activating protein 031N;Virus-induced-signaling adapter;cDNA FLJ76894	IPS1;KIAA1271;MAVS;VISA	Q7Z434-1;Q7Z434;A8K6X0	ENSG00000088888;ENSG00000168781;YGL236C
-1.49151	-1.21593	3	IPI00736813;IPI00063544;IPI00735552;IPI00923592;IPI00395508	Protein YIF1B;YIP1-interacting factor homolog B	PP4519;UNQ3073/PRO9905;YIF1B	Q5BJH7-1;Q5BJH7;Q5BJH7-3;Q5BJH7-2	ENSG00000167645;ENSG00000235766
-1.58225	-1.21251	21	IPI00009634;IPI00790715	Sulfide:quinone oxidoreductase, mitochondrial;cDNA, FLJ93596, highly similar to Homo sapiens sulfide quinone reductase-like (yeast) (SQRDL), mRNA;Sulfide dehydrogenase like;PRO1975	CGI-44;SQRDL	Q9Y6N5;B2R7T6;Q53HW7;Q9UHS8	ENSG00000137767
-1.28356	-1.21076	95	IPI00028635;IPI00383680;IPI00552972;IPI00936387;IPI00552146;IPI00552307;IPI00941764	Dolichyl-diphosphooligosaccharide--protein glycosyltransferase 63 kDa subunit;Dolichyl-diphosphooligosaccharide--protein glycosyltransferase subunit 2;RIBIIR;Ribophorin II;Ribophorin-2;cDNA, FLJ96923, highly similar to Homo sapiens ribophorin II (RPN2), mRNA;cDNA FLJ38924 fis, clone NT2NE2011896, highly similar to Dolichyl-diphosphooligosaccharide--protein glycosyltransferase 63 kDa subunit (EC 2…	RPN2;hCG_37142;RP3-343K2.2-003;RP3-343K2.2-002	P04844;B2RE46;Q5JYR6;A6NKT1;B4DJL0;C9IYE3;Q5JYR7	ENSG00000118705;YIL075C
-1.33036	-1.21045	238	IPI00643920;IPI00942979;IPI00792641;IPI00940673;IPI00793119;IPI00946864;IPI00789310;IPI00946973;IPI00788802	cDNA FLJ54957, highly similar to Transketolase (EC 2.2.1.1);Transketolase;cDNA FLJ56274, highly similar to Transketolase (EC 2.2.1.1);Transketolase variant;cDNA FLJ36348 fis, clone THYMU2007025, highly similar to TRANSKETOLASE (EC 2.2.1.1);cDNA FLJ53217, highly similar to Transketolase (EC 2.2.1.1);cDNA FLJ32530 fis, clone SMINT2000185, highly similar to TRANSKETOLASE (EC 2.2.1.1);Putative unchar…	TKT;DKFZp686J13123	B4DE31;P29401;A8K089;B4E022;Q53EM5;B3KSI4;B4DVU1;B3KPZ8;Q6MZE3	ENSDARG00000006019;ENSG00000162733;ENSG00000163931
-1.59575	-1.20351	10	IPI00414410;IPI00556611	39S ribosomal protein L22, mitochondrial;39S ribosomal protein L25, mitochondrial;cDNA FLJ55384, highly similar to Homo sapiens mitochondrial ribosomal protein L22 (MRPL22), transcript variant 1, mRNA;Putative uncharacterized protein MRPL22	HSPC158;MRPL22;MRPL25;RPML25	Q9NWU5-1;Q9NWU5;Q9NWU5-2;A6NGJ8	ENSG00000082515;YGR076C;YNL177C
-0.646993	-1.19824	5	IPI00658171;IPI00007607;IPI00658174;IPI00658132;IPI00658141	54TMp;Protein YIF1A;YIP1-interacting factor homolog A;cDNA FLJ75931, highly similar to Homo sapiens Yip1 interacting factor homolog A (S. cerevisiae) (YIF1A), mRNA;Putative uncharacterized protein YIF1A	54TM;HYIF1P;YIF1;YIF1A	O95070;A6NM00;A8K509;A6NGW1;C9JST7;A6NNF6	ENSG00000174851;YNL263C
-1.2862	-1.19812	13	IPI00470610;IPI00908985;IPI00747534;IPI00642541;IPI00514380;IPI00335061	Pyrroline-5-carboxylate reductase 2;cDNA FLJ54750, moderately similar to Pyrroline-5-carboxylate reductase 2 (EC 1.5.1.2);cDNA FLJ10646 fis, clone NT2RP2005773, highly similar to Pyrroline-5-carboxylate reductase 2 (EC 1.5.1.2);Pyrroline-5-carboxylate reductase family, member 2, isoform CRA_a;Pyrroline-5-carboxylate reductase	PYCR2;hCG_32783;P5CR2	Q96C36;B4DQK8;B3KMB7;Q4W8W1	ENSG00000143811
-1.6968	-1.19749	19	IPI00550882;IPI00941557;IPI00376503;IPI00793698;IPI00922289;IPI00260769;IPI00902651;IPI00930393	Pyrroline-5-carboxylate reductase;Pyrroline-5-carboxylate reductase 1, mitochondrial;Proliferation-inducing protein 45;PYCR1 protein;cDNA FLJ56284, moderately similar to Pyrroline-5-carboxylate reductase 1 (EC 1.5.1.2)	PYCR1;PIG45;hCG_38803	B4DMU0;P32322;Q2TU78;Q8TBX0;A6NFM2;B7Z8T1	ENSG00000183010
-1.47558	-1.19415	166	IPI00303476;IPI00791498;IPI00790847;IPI00793271;IPI00792534;IPI00792128	ATP synthase subunit beta, mitochondrial;ATP synthase subunit beta	ATP5B;ATPMB;ATPSB	P06576;Q0QEN7	ENSG00000110955;ENSRNOG00000002840
-1.28374	-1.19219	5	IPI00030820;IPI00794978;IPI00375687	39S ribosomal protein L47, mitochondrial;Nasopharyngeal carcinoma metastasis-related protein 1	CGI-204;MRPL47;NCM1	Q9HD33-1;Q9HD33;Q9HD33-2	ENSG00000136522
-1.45962	-1.19207	18	IPI00945633;IPI00946839;IPI00301021;IPI00945795;IPI00946676;IPI00449669;IPI00946008;IPI00953702	Putative uncharacterized protein SSR1;cDNA, FLJ93042, highly similar to Homo sapiens signal sequence receptor, alpha (translocon-associated protein alpha) (SSR1), mRNA;Signal sequence receptor subunit alpha;Translocon-associated protein subunit alpha	SSR1;PSEC0262;TRAPA	C9IZQ1;B2R6N9;P43307-1;P43307;C9J5W0;C9J3L8;P43307-2	ENSG00000124783;YLR390W-A
-1.38575	-1.19125	8	IPI00023001;IPI00945585;IPI00795180;IPI00883706	E2-induced gene 5 protein;Protein FAM162A;Putative uncharacterized protein FAM162A;cDNA FLJ59673, highly similar to Homo sapiens growth and transformation-dependent protein (E2IG5), mRNA	C3orf28;DC16;E2IG5;FAM162A;FWP001	Q96A26;C9JYF2;B4DF97	ENSG00000114023
-1.13511	-1.18884	12	IPI00012369;IPI00877695;IPI00940045	Mitotic arrest deficient 2-like protein 1;Mitotic spindle assembly checkpoint protein MAD2A	MAD2;MAD2L1	Q13257	ENSG00000164109;YJL030W
-1.29184	-1.18815	12	IPI00215687;IPI00289159;IPI00917105;IPI00215685;IPI00916088;IPI00917826	Glutaminase kidney isoform, mitochondrial;K-glutaminase;L-glutamine amidohydrolase;cDNA FLJ10358 fis, clone NT2RM2001238, highly similar to Glutaminase kidney isoform, mitochondrial;Putative uncharacterized protein GLS;Putative uncharacterized protein DKFZp686O15119;cDNA FLJ75476, highly similar to Homo sapiens glutaminase (GLS), mRNA	GLS;GLS1;KIAA0838;DKFZp686O15119	O94925-3;O94925;B3KM58;Q53RX0;Q53TX0;Q68D38;O94925-1;A8K132;Q53S89	ENSG00000115419;YGL027C;YLR342W
-1.94909	-1.18789	7	IPI00873518;IPI00940535;IPI00894166;IPI00892910;IPI00893747;IPI00893354;IPI00892791;IPI00892514	MAD1 mitotic arrest deficient-like 1 (Yeast);Mitotic arrest deficient 1-like protein 1;Mitotic checkpoint MAD1 protein homolog;Mitotic spindle assembly checkpoint protein MAD1;Tax-binding protein 181;cDNA FLJ33640 fis, clone BRAMY2023482, highly similar to Mitotic spindle assembly checkpoint protein MAD1;Putative uncharacterized protein MAD1L1	MAD1L1;tcag7.525;MAD1;TXBP181	A4D218;Q9Y6D9;B3KR41;C9JP81;C9K086;C9JTA2	ENSG00000002822;YGL086W
-1.48516	-1.18789	60	IPI00396321	Leucine-rich repeat-containing protein 59;cDNA, FLJ95955	LRRC59;PRO1855	Q96AG4;B2RE83	ENSG00000108829
-1.81147	-1.18663	11	IPI00103599	BRI3-binding protein;Cervical cancer 1 proto-oncogene-binding protein KG19;HCCR-1	BRI3BP;KG19	Q8WY22	ENSG00000184992
-1.47129	-1.18511	68	IPI00002520;IPI00789370;IPI00795816;IPI00794572;IPI00748411;IPI00909681;IPI00908824;IPI00794549;IPI00794060;IPI00797816;IPI00797146;IPI00795324;IPI00940666;IPI00909750	Glycine hydroxymethyltransferase;Serine hydroxymethyltransferase, mitochondrial;Serine methylase;Serine hydroxymethyltransferase;cDNA FLJ58585, highly similar to Serine hydroxymethyltransferase, mitochondrial (EC 2.1.2.1);Serine hydroxymethyltransferase 2 (Mitochondrial), isoform CRA_h	SHMT2;DKFZp686P09201;hCG_41231	P34897;B4DJQ3;Q53ET4;Q5HYG8;B7Z9F1;Q8N1A5;B4DP88;B4E1G2;B4DWA7;Q5BJF5;B4DW25;B4DJ63;B4DLV4	ENSG00000182199;YLR058C
-1.36049	-1.18199	8	IPI00024551;IPI00793489;IPI00795993;IPI00791140	UPF0480 protein C15orf24	C11orf3;C15orf24;HT022;UNQ905/PRO1926	Q9NPA0	ENSG00000134153;ENSG00000149823
-1.15878	-1.17951	6	IPI00412404	ATP-dependent RNA helicase SUPV3L1, mitochondrial;Suppressor of var1 3-like protein 1;cDNA FLJ50848, highly similar to Homo sapiens suppressor of var1, 3-like 1 (S. cerevisiae) (SUPV3L1), mRNA	SUPV3L1;SUV3	Q8IYB8;B7Z611	ENSG00000156502;YPL029W
1.54493	-1.17849	3	IPI00015140;IPI00935962	Complex III subunit 3;Complex III subunit III;Cytochrome b;Cytochrome b-c1 complex subunit 3;Ubiquinol-cytochrome-c reductase complex cytochrome b subunit;Cytochrome B	COB;CYTB;MTCYB;MT-CYB;cytb;CYB;CytB;Cytb;CTYB;cytB	P00156;A1DT08;A1DT60;A1DT73;A1DT86;A1DTD8;A1DTL6;A1Z412;A1Z4B6;A1Z552;A1Z565;A1Z5D0;A4UVG7;A4UVJ5;A4ZKW0;A4ZKZ9;A4ZL12;A4ZL38;A4ZLB6;A4ZLC9;A4ZLE2;A4ZLF5;A4ZLG8;A4ZLI1;A4ZLM0;A4ZLP6;A4ZMC6;A4ZMX1;A4ZMZ7;A7IZ65;A7LDE8;A7LEI8;A7XSF7;A7XSL3;A7XT66;A7XT95;A7XTP7;A7XTV3;A7XTX6;A7XU66;A7Y9X0;A7YA93;A8DIL7;A8QJP7;B0EW43;B1W6T3;B1W913;B1W926;B1W9N4;B1WA27;B2KLF7;B2KLH0;B2KLH3;B2KLR1;B2KLW3;B2Y8L2;B2Y8N8;…	ENSDARG00000063924;ENSG00000198727;ENSMMUG00000028670;ENSMUSG00000064370;ENSRNOG00000031766;FBgn0013678;MTCE.21;Q0105
-1.56461	-1.17645	24	IPI00029631	Enhancer of rudimentary homolog	ERH	P84090;B2R5H2	ENSG00000100632;ENSMUSG00000021131;PF10_0370
-1.20496	-1.17453	18	IPI00007174;IPI00375482;IPI00375483	N-acetyltransferase 5;N-alpha-acetyltransferase 20, NatB catalytic subunit;N-terminal acetyltransferase B complex catalytic subunit NAA20;N-terminal acetyltransferase B complex catalytic subunit NAT5;N-acetyltransferase 5 (ARD1 homolog, S. cerevisiae), isoform CRA_a;Putative uncharacterized protein NAA20;N-acetyltransferase 5 (ARD1 homolog, S. cerevisiae), isoform CRA_b	NAA20;NAT5;hCG_21103;RP5-1002M8.3-007;RP5-1002M8.3-006	P61599;A8MZB2;A6NHA3	ENSG00000121579;ENSG00000173418;ENSMUSG00000002728;YOR253W
-1.33054	-1.17326	5	IPI00419531	Cleavage and polyadenylation specificity factor 100 kDa subunit;Cleavage and polyadenylation specificity factor subunit 2;cDNA FLJ13521 fis, clone PLACE1005876, highly similar to Cleavage and polyadenylation specificity factor 100 kDa subunit	CPSF100;CPSF2;KIAA1367	Q9P2I0;B3KME1;B3KN45	ENSG00000165934
-1.55516	-1.17242	19	IPI00216237	60S ribosomal protein L36;Ribosomal protein L36	RPL36	Q9Y3U8;Q9BYF3	ENSG00000130255
-1.52945	-1.17172	48	IPI00031522;IPI00908351	78 kDa gastrin-binding protein;Long chain 3-hydroxyacyl-CoA dehydrogenase;Long-chain enoyl-CoA hydratase;TP-alpha;Trifunctional enzyme subunit alpha, mitochondrial;cDNA FLJ53969, highly similar to Trifunctional enzyme subunit alpha, mitochondrial;cDNA FLJ54509, highly similar to Trifunctional enzyme subunit alpha, mitochondrial;Putative uncharacterized protein HADHA;Trifunctional protein alpha-su…	HADH;HADHA	P40939;B4DDZ5;B4DRH6;Q53T69;Q53TA2;Q9UQC5	ENSG00000084754;ENSG00000138796
-1.35251	-1.17044	2	IPI00171701;IPI00009364;IPI00917448	Adoplin-2;ORM1-like protein 2;Adoplin-1;ORM1-like protein 1;Putative uncharacterized protein ORMDL1	HSPC160;MSTP095;ORMDL2;HSPC202;ORMDL1	Q53FV1;Q9P0S3;B9A069	ENSG00000123353;ENSG00000128699
-0.579254	-1.16877	2	IPI00302030	Ras-related protein Rab-30;cDNA FLJ78283, highly similar to Homo sapiens RAB30, member RAS oncogene family (RAB30), mRNA;cDNA, FLJ92634, Homo sapiens RAB30, member RAS oncogene family (RAB30), mRNA;RAB30, member RAS oncogene family, isoform CRA_a	RAB30;hCG_27287	Q15771;A8K5R1	ENSG00000137502
-1.2343	-1.16826	12	IPI00329600;IPI00641681	Probable saccharopine dehydrogenase	CGI-49;SCCPDH	Q8NBX0	ENSG00000143653
-1.13517	-1.16781	13	IPI00031521;IPI00373882;IPI00940107	Activator 1 38 kDa subunit;Activator 1 subunit 3;Replication factor C 38 kDa subunit;Replication factor C subunit 3;cDNA FLJ60629, highly similar to Replication factor C subunit 3;Replication factor C 3 isoform 1 variant;Replication factor C (Activator 1) 3, 38kDa;Putative uncharacterized protein RFC3	RFC3	P40938;B4DKE6;Q53HK8;Q5U0C2;C9JU95;A8MX32	ENSG00000133119;YNL290W
-1.1256	-1.16742	19	IPI00011619	3-phosphoadenosine-5-phosphosulfate synthase;Adenosine-5-phosphosulfate 3-phosphotransferase;Adenylylsulfate 3-phosphotransferase;Adenylyl-sulfate kinase;APS kinase;ATP-sulfurylase;Bifunctional 3-phosphoadenosine 5-phosphosulfate synthase 1;Sulfate adenylate transferase;Sulfate adenylyltransferase;Sulfurylase kinase 1;PAPSS1 protein;Putative uncharacterized protein PAPSS1;3-phosphoadenosine 5-pho…	ATPSK1;PAPSS;PAPSS1;hCG_20920	O43252;Q05BW9;Q4W5F0;Q4W5H3;Q6IAX6	ENSG00000138801
-0.415326	-1.16736	7	IPI00181617;IPI00658072;IPI00930315;IPI00930357;IPI00514231;IPI00945774	RNA-binding motif protein 34;RNA-binding protein 34;Novel protein	KIAA0117;RBM34;RP11-739C15.1-008;RP11-739C15.1-007	P42696-1;P42696;A2A2V2;P42696-2;Q5TCT4;C9JQ50	ENSG00000188739
-0.968661	-1.1662	13	IPI00292135;IPI00647596;IPI00646282	Integral nuclear envelope inner membrane protein;Lamin-B receptor;LMN2R	LBR	Q14739	ENSG00000143815;FBgn0034657
-0.369557	-1.16459	4	IPI00013909;IPI00952737;IPI00759583	Apoptosis-inducing factor 2;Apoptosis-inducing factor homologous mitochondrion-associated inducer of death;Apoptosis-inducing factor-like mitochondrion-associated inducer of death;p53-responsive gene 3 protein;Putative uncharacterized protein AIFM2	AIFM2;AMID;PRG3	Q9BRQ8-1;Q9BRQ8;C9JI05;Q9BRQ8-2	ENSG00000042286;ENSG00000148123;ENSG00000156575
-1.66054	-1.16434	3	IPI00910392;IPI00012608;IPI00514241	cDNA FLJ51221, highly similar to Ubiquitin-protein ligase RMA1 (EC 6.3.2.-);E3 ubiquitin-protein ligase RNF5;Protein G16;Ram1 homolog;RING finger protein 5;Putative uncharacterized protein RNF5	G16;NG2;RMA1;RNF5	B4DJS6;Q99942;A6NEX8	ENSG00000183574;ENSG00000204308;ENSG00000223767;ENSG00000225452;ENSG00000227277;ENSG00000228405;ENSG00000228907;YKL132C
-1.43956	-1.16253	5	IPI00025819;IPI00748752;IPI00218763	Calcium-activated neutral proteinase 3;Calpain L3;Calpain p94;Calpain-3;Muscle-specific calcium-activated neutral protease 3;New calpain 1	CANP3;CANPL3;CAPN3;NCL1	P20807-1;P20807;P20807-3;P20807-2	ENSG00000092529;ENSMMUG00000001532;YBL024W
-1.2255	-1.16157	32	IPI00871988;IPI00942178;IPI00793874	cDNA FLJ58980, highly similar to Sideroflexin-3;Putative uncharacterized protein SFXN3;Sideroflexin 3;Sideroflexin-3	hCG_24661;SFXN3	B4DRS6;A6NCZ6;Q9BWM7	ENSG00000107819
-1.42624	-1.16098	9	IPI00006211;IPI00216174;IPI00443658;IPI00910004;IPI00748221	Vesicle-associated membrane protein-associated protein B/C;cDNA FLJ41544 fis, clone CERVX2002430, highly similar to Vesicle-associated membrane protein-associated protein B/C;cDNA FLJ13179 fis, clone NT2RP3003918, highly similar to Vesicle-associated membrane protein-associated protein B/C;VAMP (Vesicle-associated membrane protein)-associated protein B and C;VAMP (Vesicle-associated membrane prot…	UNQ484/PRO983;VAPB;hCG_26693	O95292-1;O95292;B3KVU7;Q53XM7;A6NLV9;Q6ZSP7;Q6ZR82;B4DNS4	ENSG00000124164
-1.54797	-1.15633	11	IPI00477040;IPI00385001;IPI00386622;IPI00945455;IPI00856092	Nucleoporin NUP188 homolog;NUP188 protein	KIAA0169;NUP188	Q5SRE5-1;Q5SRE5;Q5SRE5-2;Q9BS12	ENSG00000095319;YML103C
-1.44815	-1.15607	11	IPI00647217	ATP-dependent helicase SKIV2L2;Superkiller viralicidic activity 2-like 2;cDNA FLJ76877, highly similar to Homo sapiens superkiller viralicidic activity 2-like 2 (SKIV2L2), mRNA;cDNA FLJ55446, highly similar to Superkiller viralicidic activity 2-like 2 (EC 3.6.1.-)	KIAA0052;SKIV2L2	P42285;A8K6I4;B4E3M6	ENSG00000039123
-1.1413	-1.15543	36	IPI00220739;IPI00922847	Membrane-associated progesterone receptor component 1;cDNA, FLJ94602, Homo sapiens progesterone receptor membrane component 1 (PGRMC1),mRNA;PGRMC1 protein;Progesterone receptor membrane component 1;Progesterone receptor membrane component 1, isoform CRA_a;cDNA FLJ50115, moderately similar to Membrane-associated progesterone receptor component 1;Progesterone receptor membrane component 1, isoform …	HPR6.6;PGRMC;PGRMC1;hCG_23188	O00264;Q6IB11;B7Z1L3	ENSG00000101856
-1.04776	-1.15504	15	IPI00022793;IPI00893108;IPI00893995;IPI00893587;IPI00383695;IPI00893867	3-ketoacyl-CoA thiolase;Acetyl-CoA acyltransferase;Beta-ketothiolase;TP-beta;Trifunctional enzyme subunit beta, mitochondrial;cDNA FLJ59448, highly similar to Trifunctional enzyme subunit beta, mitochondrial;cDNA FLJ55769, highly similar to Trifunctional enzyme subunit beta, mitochondrial;cDNA FLJ56214, highly similar to Trifunctional enzyme subunit beta, mitochondrial;Putative uncharacterized pr…	HADHB;MSTP029	P55084;B4DDC9;B4DY96;B4E2W0;B5MD38;C9JE81;C9JEY0	ENSG00000138029
-0.891536	-1.15504	55	IPI00550364	Glucose phosphomutase 2;Phosphodeoxyribomutase;Phosphoglucomutase-2;Phosphopentomutase;cDNA FLJ54368, highly similar to Phosphoglucomutase-2 (EC 5.4.2.2);cDNA FLJ60384, highly similar to Phosphoglucomutase-2 (EC 5.4.2.2);Putative uncharacterized protein FLJ10983	MSTP006;PGM2;FLJ10983	Q96G03;B4DN40;B4E0G8;Q4W5D6	ENSG00000169299;YMR105C
-1.23196	-1.15452	4	IPI00829865;IPI00470924	Protein SMILE;Transmembrane and TPR repeat-containing protein 3;cDNA FLJ78524, highly similar to Homo sapiens SMILE protein (SMILE), mRNA;cDNA FLJ52097, weakly similar to Homo sapiens transmembrane and tetratricopeptide repeat containing 1 (TMTC1), mRNA	TMTC3	Q6ZXV5-1;Q6ZXV5;Q6ZXV5-2;A8K321;B4DZ55	ENSG00000139324
-1.20636	-1.15342	4	IPI00465059;IPI00386323	Mitochondrial Rho GTPase 2;Ras homolog gene family member T2	ARHT2;C16orf39;RHOT2	Q8IXI1-1;Q8IXI1	ENSG00000140983
-1.67346	-1.14744	2	IPI00815713;IPI00815944;IPI00815731;IPI00914061;IPI00165041;IPI00941770;IPI00298696	Treacher Collins syndrome protein;Treacle protein;TCOF1 protein variant;Putative uncharacterized protein DKFZp434G1035;cDNA FLJ57828, highly similar to Treacle protein;TCOF1 protein;cDNA FLJ57346, highly similar to Homo sapiens Treacher Collins-Franceschetti syndrome 1 (TCOF1), transcript variant 1, mRNA	TCOF1;DKFZp434G1035	Q13428-4;Q13428;Q13428-3;Q13428-1;Q59FZ2;Q9UFD4;B4DRA2;A0JLU0;B4E111;Q13428-2	ENSG00000070814;ENSMMUG00000009111
0.531269	-1.1445	3	IPI00030847	EP70-P-iso;SM-11044-binding protein;Transmembrane 9 superfamily member 3;cDNA FLJ59136, highly similar to Transmembrane 9 superfamily protein member 3;cDNA FLJ90343 fis, clone NT2RP2002824, highly similar to Transmembrane 9 superfamily protein member 3;TM9SF3 protein;cDNA FLJ14882 fis, clone PLACE1003537, weakly similar to ENDOSOMAL P24A PROTEIN;SM-11044 binding protein, isoform CRA_b;cDNA FLJ145…	SMBP;TM9SF3;UNQ245/PRO282;hCG_25781	Q9HD45;B4DN13;Q5TB57;Q8NCC4;Q8WUB5;Q96JZ5;Q96K55	ENSG00000077147
-1.76185	-1.13868	6	IPI00296374;IPI00909606	Zinc finger protein MCG4;Zinc finger protein-like 1;cDNA FLJ52460, moderately similar to Zinc finger protein-like 1;cDNA, FLJ78943, moderately similar to Zinc finger protein-like 1	ZFPL1	O95159;B4DHV1	ENSG00000162300
-0.738866	-1.13409	6	IPI00155601	MACRO domain-containing protein 1;Protein LRP16	LRP16;MACROD1	Q9BQ69	ENSG00000133315
-1.36472	-1.13337	9	IPI00008599;IPI00643669;IPI00642218	3-beta-hydroxysteroid-Delta(8),Delta(7)-isomerase;Cholestenol Delta-isomerase;Delta(8)-Delta(7) sterol isomerase;Emopamil-binding protein;Putative uncharacterized protein EBP	EBP	Q15125;C9JJ78;C9J719	ENSG00000147155
-1.241	-1.13113	43	IPI00029079;IPI00945620;IPI00887759	Glutamine amidotransferase;GMP synthase [glutamine-hydrolyzing];GMP synthetase;cDNA FLJ75406, highly similar to Homo sapiens guanine monphosphate synthetase (GMPS), mRNA;cDNA, FLJ79481, highly similar to GMP synthase (glutamine-hydrolyzing) (EC6.3.5.2);Guanine monphosphate synthetase, isoform CRA_b;cDNA FLJ57604, highly similar to GMP synthase (glutamine-hydrolyzing) (EC 6.3.5.2);Guanine monophos…	GMPS;hCG_1811302	P49915;A8K639;B4DUT7;Q53F90;B4DXV7	ENSG00000163655
-1.41335	-1.13014	5	IPI00329410;IPI00844463	Dolichyl pyrophosphate phosphatase 1;Dolichyldiphosphatase 1;cDNA FLJ60437, highly similar to Dolichyldiphosphatase 1 (EC 3.6.1.43);Dolichyl pyrophosphate phosphatase 1, isoform CRA_d;DOLPP1 protein;LSFR2 protein	DOLPP1;hCG_30602;RP11-167N5.4-003;LSFR2	Q86YN1;B0QZG4;Q8IUV4;Q9Y3G1;Q9Y3G2	ENSG00000167130
-0.726162	-1.12981	9	IPI00005719;IPI00937805;IPI00922662;IPI00917079;IPI00185217;IPI00334174;IPI00903040	Ras-related protein Rab-1A;YPT1-related protein;cDNA, FLJ96558, Homo sapiens RAB1A, member RAS oncogene family (RAB1A), mRNA;RAB1A protein;RAB1A, member RAS oncogene family;RAB1A, member RAS oncogene family, isoform CRA_b;cDNA FLJ57768, highly similar to Ras-related protein Rab-1A;GTP binding protein Rab1a	RAB1;RAB1A;hCG_22592	P62820-1;P62820;Q5U0I6;B7Z8M7;P62820-3;P62820-2;Q96RD8	ENSG00000138069;ENSMUSG00000020149
-1.55856	-1.12922	5	IPI00954530;IPI00016405;IPI00816523;IPI00816371	OCIA domain-containing protein 1;Ovarian carcinoma immunoreactive antigen;Putative uncharacterized protein OCIAD1;cDNA FLJ58028, highly similar to Homo sapiens OCIA domain containing 1 (OCIAD1), mRNA	OCIA;OCIAD1	Q9NX40-1;Q9NX40;C9K030;Q9NX40-2;B4DND1	ENSG00000109180
-0.987531	-1.12658	4	IPI00944597;IPI00944550;IPI00006979;IPI00947151;IPI00946429	Putative uncharacterized protein LYRM4;LYR motif-containing protein 4	LYRM4;C6orf149;CGI-203;ISD11	C9JRX8;Q9HD34;C9J6E7;C9JY28	ENSG00000214113;YER048W-A
-0.955788	-1.12506	28	IPI00014577;IPI00844361;IPI00921855;IPI00922175;IPI00478787;IPI00479988;IPI00922800;IPI00382462	Ras-related protein Rab-18;RAB18 long isoform 1;cDNA FLJ53088, highly similar to Ras-related protein Rab-18;cDNA FLJ51678, highly similar to Ras-related protein Rab-18;RAB18, member RAS oncogene family;RAB18, member RAS oncogene family variant;cDNA FLJ50154, moderately similar to Ras-related protein Rab-18	RAB18;RP11-148B2.1-005;RP11-148B2.1-003	Q9NP72;Q56UN9;B7Z5V3;B7Z4P9;Q5W0I9;Q59EW3;Q5W0J0;B7Z333	ENSG00000099246
-1.48358	-1.12446	15	IPI00470649;IPI00607732	Nicalin;Nicastrin-like protein;cDNA, FLJ94705, highly similar to Homo sapiens nicalin (LOC56926), mRNA	NCLN	Q969V3-1;Q969V3;B2RA56;Q969V3-2	ENSG00000125912
-0.370993	-1.12221	40	IPI00074587;IPI00412643;IPI00009071;IPI00646643;IPI00386662;IPI00645384;IPI00942141;IPI00477946;IPI00291624	40 kDa SR-repressor protein;FUS-interacting serine-arginine-rich protein 1;Splicing factor SRp38;Splicing factor, arginine/serine-rich 13A;TLS-associated protein with Ser-Arg repeats;TLS-associated serine-arginine protein;cDNA FLJ30749 fis, clone FEBRA2000402, highly similar to FUS-interacting serine-arginine-rich protein 1;cDNA FLJ43846 fis, clone TESTI4006393, highly similar to FUS-interacting …	FUSIP1;FUSIP2;SFRS13A;TASR;RP11-4M23.6-005;RP11-4M23.6-014	O75494-1;O75494;B3KNY6;Q53GD7;O75494-2;O75494-3;B4DJP9;Q5JRI3;O75494-4;Q5JRI1	ENSG00000188529;ENSG00000215699
-1.42213	-1.11863	2	IPI00296907;IPI00477729	Palmitoyl-CoA oxidase;Peroxisomal acyl-coenzyme A oxidase 1;Straight-chain acyl-CoA oxidase;cDNA FLJ76484, highly similar to Homo sapiens acyl-Coenzyme A oxidase 1, palmitoyl (ACOX1), transcript variant 2, mRNA;Acyl-Coenzyme A oxidase 1, palmitoyl, isoform CRA_b;cDNA FLJ75886, highly similar to Homo sapiens acyl-Coenzyme A oxidase 1, palmitoyl (ACOX1), transcript variant 1, mRNA;cDNA FLJ55449, hi…	ACOX;ACOX1;hCG_1776087	Q15067-1;Q15067;A8KAA0;Q7Z3W5;Q15067-2;A8K6X8;B4DK61;B4DU07	ENSG00000161533
-0.995046	-1.11783	7	IPI00060569;IPI00394779;IPI00930555;IPI00514906	2-arachidonoylglycerol hydrolase;Abhydrolase domain-containing protein 12;Monoacylglycerol lipase ABHD12	ABHD12;C20orf22	Q8N2K0-2;Q8N2K0;Q8N2K0-1;Q8N2K0-3	ENSG00000100997
-1.4532	-1.11756	2	IPI00023086	39S ribosomal protein L15, mitochondrial;cDNA, FLJ93269, highly similar to Homo sapiens mitochondrial ribosomal protein L15 (MRPL15), nuclear gene encoding mitochondrial protein, mRNA	HSPC145;MRPL15	Q9P015;B2R739	ENSG00000115364;ENSG00000137547;YLR312W-A
-1.0028	-1.1135	4	IPI00386072;IPI00171443	Alpha-1,3-mannosyltransferase ALG2;Asparagine-linked glycosylation protein 2 homolog;GDP-Man:Man(1)GlcNAc(2)-PP-dolichol mannosyltransferase;cDNA FLJ14908 fis, clone PLACE1005953, highly similar to Alpha-1,3-mannosyltransferase ALG2	ALG2;UNQ666/PRO1298	Q9H553-1;Q9H553;Q9H553-2;B3KNL8	ENSG00000063438;ENSG00000119523;YGL065C
-0.672175	-1.11283	9	IPI00555833;IPI00555987;IPI00386418;IPI00952825;IPI00292940;IPI00952602	MST156;Myelin expression factor 2;Myelin gene expression factor 2;Putative uncharacterized protein MYEF2	KIAA1341;MYEF2	Q9P2K5-1;Q9P2K5;Q9Y655;Q9P2K5-3;C9K0J4;Q9P2K5-2	ENSG00000104177
-1.34744	-1.10976	48	IPI00297084;IPI00910419	Dolichyl-diphosphooligosaccharide--protein glycosyltransferase 48 kDa subunit;cDNA FLJ55714, highly similar to Dolichyl-diphosphooligosaccharide--protein glycosyltransferase 48 kDa subunit (EC 2.4.1.119);cDNA FLJ52929, highly similar to Dolichyl-diphosphooligosaccharide--proteinglycosyltransferase 48 kDa subunit (EC2.4.1.119)	DDOST;KIAA0115;OK/SW-cl.45;OST48	P39656;B4DLI2;B4DJE3	ENSG00000244038
-1.25082	-1.10976	5	IPI00163084	Pre-mRNA-splicing factor SYF1;Protein HCNP;XPA-binding protein 2;Putative uncharacterized protein DKFZp762C1015;Crn-related protein kim1	HCNP;KIAA1177;PP3898;SYF1;XAB2;DKFZp762C1015	Q9HCS7;Q68CN2;Q71SV8	ENSG00000076924;YDR416W
-1.05769	-1.10702	2	IPI00289819;IPI00903213	300 kDa mannose 6-phosphate receptor;Cation-independent mannose-6-phosphate receptor;Insulin-like growth factor 2 receptor;Insulin-like growth factor II receptor;M6P/IGF2 receptor;Insulin-like growth factor type 2 receptor;Insulin-like growth factor type II receptor;cDNA FLJ61170, highly similar to Cation-independent mannose-6-phosphate receptor;Insulin-like growth factor 2 receptor variant	IGF2R;MPRI;igf2R	P11717;A0N9R6;A0N9R7;B4DUY7;Q59EZ3	ENSG00000197081
-1.49574	-1.10688	12	IPI00107753;IPI00107752;IPI00107750;IPI00006721;IPI00107751;IPI00107749;IPI00375150;IPI00375149;IPI00852888;IPI00853261;IPI00852935;IPI00797011;IPI00927797	Dynamin-like 120 kDa protein, form S1;Dynamin-like 120 kDa protein, mitochondrial;Optic atrophy protein 1;OPA1 protein	KIAA0567;OPA1	O60313-2;O60313;O60313-1;Q6PEK6	ENSG00000198836
-1.0399	-1.10225	17	IPI00016372;IPI00014603	Ras-related protein Rab-9A	RAB9;RAB9A	P51151	ENSG00000123595
-1.53793	-1.10219	69	IPI00291006;IPI00924593;IPI00927864	Malate dehydrogenase, mitochondrial;Malate dehydrogenase;cDNA FLJ52880, highly similar to Malate dehydrogenase, mitochondrial (EC 1.1.1.37)	MDH2	P40926;Q0QF37;Q6FHZ0;Q75MT9;B4DE44;B3KTM1	ENSG00000146701;ENSRNOG00000001440;YOL126C
-0.428139	-1.09956	2	IPI00300333;IPI00384593;IPI00908865	Pancreatic differentiation protein 2;RNA polymerase II-associated factor 1 homolog;cDNA FLJ52855, highly similar to Rattus norvegicus Paf1, RNA polymerase II associated factor, mRNA	PAF1;PD2	Q8N7H5-1;Q8N7H5;Q8N7H5-2;B4DGJ5	ENSG00000006712;ENSG00000164751;YBR279W
-0.980996	-1.09849	15	IPI00030851;IPI00785208	Protein transport protein Sec24B;SEC24-related protein B;SEC24B protein;cDNA FLJ61391, highly similar to Protein transport protein Sec24B;cDNA FLJ54322, highly similar to Protein transport protein Sec24B	SEC24B	O95487-1;O95487;B7ZKM8;O95487-2;B4DTM6;B4E2E1	ENSG00000138802
-1.23603	-1.09559	38	IPI00301280;IPI00926007;IPI00383085	Protein LUMA;Transmembrane protein 43;FLJ00144 protein	TMEM43;UNQ2564/PRO6244;FLJ00144	Q9BTV4;Q8TEP9	ENSG00000170876
-1.02823	-1.09484	4	IPI00301204;IPI00794338;IPI00920994	Retinol dehydrogenase 13;cDNA FLJ77723;cDNA, FLJ96605, highly similar to Homo sapiens retinol dehydrogenase 13 (all-trans and 9-cis) (RDH13), mRNA;cDNA FLJ16300 fis, clone PLACE7000167, highly similar to Retinol dehydrogenase 13 (EC 1.1.1.-)	PSEC0082;RDH13;UNQ736/PRO1430	Q8NBN7;A8K6B4;B2RDH1;B3KVA3	ENSG00000160439
-1.55106	-1.09146	9	IPI00413895;IPI00943357;IPI00921934	130 kDa cis-Golgi matrix protein;GM130 autoantigen;Golgin subfamily A member 2;Golgin-95;Putative uncharacterized protein DKFZp686K0319;Golgi matrix protein GM130	GOLGA2;DKFZp686K0319	Q08379-2;Q08379;Q08379-1;Q5HYE0;Q5PXD5	ENSG00000167110
-0.617676	-1.09119	2	IPI00887316;IPI00888712;IPI00930066	Kappa-actin;POTE ankyrin domain family member K;Putative beta-actin-like protein 3;Actin-like protein	ACTBL3;FKSG30;POTEKP;ACT	Q9BYX7;Q562N6;Q562Q0;Q562Q1;Q562Q4;Q562Q6;Q562Q8;Q562Q9;Q562R0;Q562R6;Q562T0;Q562T3;Q562T4;Q562X0;Q562X2;Q562X4;Q562X6;Q562Y4	ENSG00000075624;ENSG00000107796;ENSG00000112214;ENSG00000163017;ENSG00000184009;ENSG00000188219;ENSG00000196604;ENSG00000196834;ENSG00000222038
-1.4589	-1.08773	6	IPI00172594;IPI00719120;IPI00852855;IPI00658191;IPI00852785;IPI00795147	39S ribosomal protein L28, mitochondrial;Melanoma antigen p15;Melanoma-associated antigen recognized by T lymphocytes;MRPL28 protein;Mitochondrial ribosomal protein L28	MAAT1;MRPL28;Z97634.1-001;Z97634.1-010	Q13084;Q6FHK1;Q4TT38;A2IDC6	ENSG00000086504;ENSG00000185414;ENSG00000241962;YDR462W
-0.990911	-1.08692	13	IPI00013468;IPI00514701;IPI00644108;IPI00644568	Mitotic checkpoint protein BUB3;cDNA FLJ57899, highly similar to Mitotic checkpoint protein BUB3;Putative uncharacterized protein BUB3	BUB3	O43684;B4DDM6;A6NJ42;B5MCE8	ENSDARG00000075883;ENSG00000154473;YOR026W
-1.25577	-1.0842	3	IPI00006442	Coilin;p80	CLN80;COIL	P38432	ENSG00000121058
-0.878772	-1.08263	26	IPI00022624	G-protein coupled receptor family C group 5 member A;Orphan G-protein-coupling receptor PEIG-1;Retinoic acid-induced gene 1 protein;Retinoic acid-induced protein 3;cDNA FLJ78217	GPCR5A;GPRC5A;RAI3;RAIG1	Q8NFJ5;A8K556	ENSG00000013588
-3.40322	-1.08236	4	IPI00011107;IPI00953980	ICD-M;IDP;Isocitrate dehydrogenase [NADP], mitochondrial;NADP(+)-specific ICDH;Oxalosuccinate decarboxylase;cDNA FLJ50469, highly similar to Isocitrate dehydrogenase;cDNA, FLJ79287, highly similar to Isocitrate dehydrogenase;cDNA FLJ50654, highly similar to Isocitrate dehydrogenase;Isocitrate dehydrogenase 2 (NADP+), mitochondrial variant;Isocitrate dehydrogenase	IDH2	P48735;B4DFL2;B4DSZ6;Q53GL5;Q13584	ENSG00000182054;YOR136W
-1.74991	-1.07977	5	IPI00303568;IPI00947368;IPI00514138;IPI00395565	Microsomal prostaglandin E synthase 2;Prostaglandin E synthase 2;Prostaglandin E synthase 2 truncated form;cDNA FLJ32487 fis, clone SKNSH1000002, highly similar to Prostaglandin E synthase 2 (EC 5.3.99.3);cDNA FLJ51353, highly similar to Prostaglandin E synthase 2 (EC 5.3.99.3)	C9orf15;PGES2;PTGES2	Q9H7Z7;B3KPZ2;B4DWP1;C9JQS1	ENSG00000148334
-0.961817	-1.0797	18	IPI00465308;IPI00554703	GPI transamidase component PIG-S;Phosphatidylinositol-glycan biosynthesis class S protein;cDNA, FLJ95416, highly similar to Homo sapiens phosphatidylinositol glycan, class S (PIGS), mRNA;cDNA PSEC0119 fis, clone PLACE1002376, highly similar to GPI transamidase component PIG-S;cDNA FLJ45226 fis, clone BRCAN2020412, highly similar to GPI transamidase component PIG-S;cDNA FLJ58583, highly similar to…	PIGS;UNQ1873/PRO4316;DKFZp686K20216	Q96S52-1;Q96S52;B2RBB2;Q8NBL9;Q96S52-2;B3KXD2;B4DLL0;Q6MZW5;Q96IR5;Q96NG1;Q9BVC1	ENSG00000087111
-0.975056	-1.07799	6	IPI00004392;IPI00759578;IPI00759462;IPI00396056;IPI00915321	7,8-dihydro-8-oxoguanine triphosphatase;8-oxo-dGTPase;Nucleoside diphosphate-linked moiety X motif 1;Nudix (Nucleoside diphosphate linked moiety X)-type motif 1;Nudix (Nucleoside diphosphate linked moiety X)-type motif 1, isoform CRA_a;NUDT1 protein;Putative uncharacterized protein NUDT1	MTH1;NUDT1;hCG_18431;tcag7.546	P36639-1;P36639;P36639-2;A4D205;P36639-3;P36639-4;Q7Z7N6;C9J361	ENSG00000106268;YDR277C;YHR053C;YHR055C
-0.833182	-1.07087	60	IPI00220873;IPI00940970;IPI00030009;IPI00941787;IPI00922088	3-phosphoadenosine-5-phosphosulfate synthase;Adenosine-5-phosphosulfate 3-phosphotransferase;Adenylylsulfate 3-phosphotransferase;Adenylyl-sulfate kinase;APS kinase;ATP-sulfurylase;Bifunctional 3-phosphoadenosine 5-phosphosulfate synthase 2;Sulfate adenylate transferase;Sulfate adenylyltransferase;Sulfurylase kinase 2;cDNA FLJ53931, highly similar to Bifunctional 3-phosphoadenosine5-phosphosulfat…	ATPSK2;PAPSS2;hCG_23331;RP11-77F13.2-001	O95340-2;O95340;B4DWB5;O95340-1;Q5TB52	ENSG00000198682
-1.88966	-1.06688	4	IPI00071824;IPI00794761;IPI00946815;IPI00896560;IPI00640794;IPI00872604;IPI00953657	CTCL tumor antigen se20-10;Cytoskeleton-associated protein 2;Tumor- and microtubule-associated protein;Cytoskeleton associated protein 2;Cytoskeleton associated protein 2, isoform CRA_b;cDNA FLJ58520, highly similar to Cytoskeleton-associated protein 2;Putative uncharacterized protein CKAP2	CKAP2;LB1;TMAP;hCG_1743134	Q8WWK9-1;Q8WWK9;B2RMQ4;Q8WWK9-2;B4DR35;A8MYU4;Q8WWK9-3;C9J649;C9J7Y4	ENSG00000136108
-1.40404	-1.06468	18	IPI00026942;IPI00793890;IPI00384365;IPI00386655	Endoplasmic reticulum lipid raft-associated protein 2;Erlin-2;Stomatin-prohibitin-flotillin-HflC/K domain-containing protein 2	C8orf2;ERLIN2;SPFH2;UNQ2441/PRO5003/PRO9924	O94905-1;O94905	ENSG00000147475
-1.37064	-1.06454	5	IPI00604664;IPI00940744;IPI00925023;IPI00927308;IPI00927225;IPI00925853	NADH-ubiquinone oxidoreductase 75 kDa subunit;Complex I-75kD;NADH-ubiquinone oxidoreductase 75 kDa subunit, mitochondrial;cDNA FLJ54000, highly similar to NADH-ubiquinone oxidoreductase 75 kDa subunit, mitochondrial (EC 1.6.5.3);cDNA FLJ53201, highly similar to NADH-ubiquinone oxidoreductase 75 kDa subunit, mitochondrial (EC 1.6.5.3);cDNA FLJ55879, highly similar to NADH-ubiquinone oxidoreductase…	hCG_17250;NDUFS1	B4DJA0;P28331;B4DIN9;B4DUC1;B4DPG1;B4DJ81;Q9P1A0	ENSG00000023228
-1.42148	-1.06205	28	IPI00419844;IPI00916833;IPI00916761;IPI00917733;IPI00916869;IPI00917974;IPI00917843;IPI00927463	Inactive ubiquitin-specific peptidase 39;SAD1 homolog;U4/U6.U5 tri-snRNP-associated 65 kDa protein;U4/U6.U5 tri-snRNP-associated protein 2;cDNA FLJ56173, highly similar to U4/U6.U5 tri-snRNP-associated protein 2;Putative uncharacterized protein USP39;cDNA FLJ10185 fis, clone HEMBA1004509, highly similar to U4/U6.U5 tri-snRNP-associated protein 2;cDNA FLJ10910 fis, clone OVARC1000139, highly simil…	CGI-21;HSPC332;PRO2855;USP39;hCG_34614	Q53GS9;B7Z7L9;B9A018;B8ZZD1;B3KM40;B3KMG1;B3KPG7;B4DHT4	ENSG00000168883
-1.40045	-1.05887	2	IPI00293073	Fzo homolog;Mitofusin-1;Transmembrane GTPase MFN1;Mitochondrial transmembrane GTPase Fzo-1;Mitochondrial transmembrane GTPase FZO-2;Putative uncharacterized protein DKFZp762F247	MFN1;hfzo1;hfzo2;DKFZp762F247	Q8IWA4-1;Q8IWA4;Q4AEJ3;Q4AEJ4;Q6AI38	ENSG00000171109
-1.41631	-1.05658	3	IPI00219919;IPI00643843	DNA methyltransferase 1-associated protein 1;cDNA FLJ54124, highly similar to DNA methyltransferase 1-associated protein 1;DNA methyltransferase 1 associated protein 1	DMAP1;KIAA1425;RP5-891H21.2-005	Q9NPF5;B4DQG8;Q5TG40	ENSG00000178028;FBgn0034537
-0.850246	-1.0552	13	IPI00556579;IPI00013809;IPI00157928;IPI00854711;IPI00472241	cDNA, FLJ96127, highly similar to Homo sapiens glutathione transferase zeta 1 (maleylacetoacetate isomerase) (GSTZ1), transcript variant 3, mRNA;cDNA, FLJ96690, highly similar to Homo sapiens glutathione transferase zeta 1 (maleylacetoacetate isomerase) (GSTZ1), transcript variant 1, mRNA;Glutathione S-transferase zeta 1;GSTZ1-1;Maleylacetoacetate isomerase;Glutathione transferase zeta 1 (Maleyla…	GSTZ1;MAAI;hCG_22265	B2RCK3;B2RDN1;O43708;A6NED0;Q59FU9;A6NNB8	ENSG00000100577
-0.373589	-1.05353	36	IPI00219446;IPI00795288;IPI00908746;IPI00795701;IPI00794584	HCNPpp;Hippocampal cholinergic neurostimulating peptide;Neuropolypeptide h3;Phosphatidylethanolamine-binding protein 1;Prostatic-binding protein;Raf kinase inhibitor protein;cDNA FLJ51535, highly similar to Phosphatidylethanolamine-binding protein 1	PBP;PEBP;PEBP1	P30086;B4DRT4	ENSG00000089220;ENSG00000125686
-1.09625	-1.05297	12	IPI00014232	ADP-ribosylation factor-like protein 6-interacting protein 1;cDNA FLJ76399, highly similar to Homo sapiens ADP-ribosylation factor-like 6 interacting protein (ARL6IP), mRNA;cDNA FLJ51781, highly similar to ARL-6-interacting protein 1;cDNA FLJ50719, highly similar to ARL-6-interacting protein 1	ARL6IP;ARL6IP1;KIAA0069	Q15041;A8K522;B7Z6R9;B7Z791	ENSDARG00000054578;ENSG00000170540
-1.17945	-1.05005	2	IPI00025346;IPI00922479	Peroxin-14;Peroxisomal membrane anchor protein PEX14;Peroxisomal membrane protein PEX14;PTS1 receptor-docking protein;cDNA FLJ51918, highly similar to Peroxisomal membrane protein PEX14	PEX14	O75381-1;O75381;B7Z4Z4;O75381-2	ENSG00000142655;YGL153W
-1.3715	-1.04865	28	IPI00465432;IPI00413732;IPI00941810;IPI00872411;IPI00329352;IPI00333985	Nodal modulator 2;pM5 protein 2;NOMO2 protein;Nodal modulator 3;pM5 protein 3;NOMO3 protein;Nodal modulator 1;pM5 protein;Putative uncharacterized protein DKFZp547A1913	NOMO2;NOMO3;NOMO1;PM5;DKFZp547A1913	Q5JPE7-1;Q5JPE7;Q4G177;P69849;Q1LZN2;Q15155;Q9H049;Q5JPE7-2	ENSG00000103226;ENSG00000103512;ENSG00000185164
-1.07342	-1.04579	15	IPI00478758;IPI00552546	UPF0557 protein C10orf119;cDNA FLJ36756 fis, clone UTERU2018200	C10orf119	Q9BTE3-1;Q9BTE3;Q9BTE3-2;B3KSP7	ENSG00000197771
-1.76258	-1.04404	5	IPI00099871;IPI00852745	39S ribosomal protein L40, mitochondrial;Nuclear localization signal-containing protein deleted in velocardiofacial syndrome;Up-regulated in metastasis	MRPL40;NLVCF;URIM	Q9NQ50;C9J419	ENSG00000185608;YPL173W
-0.583636	-1.04369	5	IPI00172656	FAS-associated factor 2;Protein ETEA;UBX domain-containing protein 3B;UBX domain-containing protein 8;cDNA FLJ61076, highly similar to UBX domain-containing protein 8	ETEA;FAF2;KIAA0887;UBXD8;UBXN3B	Q96CS3;B4E2M8	ENSG00000113194
-1.18082	-1.04285	2	IPI00744858;IPI00063673;IPI00552736;IPI00790915	Pre-mRNA-splicing factor ISY1 homolog	ISY1;KIAA1160	Q9ULR0-1;Q9ULR0;Q9ULR0-2;Q9ULR0-3	ENSG00000172780;ENSG00000240682;YJR050W
-0.640861	-1.04124	14	IPI00165026;IPI00395872;IPI00658081;IPI00878625	SET domain-containing protein 3;SET domain containing 3;SET domain containing 3, isoform CRA_b;SETD3 protein	C14orf154;SETD3;hCG_24635	Q86TU7-1;Q86TU7;A5PLP0;B4DZE8;Q86TU7-2;A0PJU3;Q86TU7-3;Q6NXR6	ENSG00000183576
-1.19823	-1.04068	20	IPI00006663;IPI00792207;IPI00216805;IPI00169288;IPI00241238;IPI00795914	Aldehyde dehydrogenase, mitochondrial;ALDH class 2;ALDH-E2;ALDHI;Mitochondrial aldehyde dehydrogenase 2 variant;ALDH2;cDNA FLJ50888, highly similar to Aldehyde dehydrogenase, mitochondrial (EC 1.2.1.3);Mitochondrial aldehyde dehydrogenase 2	ALDH2;ALDM	P05091;Q53FB6;B0LUF9;B0LUG0;B0LUG2;B4DW54;B4YAH7;Q9UN17	ENSDARG00000028087;ENSG00000111275;YOR374W
-0.982278	-1.03879	24	IPI00019407;IPI00646262	Protein H105e3;Sterol-4-alpha-carboxylate 3-dehydrogenase, decarboxylating;Putative uncharacterized protein NSDHL	H105E3;NSDHL	Q15738;C9JDR0	ENSG00000147383
-0.490152	-1.0378	11	IPI00008034	Ras-related protein Rab-23	HSPC137;RAB23	Q9ULC3	ENSG00000112210
-1.40183	-1.03773	4	IPI00329596;IPI00873607;IPI00556619	Putative uncharacterized protein TMX2;Cell proliferation-inducing gene 26 protein;Thioredoxin domain-containing protein 14;Thioredoxin-related transmembrane protein 2;cDNA, FLJ93451, highly similar to Homo sapiens thioredoxin domain containing 14 (TXNDC14), mRNA;cDNA FLJ52711, highly similar to Homo sapiens thioredoxin domain containing 14 (TXNDC14), mRNA	TMX2;CGI-31;My009;PIG26;PSEC0045;TXNDC14;UNQ237/PRO270	B5MD66;Q9Y320-1;Q9Y320;B2R7I0;B7Z4Y0;Q9Y320-2	ENSG00000213593
-1.34575	-1.03773	10	IPI00440703;IPI00219673;IPI00917714;IPI00909432;IPI00917331;IPI00917580	cDNA FLJ76598, highly similar to Homo sapiens glutathione S-transferase kappa 1, mRNA;Glutathione S-transferase kappa 1, isoform CRA_a;GSTK1 protein;Glutathione S-transferase kappa 1;Glutathione S-transferase subunit 13;GST 13-13;GST class-kappa;GSTK1-1;cDNA FLJ78056;Glutathione S-transferase kappa 1, isoform CRA_d;LOC51064 protein;cDNA FLJ60871, highly similar to Glutathione S-transferase kappa …	GSTK1;hCG_20682;HDCMD47P;LOC51064;tcag7.883	Q6P4H0;Q9Y2Q3;Q2NLC8;Q6FII1;B4DSY2;B4DIH1;B3KTA6	ENSG00000197448
-0.393975	-1.03337	5	IPI00084571;IPI00295427;IPI00794240	39S ribosomal protein L39, mitochondrial;39S ribosomal protein L5, mitochondrial;Putative uncharacterized protein MRPL39	C21orf92;MRPL39;MRPL5;MSTP003;PRED22;RPML5	Q9NYK5-2;Q9NYK5;C9JYA5;Q9NYK5-1;C9JG87	ENSG00000154719;YML009C
-0.627471	-1.03302	17	IPI00290198	Iboctadekin;Interferon gamma-inducing factor;Interleukin-1 gamma;Interleukin-18;DELTA3PRO-IL-18;Interleukin 18 (Interferon-gamma-inducing factor), isoform CRA_a;Interleukin 18	IGIF;IL18;IL1F4;hCG_39294;IL-18	Q14116;B0YJ28;Q6WWJ7;Q96KJ8;Q9NQ49	ENSG00000150782;ENSMMUG00000015248
-1.07294	-1.03097	6	IPI00448095;IPI00797249;IPI00797917	Carbonyl reductase II;Dicarbonyl/L-xylulose reductase;Kidney dicarbonyl reductase;L-xylulose reductase;Sperm surface protein P34H	DCXR	Q7Z4W1	ENSG00000169738
-1.12391	-1.02949	47	IPI00217143;IPI00902754;IPI00940951;IPI00909676;IPI00789678;IPI00477361;IPI00789403;IPI00798202;IPI00887220	SDHA protein;cDNA FLJ16373 fis, clone THYMU3000269, highly similar to Succinate dehydrogenase (ubiquinone) flavoprotein subunit, mitochondrial (EC 1.3.5.1)		Q8IW48;B3KYA5
-0.444007	-1.02715	11	IPI00936284;IPI00030357;IPI00219558;IPI00947116	Dihydrofolate reductase;cDNA, FLJ93028, Homo sapiens dihydrofolate reductase (DHFR), mRNA;cDNA FLJ53008, highly similar to Dihydrofolate reductase (EC 1.5.1.3);cDNA FLJ51500, highly similar to Dihydrofolate reductase (EC 1.5.1.3)	DHFR;DHFRP1;DYR	P00374;B0YJ76;B4DDD2;B4DM58	ENSG00000228716
-1.13369	-1.02482	4	IPI00007940;IPI00936931;IPI00879747	cDNA, FLJ96656, highly similar to Homo sapiens SPFH domain family, member 1 (SPFH1), mRNA;Endoplasmic reticulum lipid raft-associated protein 1;Erlin-1;Protein KE04;Stomatin-prohibitin-flotillin-HflC/K domain-containing protein 1;cDNA FLJ57553, highly similar to SPFH domain-containing protein 1;ER lipid raft associated 1	C10orf69;ERLIN1;KE04;KEO4;SPFH1;RP11-316M21.1-003	B2RDK6;O75477;B4DPN7;B0QZ43	ENSG00000107566
-0.444557	-1.02247	8	IPI00221327;IPI00011726	RNA 3-terminal phosphate cyclase;RNA terminal phosphate cyclase domain-containing protein 1;cDNA FLJ76936, highly similar to Homo sapiens RNA terminal phosphate cyclase domain 1 (RTCD1), mRNA;cDNA FLJ54857, highly similar to RNA 3-terminal phosphate cyclase (EC 6.5.1.4)	RPC;RPC1;RTC1;RTCD1	O00442-2;O00442;A8K8K1;Q5VVL5;O00442-1;B4DSL0;Q5VVL6	ENSDARG00000002215;ENSG00000137996;YOL010W;YOR116C
-1.7772	-1.01792	5	IPI00177437;IPI00219318;IPI00219317	Crooked neck homolog;Crooked neck-like protein 1;Crooked neck pre-mRNA splicing factor-like 1 (Drosophila);Putative uncharacterized protein DKFZp762M013;Crn protein	CGI-201;CRN;CRNKL1;MSTP021;RP5-1002M8.1-001;DKFZp762M013;crn	Q9BZJ0-1;Q9BZJ0;Q9BZJ0-3;Q9BZJ0-2;Q5JY65;Q69YP1;Q8IXG0	ENSG00000101343;ENSG00000145244;ENSG00000159228;FBgn0000377;FBgn0023524;FBgn0023525
-1.08094	-1.01771	2	IPI00025239;IPI00946334	Complex I-49kD;NADH dehydrogenase [ubiquinone] iron-sulfur protein 2, mitochondrial;NADH-ubiquinone oxidoreductase 49 kDa subunit;NADH dehydrogenase (Ubiquinone) Fe-S protein 2, 49kDa (NADH-coenzyme Q reductase) variant;cDNA FLJ53932, highly similar to NADH-ubiquinone oxidoreductase 49 kDa subunit, mitochondrial (EC 1.6.5.3);cDNA, FLJ78876, highly similar to NADH-ubiquinone oxidoreductase 49 kDa …	NDUFS2	O75306;Q53HG2;B7Z792;B7Z9L2;Q9HC11;Q9HC12	ENSG00000158864
-1.10101	-1.01764	32	IPI00219518;IPI00908516;IPI00791961	ADP-ribosylation factor-like protein 1;cDNA FLJ51704, highly similar to ADP-ribosylation factor-like protein 1;cDNA FLJ53084, highly similar to ADP-ribosylation factor-like protein 1;cDNA FLJ50309, highly similar to ADP-ribosylation factor-like protein 1	ARL1	P40616;B4DWW1;Q53XB1;B4DR16;B4DZG7	ENSG00000120805;YBR164C
-1.50218	-1.01464	13	IPI00337386;IPI00337385;IPI00337387;IPI00397509;IPI00909774	Fas ligand-associated factor 1;Formin-binding protein 11;Formin-binding protein 3;Huntingtin yeast partner A;Huntingtin-interacting protein 10;Huntingtin-interacting protein A;Pre-mRNA-processing factor 40 homolog A;Renal carcinoma antigen NY-REN-6;PRPF40A protein;cDNA FLJ59286, highly similar to Pre-mRNA-processing factor 40 homolog A;cDNA, FLJ96168, Homo sapiens formin binding protein 3 (FNBP3)…	FBP11;FLAF1;FNBP3;HIP10;HSPC225;HYPA;PRPF40A	O75400-2;O75400;Q05C41;O75400-1;O75400-3;O75400-4;B4DPY2;C9J0C4;Q4ZG51	ENSG00000196504
-1.05721	-1.01321	27	IPI00025796	Complex I-30kD;NADH dehydrogenase [ubiquinone] iron-sulfur protein 3, mitochondrial;NADH-ubiquinone oxidoreductase 30 kDa subunit;cDNA FLJ57965, highly similar to NADH-ubiquinone oxidoreductase 30 kDa subunit, mitochondrial (EC 1.6.5.3);NADH dehydrogenase (Ubiquinone) Fe-S protein 3, 30kDa (NADH-coenzyme Q reductase) variant;Putative uncharacterized protein DKFZp586K0821	NDUFS3;DKFZp586K0821	O75489;B4DFM8;Q53FM7;Q9UF24	ENSG00000213619
0.682034	-1.01185	3	IPI00005745;IPI00432425;IPI00259092	Long chain base biosynthesis protein 1;Serine palmitoyltransferase 1;Serine-palmitoyl-CoA transferase 1;cDNA FLJ57569, highly similar to Serine palmitoyltransferase 1 (EC 2.3.1.50);Serine palmitoyltransferase subunit 1 isoform a variant;SPTLC1 protein;Serine palmitoyltransferase, long chain base subunit 1	LCB1;SPTLC1;RP11-118F2.1-002	O15269;B4DR90;Q59EQ4;Q6NUL7;Q96IX6	ENSG00000090054;YMR296C
-0.262296	-1.00576	4	IPI00902843;IPI00645518;IPI00647250;IPI00910287	cDNA FLJ16129 fis, clone BRACE2039823, highly similar to CDP-diacylglycerol--inositol3-phosphatidyltransferase (EC 2.7.8.11);CDP-diacylglycerol--inositol 3-phosphatidyltransferase;Phosphatidylinositol synthase;cDNA FLJ40372 fis, clone TESTI2034940, highly similar to CDP-diacylglycerol--inositol3-phosphatidyltransferase (EC 2.7.8.11);cDNA FLJ77674, highly similar to Homo sapiens CDP-diacylglycerol…	CDIPT;PIS;PIS1;hCG_21626	B3KY94;O14735-1;O14735;A8K3L7;Q53HA5;B3KSW0;B4DUV0	ENSG00000103502;YPR113W
-1.23084	-1.00569	25	IPI00011284;IPI00375513;IPI00878254;IPI00878855;IPI00878765;IPI00880186	Catechol O-methyltransferase;Soluble catechol-O-methyltransferase;Membrane bound catechol-O-methyltransferase;COMT protein	COMT	P21964-1;P21964;B8XPJ7;B8XPJ8;P21964-2;Q9BWC7	ENSG00000093010
-1.24171	-1.00511	7	IPI00303158;IPI00479958	CMP-N-acetylneuraminic acid synthase;N-acylneuraminate cytidylyltransferase;Cytidine 5-monophosphate N-acetylneuraminic acid synthetase variant	CMAS	Q8NFW8-1;Q8NFW8;Q53GF0;Q8NFW8-2	ENSG00000111726
-0.641649	-1.00411	11	IPI00014253	Ribosome biogenesis regulatory protein homolog	KIAA0112;RRR;RRS1	Q15050	ENSG00000179041;YOR294W
-0.969283	-1.00382	3	IPI00295889	Signal recognition particle 19 kDa protein	SRP19	P09132	ENSG00000153037
-0.765965	-1.00267	8	IPI00019770	40S ribosomal protein S30	FAU	P62861	ENSG00000149806;ENSMUSG00000038274;ENSRNOG00000020982;ENSRNOG00000023042
-1.17358	-1.00223	5	IPI00021147	Cell migration-inducing gene 15 protein;Degenerative spermatocyte homolog 1;Membrane lipid desaturase;Sphingolipid delta(4)-desaturase DES1	DEGS1;DES1;MIG15;MLD	O15121	ENSG00000143753
-1.2441	-1.00159	10	IPI00937477;IPI00892529;IPI00892938;IPI00893207	WD repeat-containing protein 43;WDR43 protein	KIAA0007;WDR43	Q15061;Q8TB67	ENSG00000163811
-0.940977	-0.998412	4	IPI00056496;IPI00383176;IPI00792833;IPI00396617	Ras-related protein Rab-24;PP4748;RAB24, member RAS oncogene family, isoform CRA_d;Putative uncharacterized protein RAB24;cDNA FLJ11699 fis, clone HEMBA1005047, highly similar to RAS-RELATED PROTEIN RAB-24;RAB24, member RAS oncogene family, isoform CRA_c	RAB24;hCG_2039395	Q969Q5;Q8WY67;A8MSV4;Q9HAG2	ENSG00000169228
-1.12375	-0.996244	10	IPI00642584;IPI00645487;IPI00784543;IPI00642244;IPI00640734;IPI00945672	Uncharacterized protein KIAA0090;KIAA0090	KIAA0090;PSEC0263;RP4-657E11.8-006	Q8N766-1;Q8N766;Q8N766-3;C9JL95;Q5TG59;Q8N766-2;Q8N766-4	ENSG00000127463
-0.722968	-0.993131	24	IPI00171798;IPI00877659	Metastasis-associated 1-like 1;Metastasis-associated protein MTA2;p53 target protein in deacetylase complex;cDNA FLJ51637, highly similar to Metastasis-associated protein MTA2;Putative uncharacterized protein DKFZp686F2281	MTA1L1;MTA2;PID;DKFZp686F2281	O94776;Q68DB1	ENSG00000149480
-1.15149	-0.992551	18	IPI00032038;IPI00479108	Carnitine O-palmitoyltransferase 1, liver isoform;Carnitine O-palmitoyltransferase I, liver isoform;Carnitine palmitoyltransferase 1A;cDNA, FLJ95058, highly similar to Homo sapiens carnitine palmitoyltransferase 1A (liver) (CPT1A),nuclear gene encoding mitochondrial protein, mRNA;Carnitine palmitoyltransferase I	CPT1;CPT1A	P50416-1;P50416;B2RAQ8;Q8WZ48;P50416-2	ENSG00000110090;ENSG00000111666;ENSG00000157184;YNL130C
-1.36665	-0.990664	12	IPI00550165;IPI00871975;IPI00790347	Dehydrogenase/reductase SDR family member 7B	CGI-93;DHRS7B;UNQ212/PRO238	Q6IAN0	ENSG00000109016
-1.55224	-0.98972	24	IPI00646058;IPI00300631;IPI00942963;IPI00925702;IPI00941773	SAFB protein;Scaffold attachment factor B;cDNA FLJ76656, highly similar to Homo sapiens scaffold attachment factor B (SAFB), mRNA;cDNA FLJ59451, highly similar to Scaffold attachment factor B;cDNA FLJ54744, highly similar to Scaffold attachment factor B;cDNA FLJ59404, highly similar to Scaffold attachment factor B;HSP27 estrogen response element-TATA box-binding protein;Scaffold attachment factor…	SAFB;HAP;HET;SAFB1;DKFZp779C1727	A0AV56;A8K329;B7Z1C7;B7Z2F6;B7Z5X3;B7ZLP6;Q15424;B7Z959;B7ZLP5;Q68DW3;B7Z5B6;B7Z2Z1	ENSG00000077092;ENSG00000107262;ENSG00000110628;ENSG00000160633
-0.71371	-0.987757	37	IPI00009943;IPI00550900;IPI00908553;IPI00643765;IPI00014402;IPI00910288;IPI00384863;IPI00410496;IPI00886965;IPI00888198	Tumor protein, translationally-controlled 1;Fortilin;Histamine-releasing factor;p23;Translationally-controlled tumor protein;cDNA FLJ57738, highly similar to Translationally-controlled tumor protein;TPT1 protein;Tumor protein, translationally-controlled 1, isoform CRA_a;BJ-HCC-24 tumor antigen;CDNA FLJ20030 fis, clone ADSU02156	RP11-290D2.1-004;TPT1;hCG_32792;RP11-290D2.1-002	Q5W0H4;P13693;B4DKJ4;Q86YH5;Q8TBK7;Q9NXW1	ENSG00000133112;YOL102C
-2.44042	-0.987394	18	IPI00915022;IPI00158615;IPI00853065;IPI00552909;IPI00892734;IPI00894279;IPI00894153	hTREX120;THO complex subunit 2;cDNA FLJ61096, highly similar to THO complex subunit 2;THO complex 2;THOC2 protein	CXorf3;THOC2;RP5-1189B24.5-003	Q8NI27-1;Q8NI27;B4DKZ6;Q8NI27-2;B7ZBA1;Q6P441	ENSG00000125676
-0.827513	-0.985646	13	IPI00913938;IPI00301107;IPI00917511;IPI00552710;IPI00916915	cDNA FLJ59791, highly similar to Importin-11;Importin-11;Ran-binding protein 11;cDNA FLJ13115 fis, clone NT2RP3002631, highly similar to Importin-11	IPO11;RANBP11	B4DZ73;Q9UI26;B3KN03;C9JI24	ENSG00000086200
-0.427459	-0.985573	10	IPI00218848	ATP synthase subunit e, mitochondrial	ATP5I;ATP5K	P56385	ENSG00000169020
-0.992087	-0.983167	189	IPI00171903;IPI00383296;IPI00645920	Heterogeneous nuclear ribonucleoprotein M;Heterogeneous nuclear ribonucleoprotein M isoform a variant;ORF protein;cDNA FLJ60435, highly similar to Heterogeneous nuclear ribonucleoprotein M;HNRPM protein;Putative uncharacterized protein DKFZp547H118	HNRNPM;HNRPM;NAGR1;ORF;DKFZp547H118	P52272-1;P52272;Q59ES8;Q7KYM9;P52272-2;B4DEG4;Q6P2D7;Q8TCM5	ENSG00000099783;ENSG00000131018
-0.898296	-0.983021	70	IPI00170796;IPI00798102;IPI00184284;IPI00789072;IPI00791280	PEP11 homolog;Vacuolar protein sorting-associated protein 29;Vesicle protein sorting 29;Putative uncharacterized protein DKFZp667O202	DC15;DC7;MDS007;VPS29;DKFZp667O202	Q9UBQ0-1;Q9UBQ0;Q5JPE4;Q9UBQ0-2	ENSG00000106384;ENSG00000111237;YHR012W
-0.374917	-0.980537	3	IPI00107339;IPI00218734;IPI00879333	DGCRK3;Guanine nucleotide-binding protein subunit beta-like protein 1;WD repeat-containing protein 14;WD40 repeat-containing protein deleted in VCFS;Putative uncharacterized protein GNB1L	FKSG1;GNB1L;GY2;KIAA1645;WDR14	Q9BYB4-1;Q9BYB4;Q9BYB4-2;C9JPQ6	ENSG00000185838
-1.2677	-0.97966	6	IPI00012728;IPI00401448;IPI00942534;IPI00815946	Acyl-CoA synthetase 1;Long-chain acyl-CoA synthetase 1;Long-chain acyl-CoA synthetase 2;Long-chain fatty acid-CoA ligase 2;Long-chain-fatty-acid--CoA ligase 1;Palmitoyl-CoA ligase 1;Palmitoyl-CoA ligase 2;cDNA FLJ76467, highly similar to Homo sapiens acyl-CoA synthetase long-chain family member 1 (ACSL1), mRNA;cDNA FLJ59311, highly similar to Long-chain-fatty-acid--CoA ligase 1 (EC 6.2.1.3);Acyl-…	ACSL1;FACL1;FACL2;LACS;LACS1;LACS2	P33121-1;P33121;A8K9T3;B7Z452;P33121-2;Q108N1;B4E0R0;B7Z3Z9	ENSG00000151726
-1.00457	-0.977976	10	IPI00305304;IPI00642378;IPI00642091;IPI00641012;IPI00641435;IPI00472101	LAG1 longevity assurance homolog 2;SP260;Tumor metastasis-suppressor gene 1 protein;cDNA FLJ75329, highly similar to Homo sapiens LAG1 longevity assurance homolog 2 (S. cerevisiae), transcript variant 2, mRNA;LAG1 homolog, ceramide synthase 2	LASS2;TMSG1;RP11-316M1.2-003;RP11-316M1.2-004;RP11-316M1.2-006;RP11-316M1.2-005	Q96G23;A8K4M4;Q5SZE1;Q5SZE4;Q5SZE3;Q5SZE2	ENSG00000143418
-1.11907	-0.977903	12	IPI00218922;IPI00902496;IPI00903261	Translocation protein SEC63 homolog;cDNA FLJ90354 fis, clone NT2RP2003390, highly similar to Translocation protein SEC63 homolog;cDNA FLJ14468 fis, clone MAMMA1000734, highly similar to Translocation protein SEC63 homolog	SEC63;SEC63L	Q9UGP8;B3KQF0;B3KNE7	ENSG00000025796;YOR254C
-1.04865	-0.977903	61	IPI00642984;IPI00218200;IPI00641554;IPI00639976;IPI00646739;IPI00640444	B-cell receptor-associated protein 31, isoform CRA_b;cDNA FLJ33051 fis, clone TRACH1000063, highly similar to B-cell receptor-associated protein 31;cDNA FLJ43643 fis, clone STOMA2008546, highly similar to B-cell receptor-associated protein 31;Putative uncharacterized protein BCAP31;B-cell receptor-associated protein 31 variant;6C6-AG tumor-associated antigen;B-cell receptor-associated protein 31;…	BCAP31;hCG_2004982;BAP31;DXS1357E	B3KQ79;C9J0M4;Q53G72;Q53HT6;P51572;C9JQ75;C9JSP1;C9JMD7	ENSG00000185825
-0.818452	-0.97673	14	IPI00798011;IPI00909492;IPI00793687;IPI00299147;IPI00827816;IPI00299149;IPI00140827;IPI00434968;IPI00790142;IPI00745893	Putative uncharacterized protein SUMO3;cDNA FLJ57440, moderately similar to Small ubiquitin-related modifier 3;SMT3 suppressor of mif two 3 homolog 3 (Yeast), isoform CRA_d;Small ubiquitin-related modifier 3;SMT3 homolog 1;SUMO-2;Ubiquitin-like protein SMT3A;Small ubiquitin-like protein 4;Small ubiquitin-related modifier 4;HSMT3;Sentrin-2;Small ubiquitin-related modifier 2;SMT3 homolog 2;SUMO-3;U…	SUMO3;hCG_401304;SMT3A;SMT3H1;SMT3H4;SUMO4;SMT3B;SMT3H2;SUMO2	A8MU27;B4DUW4;A8MUA9;P55854;A1L3W5;P61956;B2R4I2;C9J3L3;Q6EEV6	ENSG00000177688;ENSG00000184900;ENSG00000188612;ENSMUSG00000020738;ENSRNOG00000032840
-1.1784	-0.97475	4	IPI00022543;IPI00478201;IPI00514325;IPI00943022	GPI8 homolog;GPI-anchor transamidase;Phosphatidylinositol-glycan biosynthesis class K protein;Putative uncharacterized protein PIGK;cDNA FLJ58228, highly similar to GPI-anchor transamidase (EC 3.-.-.-);Phosphatidylinositol glycan anchor biosynthesis, class K;Phosphatidylinositol glycan, class K, isoform CRA_c	GPI8;PIGK;hCG_22810;RP4-564M11.1-002	Q92643;A6NEM5;B4E2M3;B1AK81	ENSG00000142892;YDR331W
-1.13321	-0.973721	18	IPI00385267	Docking protein alpha;Signal recognition particle receptor subunit alpha;cDNA FLJ53386, highly similar to Signal recognition particle receptor subunit alpha;SRPR protein	SRPR	P08240;B4E0H3;Q6IAX9	ENSG00000182934
-1.37236	-0.969086	2	IPI00641924	28S ribosomal protein S9, mitochondrial;MRPS9 protein	MRPS9;RPMS9	P82933;Q86WV4	ENSG00000135972;YBR146W
-1.29163	-0.967611	16	IPI00297858	Microsomal glutathione S-transferase 1-like 1;p53-induced gene 12 protein;Prostaglandin E synthase;cDNA, FLJ92215, Homo sapiens prostaglandin E synthase (PTGES), mRNA	MGST1L1;PGES;PIG12;PTGES;RP11-483H20.1-001	O14684;Q5SZC0	ENSG00000137185;ENSG00000148344;ENSRNOG00000006320
-1.22746	-0.965766	51	IPI00031169;IPI00873632;IPI00798089;IPI00794027;IPI00790570;IPI00879279;IPI00794561;IPI00064352	Ras-related protein Rab-2A;cDNA FLJ51998, highly similar to Ras-related protein Rab-2A;RAB2	RAB2;RAB2A	P61019;B4DMQ5;O75546;C9IYQ2	ENSG00000104388
-0.550317	-0.965027	17	IPI00003627;IPI00216622;IPI00007776;IPI00792088;IPI00790197;IPI00944907;IPI00793214	53 kDa BRG1-associated factor A;Actin-like protein 6A;Actin-related protein Baf53a;ArpNbeta;BRG1-associated factor 53A;INO80 complex subunit K;Actin-like 6A isoform 1 variant;BAF53A protein	ACTL6A;BAF53;BAF53A;INO80K	O96019-1;O96019;Q53FS0;Q6FI97;O96019-2	ENSG00000136518
-0.772037	-0.9634	97	IPI00008964;IPI00896425;IPI00374519;IPI00022134	Ras-related protein Rab-1B;Small GTP-binding protein;RAB1B protein;Putative Ras-related protein Rab-1C;Putative small GTP-binding protein (Rab1b)	RAB1B;rab1b;RAB1C	Q9H0U4;Q92927;Q6FIG4;Q92928;Q9H1C9	ENSG00000111737;ENSG00000174903
-1.27656	-0.961179	5	IPI00006900	Charged amino acid-rich leucine zipper 1;Disrupter of silencing SAS10;Something about silencing protein 10;UTP3 homolog	CRLZ1;SAS10;UTP3	Q9NQZ2	ENSG00000132467;YDL153C
-1.16443	-0.961031	13	IPI00027808;IPI00873948	DNA-directed RNA polymerase II 140 kDa polypeptide;DNA-directed RNA polymerase II subunit B;DNA-directed RNA polymerase II subunit RPB2;RNA polymerase II subunit 2;RNA polymerase II subunit B2	POLR2B	P30876	ENSG00000047315
0.416624	-0.959844	5	IPI00019004;IPI00945590;IPI00945991;IPI00945578	Translocation protein 1;Translocation protein SEC62;SEC62 protein	SEC62;TLOC1	Q99442;A0JLN5;Q3KR08;C9JVU0;C9J6T5	ENSG00000008952;ENSMMUG00000021899;YPL094C
-0.802059	-0.958583	18	IPI00301489;IPI00514944;IPI00514662;IPI00909873;IPI00909757;IPI00885017	Uroporphyrinogen decarboxylase	UROD;RP11-69J16.2-003	P06132;Q53ZP6;Q71UD5;Q5T450;Q71UD4	ENSG00000126088
-1.59296	-0.958509	4	IPI00145593	Nucleolar MIF4G domain-containing protein 1;SGD1 homolog	C7orf3;NOM1	Q5C9Z4	ENSG00000146909
-1.26677	-0.956874	3	IPI00007866;IPI00917496;IPI00916958	Ras-related protein Rab-17;RAB17 protein;Putative uncharacterized protein RAB17	RAB17	Q9H0T7;Q6FIH2;C9JXX8;C9J0T6	ENSG00000124839
-1.17632	-0.955313	4	IPI00301202;IPI00515117;IPI00646719;IPI00936231;IPI00644013	cDNA FLJ56344, highly similar to Implantation-associated protein;Implantation-associated protein;Magnesium transporter protein 1;cDNA FLJ14726 fis, clone NT2RP3001727, highly similar to Rattus norvegicus implantation-associated protein (IAG2) mRNA;cDNA FLJ55087, highly similar to Implantation-associated protein;Novel protein;Putative uncharacterized protein MAGT1;Implantation-associated protein, …	IAG2;MAGT1;PSEC0084;UNQ628/PRO1244;RP11-217H1.1;RP11-217H1.1-003;hCG_20036;RP11-217H1.1-002	B4DH58;Q9H0U3;Q96SP2;B4DKW5;Q5JTA8;A8MUP5;Q6P577	ENSG00000102158
-1.04665	-0.954122	27	IPI00152377;IPI00791132;IPI00926152;IPI00927424	Dolichyl-diphosphooligosaccharide--protein glycosyltransferase subunit STT3B;Source of immunodominant MHC-associated peptides homolog	SIMP;STT3B	Q8TCJ2	ENSG00000163527
-1.0499	-0.953004	3	IPI00166066;IPI00654634;IPI00794524	ORM1-like protein 3	ORMDL3	Q8N138-1;Q8N138;Q8N138-4	ENSG00000172057
-0.601365	-0.951439	7	IPI00419194;IPI00432867;IPI00945158;IPI00946355;IPI00946521	Isoamyl acetate-hydrolyzing esterase 1 homolog;IAH1 protein;cDNA FLJ60023;HCG1685787, isoform CRA_b	IAH1;hCG_1685787	Q2TAA2;Q05D21;Q6PCA9;B4DMV3;Q6NVV8	ENSG00000134330;YOR126C
-1.14564	-0.951215	9	IPI00333010;IPI00642935;IPI00383486	Calcium homeostasis endoplasmic reticulum protein;ERPROT 213-21;SR-related CTD-associated factor 6;cDNA FLJ51520, highly similar to Homo sapiens calcium homeostasis endoplasmic reticulum protein (CHERP), mRNA;cDNA FLJ51519, highly similar to Homo sapiens calcium homeostasis endoplasmic reticulum protein (CHERP), mRNA;Calcium homeostasis endoplasmic reticulum protein variant	CHERP;DAN26;SCAF6	Q8IWX8;B4DL82;B4DPM4;Q59ET1	ENSG00000085872
-1.00061	-0.944634	37	IPI00018871;IPI00940959;IPI00789069;IPI00793455	cDNA FLJ56285, highly similar to ADP-ribosylation factor-like protein 8B;ADP-ribosylation factor-like protein 10C;ADP-ribosylation factor-like protein 8B;Novel small G protein indispensable for equal chromosome segregation 1;cDNA FLJ61158, highly similar to ADP-ribosylation factor-like protein 8B;ADP-ribosylation factor-like 8B, isoform CRA_a;cDNA FLJ50155, highly similar to ADP-ribosylation fact…	ARL10C;ARL8B;GIE1;hCG_21732	B4E1J8;Q9NVJ2;B4DQT8;B4DI85	ENSG00000134108
-0.950341	-0.943434	5	IPI00103509;IPI00894154;IPI00029561;IPI00894261;IPI00555877;IPI00894559	NADH dehydrogenase ubiquinone 1 alpha subcomplex;Complex I-42kD;NADH dehydrogenase [ubiquinone] 1 alpha subcomplex subunit 10, mitochondrial;NADH-ubiquinone oxidoreductase 42 kDa subunit;cDNA FLJ76144, highly similar to Homo sapiens NADH dehydrogenase (ubiquinone) 1 alpha subcomplex, 10, 42kDa (NDUFA10), mRNA;Putative uncharacterized protein NDUFA10;NADH dehydrogenase;NADH dehydrogenase (Ubiquino…	NDUFA10;hCG_20530	Q8WXC9;O95299;A8K413;Q53QE8;Q53SW4;Q7Z518;C9J6X0;Q59FM0;Q8N1B9	ENSG00000130414
0.710525	-0.942984	5	IPI00795627;IPI00012353;IPI00794210;IPI00793640	cDNA FLJ51883, highly similar to Mitochondrial 39S ribosomal protein L3;39S ribosomal protein L3, mitochondrial;cDNA FLJ50890, highly similar to Mitochondrial 39S ribosomal protein L3;Mitochondrial ribosomal protein L3	MRL3;MRPL3;RPML3	B4DKM0;P09001;B4DW56;Q96Q75	ENSG00000114686;YMR024W
-1.52143	-0.942758	2	IPI00655631;IPI00002894;IPI00556021	DNA polymerase;DNA polymerase delta catalytic subunit;DNA polymerase subunit delta p125	POLD;POLD1	Q308M6;P28340;Q59FA0	ENSG00000062822;FBgn0012066
-1.11813	-0.942083	18	IPI00306516	Mitochondrial import inner membrane translocase subunit TIM44;Translocase of inner mitochondrial membrane 44 homolog;Putative uncharacterized protein DKFZp686H05241;Putative mitochondrial inner membrane protein import receptor	MIMT44;TIM44;TIMM44;DKFZp686H05241;hTIM44	O43615;Q53G69;Q6AI07;Q9UPE4	ENSG00000104980;YIL022W
-0.732572	-0.940204	17	IPI00100030;IPI00922696;IPI00401043;IPI00922677;IPI00942773;IPI00401041;IPI00385011	GPI transamidase component PIG-T;Phosphatidylinositol-glycan biosynthesis class T protein;cDNA FLJ51130, highly similar to GPI transamidase component PIG-T;cDNA FLJ50975, highly similar to GPI transamidase component PIG-T;Phosphatidylinositol glycan, class T, isoform CRA_d;cDNA FLJ53822, highly similar to GPI transamidase component PIG-T;cDNA FLJ57311, highly similar to GPI transamidase component…	CGI-06;PIGT;PSEC0163;UNQ716/PRO1379;hCG_38369	Q969N2-1;Q969N2;B7Z7C5;B7Z3N1;Q969N2-4;B7Z1F1;B7Z3L1;Q969N2-2;B7Z1N3;B7Z4T7;B7ZAP3;C9JNT1;Q969N2-3	ENSG00000124155
-3.12331	-0.939151	2	IPI00945955;IPI00008528;IPI00946640;IPI00954459;IPI00954558;IPI00954498;IPI00946127;IPI00954497	ATP synthase protein 8;A6L;F-ATPase subunit 8	ATP8;ATPase 8;ATPASE8;MTATP8;MT-ATP8;ATPase8	A3R095;A6YTJ7;B2MXR9;B7ZJ43;Q4GAR3;P03928;A0S208;A1DV59;A4ZKZ1;A4ZLL2;A8JL09;B2MZ68;B7TCM5;C5MNC7;Q4GUF2;Q5SAC3;Q6RLZ4;Q85BD0;A0SBU5;A1DT13;A8JMT6;Q0Z7D7;Q3S924;Q3S937;Q5S8S7;Q5XTF0;Q7YCG7;Q7YEG9;Q9B1A3;A6Z519;B4YC28;B4YCR0;B9EG24;Q4EWR0;B8X5B2;A0S9D7;A1DVF0;A4ZL69;A6YXS5;A6YYT8;A6Z2R5;A6Z3V4;B2CB77;B2XII6;B2XIJ9;B2XMG1;C8YA16;C8YAC0;C8YFB2;Q0ZK82;Q4F0Q1;Q4F196;Q4F675;Q4GFJ0;Q4VG42;Q5GND0;Q5S8W6;…	ENSG00000228253;ENSMMUG00000028684;ENSMUSG00000064356;ENSRNOG00000033299;FBgn0013673;Q0080
-1.56525	-0.939001	7	IPI00152946;IPI00012480;IPI00793957	Male germ cell RacGap;Rac GTPase-activating protein 1;cDNA, FLJ96901, highly similar to Homo sapiens Rac GTPase activating protein 1 (RACGAP1), mRNA;FKSG42	KIAA1478;MGCRACGAP;RACGAP1;FKSG42	Q9H0H5;B2RE34;Q9BZ74	ENSG00000161800
-1.03109	-0.938474	11	IPI00002790;IPI00555723	Protein sel-1 homolog 1;Suppressor of lin-12-like protein 1;SEL1L protein	SEL1L;TSA305;UNQ128/PRO1063	Q9UBV2-1;Q9UBV2;Q3ZCU6	ENSG00000071537
-0.95302	-0.933497	16	IPI00027180	CAAX prenyl protease 1 homolog;Farnesylated proteins-converting enzyme 1;Prenyl protein-specific endoprotease 1;Zinc metalloproteinase Ste24 homolog;cDNA FLJ14968 fis, clone THYRO1000288, highly similar to CAAX prenyl protease 1 homolog (EC 3.4.24.84)	FACE1;STE24;ZMPSTE24	O75844;B3KNM6	ENSG00000084073;YJR117W
-1.16731	-0.932666	20	IPI00305166	Flavoprotein subunit of complex II;Succinate dehydrogenase [ubiquinone] flavoprotein subunit, mitochondrial;cDNA FLJ37560 fis, clone BRCOC2000333, highly similar to Succinate dehydrogenase (ubiquinone) flavoprotein subunit, mitochondrial (EC 1.3.5.1);cDNA FLJ55072, highly similar to Succinate dehydrogenase (ubiquinone) flavoprotein subunit, mitochondrial (EC1.3.5.1);cDNA FLJ61478, highly similar …	SDH2;SDHA;SDHF	P31040;B3KT34;B4DJ60;B4DYN5;Q0QF12;Q59GW8	ENSDARG00000016721;ENSG00000073578;ENSRNOG00000013331;YKL148C;YLL041C
NaN	-0.930472	3	IPI00099463;IPI00647291;IPI00639821	Sphingosine-1-phosphate aldolase;Sphingosine-1-phosphate lyase 1	KIAA1252;SGPL1	O95470;C9JMR8;C9J2W4	ENSG00000166224
-1.34417	-0.929337	8	IPI00096066;IPI00945507;IPI00921931;IPI00164300;IPI00888064;IPI00155466	GTP-specific succinyl-CoA synthetase subunit beta;Succinyl-CoA ligase [GDP-forming] subunit beta, mitochondrial;Succinyl-CoA synthetase beta-G chain;SUCLG2 protein;Putative uncharacterized protein SUCLG2;cDNA FLJ50080, highly similar to Succinyl-CoA ligase (GDP-forming) beta-chain, mitochondrial (EC 6.2.1.4)	SUCLG2	Q96I99;Q3ZCW5;C9JVT2;B7Z2D5	ENSG00000172340
-1.22992	-0.925316	39	IPI00010153;IPI00795408;IPI00791920;IPI00794091;IPI00795751;IPI00749373	60S ribosomal protein L17;60S ribosomal protein L23;Similar to ribosomal protein L23;Putative uncharacterized protein RPL23	RPL23	P62829;Q9BTQ7;B9ZVP7;C9JD32	ENSG00000125691;ENSMUSG00000071415;ENSRNOG00000004107
-1.19598	-0.9241	7	IPI00793335;IPI00013146;IPI00791542;IPI00944990;IPI00789525;IPI00945124;IPI00795908;IPI00792175	28S ribosomal protein S22, mitochondrial;cDNA FLJ78575;cDNA PSEC0127 fis, clone PLACE1003724, highly similar to Mitochondrial 28S ribosomal protein S22;Mitochondrial ribosomal protein S22 variant	C3orf5;GK002;MRPS22;RPMS22	P82650;A8K9Y7;Q8NBL6;Q59GX8;C9JQ54;C9JZT4	ENSG00000175110
-1.00578	-0.922046	19	IPI00926903;IPI00015833;IPI00926408;IPI00927150;IPI00921826;IPI00927721	Putative uncharacterized protein CHCHD3;Coiled-coil-helix-coiled-coil-helix domain-containing protein 3, mitochondrial;Coiled-coil-helix-coiled-coil-helix domain containing 3;Coiled-coil-helix-coiled-coil-helix domain containing 3, isoform CRA_d;cDNA FLJ53726, highly similar to Coiled-coil-helix-coiled-coil-helixdomain-containing protein 3	CHCHD3;hCG_2014841;tcag7.1158	C9JRZ6;Q9NX63;A4D1N4;C9J4B7;B7Z1X9	ENSG00000106554
-1.26396	-0.921741	3	IPI00102896;IPI00943589;IPI00433806	Ras-related protein Rab-2B;Putative uncharacterized protein DKFZp313C1541;cDNA FLJ59988, highly similar to Ras-related protein Rab-2B	RAB2B;DKFZp313C1541	Q8WUD1;Q5HYI5;B4DUD4	ENSG00000129472
-1.35056	-0.919073	13	IPI00329598	17-beta-hydroxysteroid dehydrogenase 11;17-beta-hydroxysteroid dehydrogenase XI;Cutaneous T-cell lymphoma-associated antigen HD-CL-03;Dehydrogenase/reductase SDR family member 8;Estradiol 17-beta-dehydrogenase 11;Retinal short-chain dehydrogenase/reductase 2	DHRS8;HSD17B11;PAN1B;PSEC0029;UNQ207/PRO233	Q8NBQ5	ENSG00000198189
-0.970045	-0.91892	39	IPI00290279;IPI00234368	Adenosine 5-phosphotransferase;Adenosine kinase;cDNA FLJ61435, moderately similar to Adenosine kinase (EC 2.7.1.20);cDNA FLJ57673, highly similar to Adenosine kinase (EC 2.7.1.20);Adenosine kinase, isoform CRA_a;cDNA FLJ75655, highly similar to Homo sapiens adenosine kinase (ADK), transcript variant ADK-short, mRNA	ADK;hCG_2024637;RP11-383B24.1-003	P55263-1;P55263;Q5JQ11;Q86U79;P55263-2;B7Z783;B7Z800;Q5JQ10;Q9HB33	ENSG00000156110
-1.40698	-0.917317	66	IPI00170692;IPI00374657;IPI00640416;IPI00642826;IPI00929577	33 kDa VAMP-associated protein;Vesicle-associated membrane protein-associated protein A;cDNA FLJ78586, highly similar to Homo sapiens VAMP (vesicle-associated membrane protein)-associated protein A, 33kDa (VAPA), mRNA;cDNA, FLJ96653, Homo sapiens VAMP (vesicle-associated membrane protein)-associated protein A, 33kDa (VAPA), mRNA	VAP33;VAPA	Q9P0L0;A8KA83;A6NDZ0	ENSG00000101558
-2.14989	-0.916094	2	IPI00299667;IPI00219648	Vesicle-associated membrane protein 4;cDNA FLJ76098, highly similar to Homo sapiens vesicle-associated membrane protein 4 (VAMP4), transcript variant 2, mRNA;VAMP4 protein;Vesicle-associated membrane protein 4, isoform CRA_b	VAMP4;hCG_37824;RP4-560B9.3-004	O75379-1;O75379;Q6IAZ3;O75379-2	ENSG00000117533
-1.14787	-0.915942	54	IPI00021700	Cyclin;Proliferating cell nuclear antigen	PCNA	P12004;B4DUA2;Q6FHF5;Q6FI35;Q7Z6A1;Q7Z6A2;Q7Z6A3	ENSG00000132646;FBgn0005655;PF13_0328
-0.984531	-0.912497	9	IPI00217949;IPI00744698;IPI00878120	E2-EPF;Ubiquitin carrier protein S;Ubiquitin-conjugating enzyme E2 S;Ubiquitin-conjugating enzyme E2-24 kDa;Ubiquitin-conjugating enzyme E2-EPF5;Ubiquitin-protein ligase S;Ubiquitin carrier protein;UBE2S protein	E2EPF;OK/SW-cl.73;UBE2S	Q16763;Q2QD04;Q6NXQ4	ENSG00000108106
-0.72516	-0.910195	16	IPI00646689;IPI00789285;IPI00797323	14 kDa thioredoxin-related protein;Protein 42-9-9;Thioredoxin domain-containing protein 17;Thioredoxin-like protein 5	TXNDC17;TXNL5	Q9BRA2	ENSG00000129235
-1.01488	-0.909888	62	IPI00217943;IPI00023526;IPI00016891;IPI00946019;IPI00945534;IPI00748927;IPI00333133;IPI00946358;IPI00946537;IPI00030304;IPI00001618;IPI00946870	Ras-related protein Rab-6A;GTP-binding protein RAB6A;cDNA FLJ51066, highly similar to Ras-related protein Rab-6A;cDNA FLJ52284, highly similar to Ras-related protein Rab-6A;RAB6A, member RAS oncogene family isoform a variant;RAB6A protein;GTP-binding protein RAB6B;Ras-related protein Rab-6B;RAB6B protein	RAB6;RAB6A;RAB6A;RAB6B	P20340-2;P20340;Q9UL30;P20340-1;B7Z5Z9;B7Z772;Q53ET8;Q6FGX3;Q9UL29;Q9NRW1;Q6AZ91	ENSG00000154917;ENSG00000175582
-0.968351	-0.909581	46	IPI00019450;IPI00646322;IPI00646813;IPI00642416;IPI00642895;IPI00902796;IPI00219287;IPI00760707	60 kDa SS-A/Ro ribonucleoprotein;Ro 60 kDa autoantigen;Sjoegren syndrome antigen A2;Sjoegren syndrome type A antigen;TROVE domain family member 2;Gastric cancer multi-drug resistance protein variant;TROVE domain family, member 2;TROVE domain family, member 2, isoform CRA_c;TROVE domain family, member 2, isoform CRA_e;TROVE domain family, member 2, isoform CRA_d	RO60;SSA2;TROVE2;hCG_41054;RP11-101E13.3-005;RP11-101E13.3-006;RP11-101E13.3-003;RP11-101E13.3-004	P10155-1;P10155;Q86WL3;Q5LJ99;Q5LJA0;Q86WL4;Q5LJ98;Q5LJ97	ENSG00000116747;YLL024C
-0.853606	-0.908736	2	IPI00016605;IPI00514522	UPF0587 protein C1orf123;Chromosome 1 open reading frame 123	C1orf123;RP5-1024G6.3-007	Q9NWV4;B1ARP7	ENSG00000162384
-0.827333	-0.908736	33	IPI00016613;IPI00744507;IPI00741317;IPI00784195;IPI00472911	cDNA, FLJ92904, highly similar to Homo sapiens casein kinase 2, alpha 1 polypeptide (CSNK2A1), mRNA;Casein kinase II alpha 1 subunit isoform a;CSNK2A1 protein;Casein kinase II subunit alpha;Casein kinase 2 alpha isoform;Casein kinase II alpha subunit;HCG21984;Casein kinase 2, alpha 1 polypeptide, isoform CRA_b;cDNA FLJ57289, highly similar to Casein kinase II subunit alpha (EC 2.7.11.1)	CSNK2A1;CK2A1;hCG_21984;hCG_39868	B2R6D7;B5BUH5;Q5U5J2;P68400;Q2I0Y7;Q8NEV1;B4DYS6	ENSG00000101266
-0.908199	-0.907045	4	IPI00410091	Uncharacterized protein C11orf73	C11orf73;HSPC138;HSPC179;HSPC248	Q53FT3	ENSG00000149196
-0.13397	-0.90512	5	IPI00007691;IPI00910488;IPI00909056;IPI00910760	Hematopoietic stem/progenitor cell protein 172;Synbindin;Trafficking protein particle complex subunit 4;TRS23 homolog;cDNA FLJ55104, moderately similar to Trafficking protein particle complex subunit4;cDNA FLJ53004, highly similar to Trafficking protein particle complex subunit 4;cDNA FLJ59189, highly similar to Trafficking protein particle complex subunit 4	CGI-104;HSPC172;PTD009;SBDN;TRAPPC4	Q9Y296;B4DME1;B4DF86;B4DF36	ENSG00000196655
-1.64846	-0.904349	10	IPI00216047;IPI00150057;IPI00789967;IPI00470387	BRG1-associated factor 170;SWI/SNF complex 170 kDa subunit;SWI/SNF complex subunit SMARCC2;SWI/SNF-related matrix-associated actin-dependent regulator of chromatin subfamily C member 2;cDNA FLJ55615, highly similar to SWI/SNF-related matrix-associatedactin-dependent regulator of chromatin subfamily C member 2	BAF170;SMARCC2	Q8TAQ2-1;Q8TAQ2;Q8TAQ2-2;B4DF22	ENSG00000139613
-0.982021	-0.90381	2	IPI00305374;IPI00646620	hTREX84;Nuclear matrix protein p84;THO complex subunit 1	HPR1;THOC1	Q96FV9-1;Q96FV9;Q96FV9-2	ENSG00000079134;ENSG00000173083;YDR138W
-1.07391	-0.903732	26	IPI00013847;IPI00792890;IPI00792217	Complex III subunit 1;Core protein I;Cytochrome b-c1 complex subunit 1, mitochondrial;Ubiquinol-cytochrome-c reductase complex core protein 1;cDNA FLJ51625, highly similar to Ubiquinol-cytochrome-c reductase complex coreprotein I, mitochondrial (EC 1.10.2.2)	UQCRC1	P31930;B2R7R8;B4DUL5	ENSG00000010256
-0.983361	-0.899485	7	IPI00007818;IPI00946752;IPI00807384;IPI00946259	Cleavage and polyadenylation specificity factor 73 kDa subunit;Cleavage and polyadenylation specificity factor subunit 3;mRNA 3-end-processing endonuclease CPSF-73;Cleavage and polyadenylation specific factor 3, 73kDa variant;Cleavage and polyadenylation specific factor 3;cDNA FLJ57562, highly similar to Cleavage and polyadenylation specificityfactor 73 kDa subunit;CPSF3 protein	CPSF3;CPSF73	Q9UKF6;Q53F02;Q53RS2;A4UCU1;B4DQR2;Q05BZ5	ENSG00000119203
-1.67756	-0.898479	39	IPI00104050	Thyroid hormone receptor-associated protein 3;Thyroid hormone receptor-associated protein complex 150 kDa component;THRAP3 protein	THRAP3;TRAP150	Q9Y2W1;Q05D20;Q6P0P7;Q6PJV4;Q7Z5U1	ENSG00000054118
-1.51821	-0.898247	158	IPI00856098;IPI00215743;IPI00220967;IPI00744135	p180/ribosome receptor;180 kDa ribosome receptor homolog;ES/130-related protein;Ribosome receptor protein;Ribosome-binding protein 1;RRBP1 protein;Ribosome binding protein 1 homolog 180kDa (Dog);cDNA FLJ36146 fis, clone TESTI2025117, highly similar to Ribosome-binding protein 1	RRBP1;KIAA1398;RP11-462D18.3-003	A7BI36;Q9P2E9-1;Q9P2E9;Q9P2E9-2;A1A5C4;A2A2S5;Q05DK7;Q32NB1;Q9P2E9-3;A1A5C5;B3KSG1	ENSDARG00000041703;ENSG00000125844
-0.825159	-0.898015	3	IPI00005740	Neighbor of COX4;Protein FAM158B;cDNA, FLJ94626, Homo sapiens neighbor of COX4 (NOC4), mRNA;COX4 neighbor, isoform CRA_a	C16orf2;C16orf4;COX4AL;COX4NB;FAM158B;NOC4;hCG_17045	O43402;Q53Y03	ENSG00000131148;YPR144C
-1.23365	-0.893673	36	IPI00008982;IPI00218547	Aldehyde dehydrogenase family 18 member A1;Delta-1-pyrroline-5-carboxylate synthase;Gamma-glutamyl kinase;Gamma-glutamyl phosphate reductase;Glutamate 5-kinase;Glutamate-5-semialdehyde dehydrogenase;Glutamyl-gamma-semialdehyde dehydrogenase	ALDH18A1;GSAS;P5CS;PYCS	P54886-1;P54886;P54886-2	ENSG00000059573
-0.449375	-0.889863	5	IPI00745125;IPI00644020	Acyl-coenzyme A:cholesterol acyltransferase 1;Cholesterol acyltransferase 1;Sterol O-acyltransferase 1;cDNA FLJ75659;cDNA FLJ50124, highly similar to Sterol O-acyltransferase 1 (EC 2.3.1.26);cDNA FLJ50223, highly similar to Sterol O-acyltransferase 1 (EC 2.3.1.26);Sterol O-acyltransferase (Acyl-Coenzyme A: cholesterol acyltransferase) 1, isoform CRA_a;cDNA, FLJ79300, highly similar to Sterol O-ac…	ACACT;ACACT1;ACAT;ACAT1;SOAT;SOAT1;STAT;hCG_23564;RP11-215I23.1-002	P35610;A8K3P4;B4DFD8;B4DU95;B7ZAT6;B1APM4	ENSG00000057252;ENSG00000075239;ENSG00000145283
-1.03203	-0.888539	15	IPI00386731;IPI00329057;IPI00336170;IPI00552588;IPI00893129	F-box and leucine-rich repeat protein 18;F-box/LRR-repeat protein 18;cDNA FLJ38075 fis, clone CTONG2015815, highly similar to F-box/LRR-repeat protein 18;cDNA FLJ58101, highly similar to F-box/LRR-repeat protein 18;Putative uncharacterized protein FBXL18	FBL18;FBXL18	Q96ME1-4;Q96ME1;Q96ME1-1;B3KTC9;B4DH63;Q96ME1-2;C9JS31	ENSG00000155034
-1.07142	-0.884793	15	IPI00024670;IPI00922887;IPI00922290;IPI00852934	Polyposis locus protein 1;Protein TB2;Receptor expression-enhancing protein 5;cDNA, FLJ92888, highly similar to Homo sapiens likely ortholog of mouse deleted in polyposis 1 (DP1), mRNA;cDNA FLJ50599, highly similar to Receptor expression-enhancing protein 5;cDNA FLJ50649, highly similar to Receptor expression-enhancing protein 5;cDNA FLJ59876, highly similar to Receptor expression-enhancing prote…	C5orf18;DP1;REEP5;TB2	Q00765;B2R6C4;B7Z510;B7Z681;B7Z2A3;B7Z6B3	ENSG00000129625;ENSG00000198176
-0.920079	-0.884715	4	IPI00658145;IPI00172590;IPI00953618;IPI00797616	HEAT repeat-containing protein C7orf27;Chromosome 7 open reading frame 27, isoform CRA_d;Putative uncharacterized protein C7orf27	C7orf27;hCG_18433	Q6PJG6-1;Q6PJG6;A4D200;C9JY24;Q6PJG6-3	ENSG00000106009
-0.660703	-0.883777	45	IPI00306290;IPI00794438	Exportin(tRNA);Exportin-T;tRNA exportin;cDNA FLJ75831, highly similar to Homo sapiens exportin, tRNA (nuclear export receptor for tRNAs) (XPOT), mRNA	XPOT	O43592;A8KA19	ENSG00000184575
-1.18751	-0.882447	3	IPI00432368	CSRP2BP	UNQ607	Q6UWS5	ENSG00000232838
-2.36885	-0.881038	10	IPI00220835;IPI00935805	Protein transport protein Sec61 subunit beta;Protein translocation complex beta variant	SEC61B	P60468;Q53FA5	ENSG00000106803
-0.9015	-0.88096	5	IPI00015892;IPI00556393;IPI00556575;IPI00218424;IPI00384713;IPI00218417;IPI00005142;IPI00218422;IPI00218425;IPI00942110;IPI00954560;IPI00010680;IPI00216859;IPI00328245;IPI00647907;IPI00216602;IPI00216605;IPI00218416;IPI00216603;IPI00220253;IPI00027174;IPI00304578;IPI00945340;IPI00873362;IPI00829683;IPI00218418;IPI00218423;IPI00218419;IPI00216604;IPI00420109;IPI00910521;IPI00012036;IPI00165947;IPI…	Cell cycle related kinase;Cyclin-dependent protein kinase H;Fibroblast growth factor receptor 4 variant;Fibroblast growth factor receptor 3 isoform 1 variant;Fibroblast growth factor receptor 3 IIIc isoform;Fibroblast growth factor receptor 2;Keratinocyte growth factor receptor;K-sam;Fibroblast growth factor receptor;Basic fibroblast growth factor receptor 1;Fms-like tyrosine kinase 2;Proto-oncog…	CCRK;CDCH;FGFR3;BEK;FGFR2;KGFR;KSAM;FGFBR;FGFR1;FLG;FLT2;K-SAM;JTK4;FGFR4;JTK2;TKF;FGFR-4;FGFR2 AT-I;ICK;KIAA0936;MAK;hCG_37172;BLK;FGR;SRC2;hCG_17254;CDK20;hCG_1743717;RP11-350E12.2-005	O95137;Q59F30;Q59FL9;Q96T36;P21802-2;P21802;Q9UMA9;P21802-11;P11362-1;P11362;P21802-16;P21802-19;P21802-3;P11362-19;P21802-1;P11362-2;P11362-7;P21802-18;Q9UMB0;P21802-5;P21802-9;P21802-10;P21802-7;P22607-2;P22607;Q8NI16;P22607-1;A8E633;Q0IJ44;Q8NI15;P22455-1;P22455;Q6LBK2;Q96KE5;P21802-6;P21802-12;P21802-17;P21802-13;P21802-8;P22455-2;B4DVP5;C9JI99;P11362-3;P11362-4;Q59H40;P11362-14;B4DFC2;Q8IXC7…	ENSG00000000938;ENSG00000066468;ENSG00000068078;ENSG00000077782;ENSG00000111837;ENSG00000112144;ENSG00000136383;ENSG00000136573;ENSG00000143631;ENSG00000156345;ENSG00000160867;ENSMMUG00000009594;ENSMMUG00000010438;ENSRNOG00000009912;ENSRNOG00000016374
-0.816342	-0.879078	3	IPI00162330;IPI00335130;IPI00395764	39S ribosomal protein L2, mitochondrial;39S ribosomal protein L37, mitochondrial;Mitochondrial ribosomal protein L37	HSPC235;MRPL2;MRPL37;RPML2;RP5-997D24.1-003	Q9BZE1;Q5T858	ENSG00000112651;ENSG00000116221;YBR268W;YNL005C
-1.85773	-0.878372	11	IPI00016670	p27Kip1-releasing factor from RhoA;RhoA activator C11orf59;cDNA FLJ51311	C11orf59;PP7157	Q6IAA8;B4DUK2	ENSG00000149357
-1.51866	-0.877823	30	IPI00054042;IPI00217449;IPI00217450;IPI00943949;IPI00293242;IPI00927953;IPI00924676;IPI00398199;IPI00478385;IPI00879176;IPI00432873;IPI00952758;IPI00514156;IPI00926158	Bruton tyrosine kinase-associated protein 135;General transcription factor II-I;SRF-Phox1-interacting protein;Williams-Beuren syndrome chromosomal region 6 protein;cDNA FLJ55916, highly similar to General transcription factor II-I;cDNA FLJ77440, highly similar to Homo sapiens general transcription factor II, i (GTF2I), transcript variant 2, mRNA;General transcription factor II, i	BAP135;GTF2I;WBSCR6	P78347-1;P78347;B4DH52;P78347-3;A8K9W7;P78347-4;Q499G6;P78347-2	ENSG00000077809;ENSMMUG00000006823
-0.700544	-0.876723	5	IPI00395337;IPI00658114;IPI00008449;IPI00910500	Factor interacting with PAP;FIP1-like 1 protein;Pre-mRNA 3-end-processing factor FIP1;Rearranged in hypereosinophilia;cDNA FLJ56493, highly similar to Pre-mRNA 3-end-processing factor FIP1;cDNA FLJ61400, highly similar to Pre-mRNA 3-end-processing factor FIP1	FIP1;FIP1L1;RHE	Q6UN15-1;Q6UN15;Q6UN15-4;B4DIR3;Q6UN15-3;B4DTW7	ENSG00000145216;ENSG00000188672;YJR093C
-0.783961	-0.875937	22	IPI00395694;IPI00455127;IPI00872398;IPI00455125;IPI00944945;IPI00946283	Importin-12;Transportin-3;Transportin-SR;Putative uncharacterized protein TNPO3;cDNA, FLJ92955, highly similar to Homo sapiens transportin-SR (TRN-SR), mRNA;cDNA FLJ10401 fis, clone NT2RM4000421, highly similar to Transportin-3;cDNA FLJ12848 fis, clone NT2RP2003391, highly similar to Transportin-3	IPO12;TNPO3	Q9Y5L0-2;Q9Y5L0;Q9Y5L0-3;Q9Y5L0-1;B5MD86;B2R6H7;C9J7E5;C9IZM0;B3KM69;B3KMX1	ENSG00000064419
-0.752996	-0.874915	8	IPI00294501	7-dehydrocholesterol reductase;Putative sterol reductase SR-2;Sterol Delta(7)-reductase;cDNA FLJ77740, highly similar to Homo sapiens 7-dehydrocholesterol reductase, mRNA;cDNA, FLJ93191, Homo sapiens 7-dehydrocholesterol reductase (DHCR7), mRNA;cDNA FLJ51181, highly similar to 7-dehydrocholesterol reductase (EC 1.3.1.21)	D7SR;DHCR7	Q9UBM7;A8K0D2;B2R6Z2;B4E1K5	ENSG00000172893
-1.15088	-0.873971	3	IPI00302605;IPI00646270	Solute carrier family 30 member 7;Zinc transporter 7;Znt-like transporter 2;Solute carrier family 30 (Zinc transporter), member 7	SLC30A7;ZNT7;ZNTL2;RP11-30G24.1-003	Q8NEW0;B1AW85	ENSG00000162695
-1.61741	-0.873026	29	IPI00008998;IPI00938044;IPI00787433	Butyrate-induced protein 1;Protein tyrosine phosphatase-like protein PTPLAD1;Protein-tyrosine phosphatase-like A domain-containing protein 1	BIND1;PTPLAD1	Q9P035	ENSG00000074696
-1.38617	-0.86924	11	IPI00217553	39S ribosomal protein L27 homolog;39S ribosomal protein L41, mitochondrial;Bcl-2-interacting mitochondrial ribosomal protein L41;Cell proliferation-inducing gene 3 protein;MRP-L27 homolog	BMRP;MRPL27;MRPL41;PIG3;RPML27	Q8IXM3	ENSG00000108826;ENSG00000115129;ENSG00000182154;YBR282W;YDR405W
-2.28335	-0.868134	5	IPI00305887;IPI00644780;IPI00645378	Cell division cycle-associated protein 1;Kinetochore protein Nuf2;NUF2, NDC80 kinetochore complex component, homolog (S. cerevisiae)	CDCA1;NUF2;NUF2R;RP11-77M5.2-004;RP11-77M5.2-003	Q9BZD4;B1AQT4;B1AQT3	ENSG00000143228;YOL069W
-0.912184	-0.862749	34	IPI00296053;IPI00759715	Fumarate hydratase, mitochondrial;cDNA, FLJ92753, Homo sapiens fumarate hydratase (FH), nuclear gene encodingmitochondrial protein, mRNA;Fumarate hydratase;Fumarate hydratase, isoform CRA_c	FH;hCG_40671;RP11-527D7.2-001	P07954-1;P07954;B1ANK7;P07954-2	ENSG00000091483
-1.05956	-0.862511	31	IPI00000690;IPI00157908;IPI00910786;IPI00300018;IPI00910617	Apoptosis-inducing factor 1, mitochondrial;Programmed cell death protein 8;Apoptosis-inducing factor;Striatal apoptosis-inducing factor;Apoptosis-inducing factor short isoform 3;Apoptosis-inducing factor short isoform 2	AIF;AIFM1;PDCD8	O95831-1;O95831;O95831-3;Q5RZ99;Q5RZA0;Q1L6K4;Q1L6K6	ENSDARG00000058088;ENSDARG00000078870;ENSG00000156709;FBgn0031392
-0.849622	-0.862194	3	IPI00100247	Thioredoxin domain-containing protein 13;Thioredoxin-related transmembrane protein 4	KIAA1162;PSEC0095;TMX4;TXNDC13;UNQ475/PRO938	Q9H1E5	ENSG00000125827
-0.538052	-0.85822	49	IPI00300074	Phenylalanine--tRNA ligase beta chain;Phenylalanyl-tRNA synthetase beta chain;cDNA FLJ75460, highly similar to Homo sapiens phenylalanine-tRNA synthetase-like, beta subunit, mRNA;cDNA FLJ57266, highly similar to Phenylalanyl-tRNA synthetase beta chain (EC 6.1.1.20);Phenylalanine-tRNA synthetase-like, beta subunit, isoform CRA_c;cDNA, FLJ79396, highly similar to Phenylalanyl-tRNA synthetase beta c…	FARSB;FARSLB;FRSB;HSPC173;hCG_2012454	Q9NSD9;A8K666;B4DFM0;B7ZB32;Q4ZFX1;Q57ZJ5;Q9BR63	ENSG00000116120
-0.66294	-0.85814	15	IPI00305833	Smu-1 suppressor of mec-8 and unc-52 protein homolog;WD40 repeat-containing protein SMU1;CDW3/SMU1;Putative uncharacterized protein SMU1;Smu-1 suppressor of mec-8 and unc-52 homolog (C. elegans), isoform CRA_a;cDNA FLJ54259, highly similar to Smu-1 suppressor of mec-8 and unc-52 protein homolog	SMU1;hCG_30278	Q2TAY7;A0MNN4;B4E3L0	ENSG00000122692
-1.47867	-0.855751	10	IPI00477971;IPI00549223;IPI00643087	Transducin beta-like protein 3;WD repeat-containing protein SAZD;TBL3 protein	SAZD;TBL3	Q12788;A0JLS5	ENSG00000183751
-0.692548	-0.855352	73	IPI00291928;IPI00646415	Ras-related protein Rab-14	RAB14	P61106	ENSG00000119396;ENSRNOG00000018901
-0.583355	-0.855352	40	IPI00033143	eIF-3 p25;eIF-3 p28;Eukaryotic translation initiation factor 3 subunit 12;Eukaryotic translation initiation factor 3 subunit K;Muscle-specific gene M9 protein;PLAC-24;cDNA FLJ55131, highly similar to Eukaryotic translation initiation factor 3 subunit 12;cDNA FLJ56725, highly similar to Eukaryotic translation initiation factor 3 subunit 12;cDNA, FLJ79243, highly similar to Eukaryotic translation i…	ARG134;EIF3K;EIF3S12;HSPC029;MSTP001;PTD001	Q9UBQ5;B4DQ48;B4DVD7;B7ZAM9	ENSG00000178982
-0.932306	-0.852958	2	IPI00217918	ELMO domain-containing protein 2	ELMOD2	Q8IZ81	ENSG00000179387
-1.26958	-0.848558	9	IPI00022887;IPI00003635;IPI00953445;IPI00916582;IPI00021763;IPI00916999;IPI00916451	Endoplasmic reticulum-Golgi intermediate compartment protein 1;ER-Golgi intermediate compartment 32 kDa protein;cDNA FLJ56280, highly similar to Endoplasmic reticulum-Golgi intermediate compartment protein 1;Putative uncharacterized protein ERGIC1	ERGIC1;ERGIC32;HT034;KIAA1181	Q969X5-1;Q969X5;B4E0N6;C9JG72;Q969X5-2	ENSG00000113719
-0.75638	-0.845912	29	IPI00014310;IPI00917192	Cullin-1;cDNA FLJ38844 fis, clone MESAN2003662, highly similar to Cullin-1;cDNA FLJ39186 fis, clone OCBBF2004482, highly similar to Cullin-1;cDNA FLJ58509, highly similar to Cullin-1;Putative uncharacterized protein CUL1	CUL1	Q13616;B3KTW0;B3KU45;B4DLA3;Q75MQ1	ENSG00000055130
-1.15422	-0.844948	36	IPI00007676;IPI00788741	17-beta-hydroxysteroid dehydrogenase 12;3-ketoacyl-CoA reductase;Estradiol 17-beta-dehydrogenase 12;cDNA FLJ90530 fis, clone NT2RP4002187, highly similar to Homo sapiens hydroxysteroid (17-beta) dehydrogenase 12 (HSD17B12), mRNA;cDNA FLJ61181, highly similar to Homo sapiens hydroxysteroid (17-beta) dehydrogenase 12 (HSD17B12), mRNA	HSD17B12	Q53GQ0;B3KQJ0;B4DWS6	ENSG00000149084
-1.46654	-0.844546	11	IPI00022810	Cathepsin C;Cathepsin J;Dipeptidyl peptidase 1;Dipeptidyl peptidase 1 exclusion domain chain;Dipeptidyl peptidase 1 heavy chain;Dipeptidyl peptidase 1 light chain;Dipeptidyl peptidase I;Dipeptidyl peptidase I exclusion domain chain;Dipeptidyl peptidase I heavy chain;Dipeptidyl peptidase I light chain;Dipeptidyl transferase;cDNA FLJ55694, highly similar to Dipeptidyl-peptidase 1 (EC 3.4.14.1)	CPPI;CTSC	P53634;B4DJQ8	ENSG00000109861;ENSMMUG00000022139
-0.536168	-0.843502	20	IPI00171626	1-acylglycerophosphocholine O-acyltransferase;1-alkylglycerophosphocholine O-acetyltransferase;Acetyl-CoA:lyso-platelet-activating factor acetyltransferase;Acyltransferase-like 2;Lysophosphatidylcholine acyltransferase 1;Phosphonoformate immuno-associated protein 3	AYTL2;LPCAT1;PFAAP3	Q8NF37	ENSG00000153395
NaN	-0.841329	2	IPI00289535;IPI00927892;IPI00909134;IPI00924722;IPI00925183;IPI00926095	cDNA FLJ78497;Beta-MPP;Mitochondrial-processing peptidase subunit beta;P-52;cDNA FLJ10132 fis, clone HEMBA1003046, highly similar to Mitochondrial-processing peptidase subunit beta, mitochondrial (EC 3.4.24.64);cDNA FLJ33094 fis, clone TRACH2000703, highly similar to Mitochondrial-processing peptidase subunit beta, mitochondrial (EC 3.4.24.64);PMPCB protein;Putative uncharacterized protein DKFZp5…	MPPB;PMPCB;DKFZp586I1223	A8K1E9;O75439;B3KM34;B3KQ85;Q96CP5;Q9UG64;B4DM90	ENSG00000105819;ENSMMUG00000003429
-1.80879	-0.841087	9	IPI00306400	Kinesin-like protein 2;Kinesin-like protein KIFC1;Kinesin-related protein HSET;cDNA FLJ53841, highly similar to Kinesin-like protein KIFC1;cDNA FLJ54292, highly similar to Kinesin-like protein KIFC1	HSET;KIFC1;KNSL2	Q9BW19;B4DMA8;B4E063	ENSG00000204197;ENSG00000233450;ENSG00000237649
-1.20304	-0.839153	7	IPI00335449;IPI00874039;IPI00294178;IPI00910814;IPI00939356;IPI00909011	PP2A subunit A isoform PR65-beta;PP2A subunit A isoform R1-beta;Serine/threonine-protein phosphatase 2A 65 kDa regulatory subunit A beta isoform;cDNA FLJ76434, highly similar to Homo sapiens protein phosphatase 2 (formerly 2A), regulatory subunit A (PR 65), beta isoform (PPP2R1B), transcript variant 2, mRNA;Putative uncharacterized protein PPP2R1B;cDNA FLJ54667, highly similar to Serine/threonine…	PPP2R1B	P30154-2;P30154;A8K8B0;A8MY67;P30154-1;B7Z1G3;B4DGQ6;B4DWW5;B4DK91	ENSG00000137713
-1.59444	-0.838024	3	IPI00873829;IPI00001539	3-ketoacyl-CoA thiolase, mitochondrial;Acetyl-CoA acyltransferase;Beta-ketothiolase;Mitochondrial 3-oxoacyl-CoA thiolase;T1;cDNA, FLJ95265, highly similar to Homo sapiens acetyl-Coenzyme A acyltransferase 2 (mitochondrial 3-oxoacyl-Coenzyme A thiolase) (ACAA2), nuclear gene encoding mitochondrial protein, mRNA;cDNA FLJ30111 fis, clone BNGH42000360, highly similar to 3-ketoacyl-CoA thiolase, mitoc…	ACAA2	A8MVT9;P42765;B2RB23;B3KNP8	ENSG00000167315
-0.655921	-0.836651	8	IPI00001738	88 kDa nucleoporin;Nuclear pore complex protein Nup88;Nucleoporin Nup88;cDNA FLJ58372, highly similar to Nuclear pore complex protein Nup88;cDNA FLJ56516, highly similar to Nuclear pore complex protein Nup88	NUP88	Q99567;B4DP20;B7Z5I6	ENSG00000108559
-0.740818	-0.836086	67	IPI00024364;IPI00843876;IPI00908817;IPI00908440;IPI00879855;IPI00880000	Importin beta-2;Karyopherin beta-2;M9 region interaction protein;Transportin-1	KPNB2;MIP1;TNPO1;TRN	Q92973-1;Q92973;Q92973-2;Q92973-3	ENSG00000083312;ENSG00000119487;YKL134C;YOR330C
-0.806216	-0.834307	3	IPI00185361;IPI00657777	ATP-dependent RNA helicase DDX55;DEAD box protein 55;cDNA FLJ56793, highly similar to Homo sapiens DEAD (Asp-Glu-Ala-Asp) box polypeptide 55 (DDX55), mRNA;cDNA FLJ23639 fis, clone CAS11535	DDX55;KIAA1595	Q8NHQ9;B4DVE4;Q8TEC9	ENSG00000111364
-0.634979	-0.83374	26	IPI00007755;IPI00790578	Ras-related protein Rab-21;KIAA0118 protein	KIAA0118;RAB21	Q9UL25;Q96GX3	ENSG00000080371
-0.966292	-0.833578	2	IPI00011454;IPI00747078	Alpha-glucosidase 2;Glucosidase II subunit alpha;Neutral alpha-glucosidase AB;cDNA FLJ59643, highly similar to Neutral alpha-glucosidase AB	G2AN;GANAB;KIAA0088	Q14697-2;Q14697;B4DZ53	ENSG00000089597
-0.976305	-0.833416	9	IPI00183786;IPI00023484;IPI00867558	Delta(6) fatty acid desaturase;Fatty acid desaturase 2;cDNA FLJ14553 fis, clone NT2RM2001785, highly similar to Homo sapiens fatty acid desaturase 2 (FADS2), mRNA;cDNA FLJ14671 fis, clone NT2RP2003466, highly similar to Homo sapiens fatty acid desaturase 2 (FADS2), mRNA;cDNA FLJ90444 fis, clone NT2RP3001159, highly similar to Homo sapiens fatty acid desaturase 2 (FADS2), mRNA;cDNA FLJ41246 fis, c…	FADS2	O95864-1;O95864;O95864-2;B3KNG5;B3KNI9;B3KQG9;B3KVS0;B7Z634;O95864-3	ENSG00000134824
-0.963841	-0.831472	6	IPI00647892;IPI00184997;IPI00908946;IPI00647106	Discs large homolog 7;Disks large-associated protein 5;Disks large-associated protein DLG7;Hepatoma up-regulated protein;cDNA FLJ78771, highly similar to Homo sapiens discs, large homolog 7 (Drosophila), mRNA;cDNA FLJ60069, highly similar to Discs large homolog 7;Full-length cDNA clone CS0DH002YN05 of T cells (Jurkat cell line) of Homo sapiens (human);Discs, large homolog 7 (Drosophila), isoform …	DLG7;DLGAP5;KIAA0008;hCG_22118	Q15398-2;Q15398;A8K732;B4DRM8;Q86T11;A8MTM6;B4DMI9;Q15398-1	ENSG00000126787
-1.46977	-0.824727	2	IPI00060107	Coiled-coil-helix-coiled-coil-helix domain-containing protein 1;Nuclear protein C2360	C10orf34;CHCHD1	Q96BP2	ENSG00000172586
0.142087	-0.821629	14	IPI00924856;IPI00936867;IPI00936392;IPI00386229;IPI00815814;IPI00953562;IPI00910780	Putative uncharacterized protein BAK1;Putative uncharacterized protein DKFZp686D0345;cDNA FLJ75165, highly similar to Homo sapiens BCL2-antagonist/killer 1 (BAK1), mRNA;Apoptosis regulator BAK;Bcl-2 homologous antagonist/killer;Bcl-2-like protein 7;cDNA FLJ55169, highly similar to Bcl-2 homologous antagonist/killer;cDNA FLJ34488 fis, clone HLUNG2004388, highly similar to BCL-2 HOMOLOGOUS ANTAGONI…	BAK1;DKFZp686D0345;BAK;BCL2L7;CDN1;BAK1P1;BAK2;BCL2L7P1;hCG_2001793	B9ZVR5;Q5HCI0;A8K7S8;Q16611;B4DEB4;B3KRK7;Q8NFF3;Q13014;C0H5Y7;B4E0L2	ENSG00000030110
-0.897167	-0.820404	15	IPI00022275;IPI00924492;IPI00927495;IPI00926992;IPI00927252;IPI00927452	Phosphatidylinositide phosphatase SAC1;Suppressor of actin mutations 1-like protein;cDNA FLJ55660, highly similar to Homo sapiens SAC1 suppressor of actin mutations 1-like (SACM1L), mRNA;cDNA FLJ53218, highly similar to Homo sapiens SAC1 suppressor of actin mutations 1-like (SACM1L), mRNA;cDNA FLJ44470 fis, clone UTERU2026203, highly similar to Homo sapiens SAC1 suppressor of actin mutations 1-li…	KIAA0851;SACM1L	Q9NTJ5;B4DK71;B4DVV3;B3KX17;C9JKB3	ENSG00000211456
-1.29407	-0.820077	2	IPI00184180;IPI00829942;IPI00830126	Prenylcysteine oxidase-like;cDNA FLJ45348 fis, clone BRHIP3011269, weakly similar to Prenylcysteine oxidase (EC 1.8.3.5)	PCYOX1L;PSEC0105	Q8NBM8-1;Q8NBM8;B3KXF9;Q8NBM8-2;Q8NBM8-4	ENSG00000145882
-0.442752	-0.818769	36	IPI00163505;IPI00215801;IPI00746554;IPI00942853;IPI00647282;IPI00514831;IPI00644764;IPI00386141;IPI00376960;IPI00376963;IPI00376962;IPI00168431;IPI00853448;IPI00879910;IPI00878725;IPI00852586;IPI00915257	Hepatocellular carcinoma protein 1;RNA-binding motif protein 39;RNA-binding protein 39;RNA-binding region-containing protein 2;Splicing factor HCC1;cDNA FLJ59214, highly similar to RNA-binding region-containing protein 2;RBM39 protein;cDNA FLJ44170 fis, clone THYMU2035319, highly similar to RNA-binding region-containing protein 2;cDNA FLJ60296, highly similar to RNA-binding region-containing prot…	HCC1;RBM39;RNPC2;DKFZp781C0423;DKFZp686C17209;DKFZp781I1140;DKFZp686A11192;hCG_38221;RP11-353C18.2-035	Q14498-1;Q14498;A2RRD3;B3KWX7;B4DLM0;B4E1M7;B7Z4L7;Q68DD9;Q6MZY7;Q7Z3L0;Q14498-2;B4DRA0;Q6N037;Q5QP20	ENSG00000131051;ENSG00000205323
-1.24694	-0.81746	6	IPI00032342;IPI00871861;IPI00783250;IPI00916070	TRIP12 protein;Probable E3 ubiquitin-protein ligase TRIP12;Thyroid receptor-interacting protein 12;Putative uncharacterized protein TRIP12	TRIP12;KIAA0045	Q14CA3;Q14669;Q53TE7;Q14CF1;Q53R87;Q57Z94	ENSG00000153827
-0.836424	-0.817296	27	IPI00017469;IPI00909276	Sepiapterin reductase;Putative uncharacterized protein SPR;Sepiapterin Reductase	SPR	P35270;Q93041;Q9UEC5	ENSG00000116096;FBgn0029768
0.262914	-0.817214	9	IPI00291646;IPI00939493;IPI00884217;IPI00552054;IPI00374525;IPI00647214;IPI00646698	Methylenetetrahydrofolate dehydrogenase (NADP+ dependent) 1-like;MTHFD1L protein;Formyltetrahydrofolate synthetase;Monofunctional C1-tetrahydrofolate synthase, mitochondrial;cDNA, FLJ96424	MTHFD1L;RP1-292B18.2-008;FTHFSDC1	B7ZM99;Q5JYA1;Q6UB35-1;Q6UB35;B2RD24	ENSG00000120254
-1.31894	-0.816477	4	IPI00297455;IPI00939756	A-kinase anchor protein 8-like;Helicase A-binding protein 95;Homologous to AKAP95 protein;Neighbor of A-kinase-anchoring protein 95	AKAP8L;HRIHFB2018;NAKAP;NAKAP95	Q9ULX6;B5BU90	ENSG00000011243
-0.525268	-0.816067	4	IPI00910850;IPI00008445;IPI00642486	cDNA FLJ58948;Ubiquitin-related modifier 1 homolog	C9orf74;URM1	B4DV08;Q9BTM9	ENSG00000167118;YIL008W
-0.632651	-0.815739	3	IPI00008475	3-hydroxy-3-methylglutaryl coenzyme A synthase;Hydroxymethylglutaryl-CoA synthase, cytoplasmic;3-hydroxy-3-methylglutaryl-Coenzyme A synthase 1 (Soluble);cDNA FLJ38173 fis, clone FCBBF1000053, highly similar to HYDROXYMETHYLGLUTARYL-COA SYNTHASE, CYTOPLASMIC	HMGCS;HMGCS1	Q01581;Q5XJ04;Q8N995	ENSG00000112972
-0.656058	-0.814263	31	IPI00329692;IPI00218830;IPI00844539;IPI00922811	Glycylpeptide N-tetradecanoyltransferase 1;Myristoyl-CoA:protein N-myristoyltransferase 1;Peptide N-myristoyltransferase 1;Glycylpeptide N-tetradecanoyltransferase;Myristoyl-CoA:protein N-myristoyltransferase	NMT;NMT1	P30419-1;P30419;Q96HI4;Q9Y465;P30419-2	ENSG00000136448;YLR195C
-0.166648	-0.813196	4	IPI00740019	Coiled-coil domain-containing protein 88C;Dvl-associating protein with a high frequency of leucine residues;Hook-related protein 2;Protein Daple;cDNA FLJ59076, highly similar to Mus musculus coiled-coil domain containing 88C (Ccdc88c), mRNA	CCDC88C;DAPLE;KIAA1509	Q9P219-1;Q9P219;B4DZB8	ENSG00000015133
-1.23389	-0.81295	3	IPI00000948;IPI00927538	Transducin beta-like protein 2;Williams-Beuren syndrome chromosomal region 13 protein;WS beta-transducin repeats protein;cDNA, FLJ95314, highly similar to Homo sapiens transducin (beta)-like 2 (TBL2), transcript variant 1, mRNA;cDNA FLJ90138 fis, clone HEMBB1000905, weakly similar to TRANSCRIPTIONAL REPRESSOR RCO-1;TBL2 protein;cDNA FLJ55528, highly similar to Transducin beta-like 2 protein;cDNA …	TBL2;UNQ563/PRO1125;WBSCR13	Q9Y4P3;B2RB52;Q8N2L6;Q96E41;B4DY50;B4DY59	ENSG00000106638
-0.372991	-0.810073	7	IPI00023529	Cell division protein kinase 6;Serine/threonine-protein kinase PLSTIRE;cDNA, FLJ94044, Homo sapiens cyclin-dependent kinase 6 (CDK6), mRNA;Cyclin-dependent kinase 6;HCG19542	CDK6;hCG_19542;tcag7.286	Q00534;A4D1G0	ENSG00000105810
-1.15544	-0.808673	19	IPI00005573;IPI00790117;IPI00386083;IPI00795829	5(3)-deoxyribonucleotidase, cytosolic type;Cytosolic 5,3-pyrimidine nucleotidase;Deoxy-5-nucleotidase 1	DNT1;NT5C;UMPH2	Q8TCD5-1;Q8TCD5;Q8TCD5-2	ENSG00000125458;FBgn0052244
-0.714184	-0.808179	64	IPI00386189;IPI00032158;IPI00167368;IPI00478058;IPI00513890;IPI00514816;IPI00413165	Gastric cancer antigen Ga19;N-alpha-acetyltransferase 15, NatA auxiliary subunit;NMDA receptor-regulated protein 1;N-terminal acetyltransferase;Protein tubedown-1;Tbdn100;cDNA, FLJ95468, highly similar to Homo sapiens transcriptional coactivator tubedown-100 (TBDN100),transcript variant 1, mRNA;cDNA FLJ58231, highly similar to NMDA receptor-regulated protein 1;NARG1 protein	GA19;NAA15;NARG1;NATH;TBDN100	Q9BXJ9-1;Q9BXJ9;B2RBE5;B4E2T6;Q9BXJ9-4;Q58F05	ENSDARG00000030368;ENSG00000164134
-0.476117	-0.807272	35	IPI00028004;IPI00788896;IPI00789577	Proteasome chain 13;Proteasome component C10-II;Proteasome subunit beta type-3;Proteasome theta chain	PSMB3	P49720	ENSG00000108294
-0.808816	-0.806613	11	IPI00031681;IPI00260318;IPI00910650;IPI00797954;IPI00023503;IPI00925562	Cell division protein kinase 2;p33 protein kinase;D-HSCDK2;cDNA FLJ54979, highly similar to Homo sapiens cyclin-dependent kinase 2 (CDK2), transcript variant 2, mRNA	CDK2;CDK2deltaT	P24941;O75100;B4DDL9	ENSG00000123374;ENSMMUG00000018817
-0.599571	-0.804714	18	IPI00218858;IPI00953264;IPI00220438;IPI00218857;IPI00887098;IPI00888473	Dual specificity mitogen-activated protein kinase kinase 3;MAPK/ERK kinase 3;Putative uncharacterized protein MAP2K3;Mitogen-activated protein kinase kinase 3 isoform B variant;MAP2K3 protein;Mitogen activated protein kinase kinase 3;cDNA, FLJ96569, Homo sapiens mitogen-activated protein kinase kinase 3 (MAP2K3),transcript variant B, mRNA;Mitogen-activated protein kinase kinase 3 isoform B	MAP2K3;MEK3;MKK3;PRKMK3	P46734-3;P46734;C9JI18;Q53EZ9;Q6FHG1;P46734-1;C7DUW4;Q6FI23;P46734-2	ENSG00000034152;FBgn0015763
NaN	-0.799585	3	IPI00029056;IPI00640051;IPI00640517	Selenide, water dikinase 1;Selenium donor protein 1;Selenophosphate synthase 1;cDNA FLJ57394, highly similar to Selenide, water dikinase 1 (EC 2.7.9.3);cDNA FLJ60186, highly similar to Selenide, water dikinase 1 (EC 2.7.9.3);Selenophosphate synthetase 1;Selenophosphate synthetase 1, isoform CRA_a	SELD;SEPHS1;SPS;SPS1;hCG_2017606;RP11-24J20.2-002;RP11-24J20.2-003	P49903;B4DLS1;B4DWK0;Q5T5U9;Q5T5U6	ENSG00000086475;ENSG00000116649;YDR523C
-0.865122	-0.79859	18	IPI00294834;IPI00944640;IPI00941148;IPI00032449;IPI00032453;IPI00944646;IPI00746217;IPI00909538;IPI00921959;IPI00396582;IPI00910043;IPI00024572;IPI00032450;IPI00433478;IPI00796966	Aspartate beta-hydroxylase;Aspartyl/asparaginyl beta-hydroxylase;Peptide-aspartate beta-dioxygenase;cDNA FLJ77157, highly similar to Homo sapiens aspartate beta-hydroxylase (ASPH), transcript variant 3, mRNA;Aspartate beta-hydroxylase isoform f;cDNA FLJ54576, highly similar to Aspartyl/asparaginyl beta-hydroxylase (EC 1.14.11.16)	ASPH	Q12797;A8K721;B3GQE5;B8Y0L3;B4E2K4	ENSG00000198363;ENSMUSG00000028207
-0.929583	-0.798424	27	IPI00795979;IPI00789008;IPI00872619	Epidermal surface antigen;Flotillin-2;Membrane component chromosome 17 surface marker 1;FLOT2 protein;Flotillin 2;HCG1998851, isoform CRA_e	ESA1;FLOT2;M17S1;hCG_1998851	Q14254;Q6FG43;Q9BTI6	ENSG00000132589;ENSG00000167536;YOR244W
-0.538052	-0.794437	121	IPI00465233;IPI00745266;IPI00910633;IPI00879876;IPI00910422;IPI00877935;IPI00878425;IPI00877598;IPI00787469;IPI00878298	Eukaryotic translation initiation factor 3, subunit E interacting protein;cDNA FLJ31567 fis, clone NT2RI2001540, highly similar to Eukaryotic translation initiation factor 3 subunit 6-interacting protein;Eukaryotic translation initiation factor 3 subunit 6-interacting protein;Eukaryotic translation initiation factor 3 subunit E-interacting protein;Eukaryotic translation initiation factor 3 subuni…	AL022311.1-001;EIF3EIP;EIF3L;EIF3S6IP;HSPC021;HSPC025;MSTP005;AL022311.1-002;hCG_41840	B0QY89;B3KPB9;Q9Y262;B4DQF6;B4DYB2;B0QY90;B3KNG0;Q7Z5X3;Q8N7H0	ENSG00000100129
-0.963194	-0.792689	22	IPI00414384;IPI00031107;IPI00936508	Hydroxysteroid dehydrogenase-like protein 2;cDNA, FLJ94174;cDNA FLJ52979, highly similar to Homo sapiens hydroxysteroid dehydrogenase like 2 (HSDL2), mRNA;cDNA FLJ61200, highly similar to Homo sapiens hydroxysteroid dehydrogenase like 2 (HSDL2), mRNA	C9orf99;HSDL2	Q6YN16-1;Q6YN16;Q6YN16-2;B2R923;B4DWC7;B4E136;B5MD98	ENSG00000119471
-1.19423	-0.792106	4	IPI00012315	DR-nm23;nm23-H3;Nucleoside diphosphate kinase 3;Nucleoside diphosphate kinase C;Nucleoside diphosphate kinase	NME3;c371H6.2	Q13232;Q9NUF9	ENSG00000103024
-0.921745	-0.791772	28	IPI00032851;IPI00792095;IPI00792696;IPI00791413;IPI00790808	Coatomer subunit zeta-1;Zeta-1-coat protein;Coatomer protein complex, subunit zeta 1 variant;cDNA FLJ59844, highly similar to Coatomer subunit zeta-1	CGI-120;COPZ;COPZ1;HSPC181	P61923;Q53FU3;B4DDX8	ENSG00000111481;ENSMUSG00000060992
-1.20022	-0.791522	2	IPI00017669;IPI00470489;IPI00794957;IPI00796698;IPI00793699	BRG1-associated factor 57;SWI/SNF-related matrix-associated actin-dependent regulator of chromatin subfamily E member 1;cDNA FLJ55512, highly similar to SWI/SNF-related matrix-associated actin-dependent regulator of chromatin subfamily E member 1;Smarce1 variant 5;cDNA FLJ55202, highly similar to SWI/SNF-related matrix-associatedactin-dependent regulator of chromatin subfamily E member 1;Smarce1 …	BAF57;SMARCE1	Q969G3-1;Q969G3;B4DFR4;B4DGM3;C0IMW4;Q969G3-2;C0IMW5;C0IMW7;C0IMW8;C9J694;C9JD68;C9J0W3	ENSG00000073584
-0.837945	-0.791439	73	IPI00016342;IPI00945735;IPI00945574;IPI00947210;IPI00945337;IPI00946911;IPI00946776;IPI00945392;IPI00792578;IPI00791850;IPI00795370;IPI00375559;IPI00893506;IPI00333405;IPI00922778;IPI00216364;IPI00216362;IPI00216366	Ras-related protein Rab-7a;cDNA FLJ55895, highly similar to Ras-related protein Rab-7;Putative uncharacterized protein RAB7A	RAB7;RAB7A	P51149;B4DPH9;C9J592;C9J8S3;C9JUH2;C9J4V0;C9IZZ0	ENSG00000075785
-1.27331	-0.791356	14	IPI00020075;IPI00790966	Abhydrolase domain-containing protein 10, mitochondrial;cDNA FLJ50858, highly similar to Homo sapiens abhydrolase domain containing 10 (ABHD10), mRNA;Putative uncharacterized protein ABHD10	ABHD10	Q9NUJ1;B7Z6A8;C9IZX5	ENSG00000144827
-0.921855	-0.791189	16	IPI00640818;IPI00940388;IPI00217600;IPI00921822	Neuropathy target esterase;Patatin-like phospholipase domain-containing protein 6;cDNA FLJ54345, highly similar to Homo sapiens neuropathy target esterase (NTE), mRNA;cDNA FLJ60234, highly similar to Homo sapiens neuropathy target esterase (NTE), mRNA;cDNA FLJ58709, highly similar to Homo sapiens neuropathy target esterase (NTE), mRNA	NTE;PNPLA6	Q8IY17-1;Q8IY17;B4DFB9;Q8IY17-3;Q8IY17-2;B4DEV3;B7Z7T2	ENSG00000032444;ENSG00000135318
-0.910746	-0.790522	13	IPI00163644;IPI00394737;IPI00873898;IPI00790135;IPI00790654	Oxysterol-binding protein-related protein 8;Oxysterol-binding protein;cDNA FLJ31273 fis, clone KIDNE2006299, weakly similar to BOB1 PROTEIN;OSBPL8 protein	KIAA1451;ORP8;OSBP10;OSBPL8;DKFZp686C0249;DKFZp686A11164	Q9BZF1-1;Q9BZF1;Q5HYM3;Q641R2;Q96N80;Q9BZF1-2;Q68D75;Q96E43	ENSG00000091039
-0.974574	-0.785341	206	IPI00029012	eIF3 p167;eIF3 p180;eIF3 p185;eIF-3-theta;Eukaryotic translation initiation factor 3 subunit 10;Eukaryotic translation initiation factor 3 subunit A;cDNA FLJ50921, highly similar to Eukaryotic translation initiation factor 3 subunit 10;EIF3A protein;Eukaryotic translation initiation factor 3, subunit A	EIF3A;EIF3S10;KIAA0139	Q14152;B4DYS1;Q05BS0;Q24JU4;Q3B770;Q6P1R0;Q7Z5T5	ENSG00000107581;ENSG00000242372
-0.427518	-0.78266	3	IPI00034280;IPI00658011;IPI00792258	Dehydrogenase/reductase SDR family member 11	DHRS11;UNQ836/PRO1774	Q6UWP2-1;Q6UWP2;Q6UWP2-2	ENSG00000108272
-1.32836	-0.782492	24	IPI00031131;IPI00791304;IPI00929530	Adipocyte plasma membrane-associated protein;Protein BSCv;Chromosome 20 open reading frame 3	APMAP;C20orf3;UNQ1869/PRO4305;RP4-568C11.2-002	Q9HDC9-1;Q9HDC9;A2A2F9;Q9HDC9-2	ENSG00000101474
-0.965193	-0.78115	40	IPI00926109;IPI00411733;IPI00927809;IPI00477295;IPI00164906;IPI00795005;IPI00440661;IPI00793739	DEAH box protein 30;Putative ATP-dependent RNA helicase DHX30;Putative uncharacterized protein DHX30	DDX30;DHX30;KIAA0890	Q7L2E3-2;Q7L2E3;Q7L2E3-1;C9JC37;Q7L2E3-3	ENSG00000132153
-0.713971	-0.780562	5	IPI00293402;IPI00477418;IPI00178839	Syntaxin-10;Syntaxin 10	STX10;SYN10	O60499-1;O60499;Q5U8S2;O60499-2	ENSG00000104915
-1.49447	-0.779554	44	IPI00790739;IPI00017855;IPI00909879;IPI00382844	Aconitase 2, mitochondrial;Aconitate hydratase, mitochondrial;Citrate hydro-lyase;cDNA, FLJ95737, highly similar to Homo sapiens aconitase 2, mitochondrial (ACO2), nuclear geneencoding mitochondrial protein, mRNA;cDNA FLJ60429, highly similar to Aconitate hydratase, mitochondrial (EC 4.2.1.3);cDNA FLJ54329, highly similar to Aconitate hydratase, mitochondrial(EC 4.2.1.3);cDNA FLJ52327, highly sim…	ACO2;RP3-347H13.8-002	A2A274;Q99798;B2RBW5;B4DEC3;B4DJW1;B4DLY4;B4DZ08;Q71UF1;B4DW08	ENSG00000100412;YJL200C
-0.411368	-0.776525	7	IPI00745793;IPI00294696	G2/mitotic-specific cyclin-B1;cDNA FLJ75563, highly similar to Homo sapiens cyclin B1 (CCNB1), mRNA;Cyclin B1	CCNB;CCNB1	P14635;A8K066;Q9BPX9;Q9BWU7;Q9BWU8;Q9BWU9;Q9BWV0;Q5TZP9	ENSG00000134057
-0.658789	-0.772308	22	IPI00174390;IPI00886797	2,5-phosphodiesterase 12	PDE12	Q6L8Q7-1;Q6L8Q7;Q6L8Q7-2	ENSG00000174840
-0.667309	-0.771294	13	IPI00168317;IPI00941060;IPI00908328	Kinetochore protein Spc24;cDNA FLJ51584, highly similar to Homo sapiens spindle pole body component 24 homolog (SPBC24), mRNA;Putative uncharacterized protein SPC24;cDNA FLJ51585, moderately similar to Homo sapiens spindle pole body component 24 homolog (SPBC24), mRNA	SPBC24;SPC24	Q8NBT2;B4E086;C9JGC4;B4DZZ7	ENSG00000161888;YMR117C
-0.995534	-0.770533	12	IPI00942981;IPI00028387;IPI00375407;IPI00432026	DDRGK domain-containing protein 1	C20orf116;DDRGK1	C9JSZ5;Q96HY6-1;Q96HY6;Q96HY6-2	ENSG00000198171
-0.914711	-0.770026	16	IPI00376317;IPI00641449	Autoantigen Ge-1;Autoantigen RCD-8;Enhancer of mRNA-decapping protein 4;Human enhancer of decapping large subunit;cDNA FLJ53245, highly similar to Homo sapiens autoantigen (RCD-8), mRNA	EDC4;HEDLS	Q6P2E9-1;Q6P2E9;B7Z7V8;Q6P2E9-2	ENSG00000038358
-0.897033	-0.769349	39	IPI00657706;IPI00885058;IPI00645667;IPI00019068;IPI00170436;IPI00893265;IPI00880150;IPI00925158	1-acylglycerophosphatidylinositol O-acyltransferase;Bladder and breast carcinoma-overexpressed gene 1 protein;Leukocyte receptor cluster member 4;Lysophosphatidylinositol acyltransferase;Lysophospholipid acyltransferase 7;Membrane-bound O-acyltransferase domain-containing protein 7;cDNA FLJ55184, highly similar to Homo sapiens leukocyte receptor cluster (LRC) member 4 (LENG4), mRNA;Putative uncha…	BB1;LENG4;MBOAT7;OACT7;XXbac-BCX105G6.4-002;XXbac-BPG111L9.4-002	Q96N66-1;Q96N66;B4DDH8;Q96N66-2;Q96N66-3;B5MEE6;A9C4B8	ENSG00000125505
-0.878374	-0.769264	41	IPI00646512;IPI00395865;IPI00879702;IPI00552530;IPI00647914;IPI00642026;IPI00947544;IPI00947393	cDNA FLJ77317, highly similar to Homo sapiens retinoblastoma binding protein 7 (RBBP7), mRNA;cDNA FLJ34592 fis, clone KIDNE2008987, highly similar to Histone-binding protein RBBP7;Retinoblastoma binding protein 7;Histone acetyltransferase type B subunit 2;Histone-binding protein RBBP7;Nucleosome-remodeling factor subunit RBAP46;Retinoblastoma-binding protein 7;Retinoblastoma-binding protein p46;R…	RBBP7;RP11-716A19.5-008;RBAP46;RP11-716A19.5-006;hCG_20110;RP11-716A19.5-010;RP11-716A19.5-004;RP11-716A19.5-007	A8K6A2;Q5JP00;Q16576;Q5JNZ9;Q6FHQ0;B0R0W4;Q5JP01;Q5JNZ6	ENSG00000102054
-0.552199	-0.768417	167	IPI00465028;IPI00797270;IPI00451401;IPI00796633;IPI00844224	Triosephosphate isomerase;Triose-phosphate isomerase	TPI;TPI1	Q53HE2;P60174-1;P60174;B4DUI5;B7Z5D8;Q2QD09;P60174-2	ENSG00000111669;ENSMMUG00000004310;PF14_0378;YDR050C
-1.13372	-0.767824	2	IPI00010717;IPI00922513;IPI00793212	Mevalonate kinase;cDNA, FLJ96772, Homo sapiens mevalonate kinase (mevalonic aciduria) (MVK), mRNA;Mevalonate kinase (Mevalonic aciduria), isoform CRA_c;Mevalonate kinase 1;Mevalonate kinase variant;cDNA FLJ57872, highly similar to Mevalonate kinase (EC 2.7.1.36);Mevalonate kinase (Mevalonic aciduria), isoform CRA_a;cDNA FLJ57879, highly similar to Mevalonate kinase (EC 2.7.1.36)	MVK;hCG_40321	Q03426;B2RDU6;Q59ET9;B7Z1C2;B7Z301	ENSG00000110921
-0.936138	-0.767061	11	IPI00011698;IPI00927280;IPI00940972	18 kDa Sin3-associated polypeptide;2HOR0202;Cell growth-inhibiting gene 38 protein;Histone deacetylase complex subunit SAP18;Sin3-associated polypeptide p18	GIG38;SAP18	C9JAE7;O00422	ENSG00000150459;FBgn0024491;YMR159C
-1.73207	-0.765704	2	IPI00470416;IPI00153051	mtPAP;PAP-associated domain-containing protein 1;Poly(A) RNA polymerase, mitochondrial;Polynucleotide adenylyltransferase;Terminal uridylyltransferase 1	MTPAP;PAPD1	Q9NVV4-2;Q9NVV4;Q9NVV4-1	ENSG00000107951
-0.788489	-0.765365	18	IPI00003768;IPI00554461;IPI00878536;IPI00854683;IPI00879039	Pescadillo homolog;cDNA, FLJ96584, Homo sapiens pescadillo homolog 1, containing BRCT domain(zebrafish) (PES1), mRNA;Pescadillo homolog 1;Pescadillo homolog 1, containing BRCT domain (Zebrafish), isoform CRA_a;Putative uncharacterized protein PES1;cDNA FLJ39001 fis, clone NT2RI2022584, highly similar to Pescadillo homolog 1	PES1;hCG_2010949	O00541-1;O00541;B2RDF2;B3KTZ6;O00541-2;B5MCF9	ENSG00000100029
-0.458783	-0.764856	32	IPI00015954;IPI00513941	COPII-associated small GTPase;GTP-binding protein SAR1a;cDNA, FLJ92825, highly similar to Homo sapiens SAR1a gene homolog 1 (S. cerevisiae) (SARA1), mRNA;cDNA FLJ58922, highly similar to GTP-binding protein SAR1a;SAR1 gene homolog A (S. cerevisiae);SAR1 gene homolog A (S. cerevisiae), isoform CRA_a;Small GTP-binding protein;SARA1 protein;GTP binding protein;GTP-binding protein Sara;Masra2	SAR1;SAR1A;SARA;SARA1;hCG_1787550;RP11-367H5.4-001	Q9NR31;B2R679;B4DQ19;Q5SQT9;Q6FID4;Q8NG23	ENSG00000079332;ENSG00000157077;YPL218W
-1.70195	-0.764516	4	IPI00219841	DNA ligase 1;DNA ligase I;Polydeoxyribonucleotide synthase [ATP] 1;DNA ligase;Ligase I, DNA, ATP-dependent	LIG1	P18858;B4DM52;B4DTU4;B4DUE1;Q2TB12;Q59HG7;Q76GR4	ENSG00000105486;ENSG00000144749
1.99986	-0.764261	4	IPI00744834;IPI00784899;IPI00386786;IPI00788072	Syntaxin-5;Putative uncharacterized protein STX5;cDNA FLJ57518, highly similar to Syntaxin-5;Syntaxin 5A, isoform CRA_c	STX5;STX5A;hCG_1734926	Q13190-1;Q13190;Q13190-3;B7WP07;Q13190-2;B4DKR0;C9JMG2	ENSG00000162236
-1.43846	-0.76137	5	IPI00023334;IPI00107137	39S ribosomal protein L4, mitochondrial	CDABP0091;CGI-28;MRPL4	Q9BYD3-1;Q9BYD3;Q9BYD3-2	ENSG00000105364;YLR439W
-0.877208	-0.760008	9	IPI00022585;IPI00942186;IPI00158627;IPI00382444	cDNA FLJ56047, highly similar to A kinase anchor protein 1, mitochondrial;A-kinase anchor protein 1, mitochondrial;A-kinase anchor protein 149 kDa;Dual specificity A-kinase-anchoring protein 1;Protein kinase A-anchoring protein 1;Spermatid A-kinase anchor protein 84;Putative uncharacterized protein	AKAP1;AKAP149;PRKA1	B4DN86;Q92667-1;Q92667;Q92667-2;O15113	ENSG00000121057
-1.13397	-0.759752	4	IPI00024580;IPI00792499;IPI00945529;IPI00789136	3-methylcrotonyl-CoA carboxylase 1;3-methylcrotonyl-CoA carboxylase biotin-containing subunit;3-methylcrotonyl-CoA:carbon dioxide ligase subunit alpha;Methylcrotonoyl-CoA carboxylase subunit alpha, mitochondrial;Putative uncharacterized protein DKFZp686B20267;cDNA FLJ54709, highly similar to Methylcrotonoyl-CoA carboxylase subunit alpha, mitochondrial (EC 6.4.1.4);cDNA FLJ53328, highly similar to…	MCCA;MCCC1;DKFZp686B20267	Q96RQ3;Q68D27;B4DH16;B4DHW5;B7ZAW3	ENSG00000078070
-0.743714	-0.75634	25	IPI00184363	Glycolipid transfer protein	GLTP	Q9NZD2	ENSG00000139433;ENSRNOG00000001192
-0.759356	-0.756255	16	IPI00291669	Ubiquitin-like domain-containing CTD phosphatase 1	UBLCP1	Q8WVY7	ENSG00000164332
-0.878799	-0.755059	3	IPI00941638;IPI00795676;IPI00911020	Ras-related protein Rab-11A;YL8	RAB11;RAB11A	P62491	ENSG00000103769;ENSMUSG00000004771;ENSRNOG00000011302
-0.300448	-0.754118	77	IPI00001734;IPI00941072;IPI00930609;IPI00219478;IPI00940110;IPI00953898	Phosphoserine aminotransferase;Phosphohydroxythreonine aminotransferase	PSA;PSAT1	B4DHQ3;Q9Y617-1;Q9Y617;Q9Y617-2	ENSG00000135069;ENSG00000141279;ENSMMUG00000012841
-0.705688	-0.753433	23	IPI00880028;IPI00945749;IPI00927647;IPI00792395;IPI00470467;IPI00903331;IPI00910178;IPI00908675;IPI00924702	cDNA FLJ77653;Putative uncharacterized protein;cDNA, FLJ92914, highly similar to Homo sapiens P450 (cytochrome) oxidoreductase (POR), mRNA;Putative uncharacterized protein DKFZp686G04235;Cytochrome P450 reductase;NADPH--cytochrome P450 reductase;cDNA FLJ50749, highly similar to NADPH--cytochrome P450 reductase (EC 1.6.2.4);cDNA FLJ52316, highly similar to NADPH--cytochrome P450 reductase (EC 1.6.…	DKFZp686G04235;WUGSC:H_RG122E10.1;CYPOR;POR	A8K3B4;Q59ED7;B2R6E5;Q63HL4;Q9UDT3;P16435;B4DDH3;B4DKM8;B4DJI8;B4E305	ENSG00000127948
NaN	-0.753348	2	IPI00930394;IPI00644361	Arylamine N-acetyltransferase 1;Arylamide acetylase 1;Monomorphic arylamine N-acetyltransferase;N-acetyltransferase type 1;NAT1;Arylamine N-acetyltranserase 1;Arylamine N-acetyltransferase;Arylamine N-acetyltrasnferase 1;N-acetyltransferase-1;Arylamine N-acetyltransferase 1 variant	NAT1;AAC1	Q9HAQ5;P18440;Q09LL5;Q400I9;Q400J6;Q5C8V2;Q6U7I7	ENSG00000103546;ENSG00000139974;ENSG00000171428;FBgn0010488;FBgn0019643;YDL040C;YMR056C
-0.962098	-0.75292	11	IPI00002149;IPI00644667	GTP-binding protein B;GTP-binding protein SAR1b;SAR1a gene homolog 2 variant;cDNA FLJ32259 fis, clone PROST1000298, highly similar to GTP-binding protein SAR1b;Putative uncharacterized protein DKFZp434B2017	SAR1B;SARA2;SARB;DKFZp434B2017	Q9Y6B6;Q53F37;Q9H029	ENSG00000152700
-2.03239	-0.751035	6	IPI00032872;IPI00909954;IPI00643459	28S ribosomal protein S16, mitochondrial;cDNA FLJ58442, highly similar to 28S ribosomal protein S16, mitochondrial (S16mt);Putative uncharacterized protein MRPS16	CGI-132;MRPS16;RPMS16	Q9Y3D3;B4E032;A6ND22	ENSG00000182180;YPL013C
-1.08709	-0.748719	24	IPI00030702;IPI00909577;IPI00792971;IPI00921820	Isocitrate dehydrogenase [NAD] subunit alpha, mitochondrial;Isocitric dehydrogenase subunit alpha;NAD(+)-specific ICDH subunit alpha;cDNA FLJ55931, highly similar to Isocitrate dehydrogenase;Isocitrate dehydrogenase 3 (NAD+) alpha variant;cDNA FLJ52894, highly similar to Isocitrate dehydrogenase;cDNA, FLJ78862, highly similar to Isocitrate dehydrogenase;cDNA, FLJ78950, highly similar to Isocitrat…	IDH3A	P50213-1;P50213;B4DJB4;Q53GF8;B4DSY4;P50213-2;B7Z9J8	ENSG00000166411;ENSMMUG00000011838
-0.808513	-0.748719	5	IPI00013236;IPI00020887;IPI00401804	Synaptobrevin-like protein 1;Tetanus-insensitive VAMP;Vesicle-associated membrane protein 7;cDNA, FLJ93048, highly similar to Homo sapiens synaptobrevin-like 1 (SYBL1), mRNA;cDNA FLJ53045, highly similar to Synaptobrevin-like protein 1;cDNA FLJ53762, highly similar to Synaptobrevin-like protein 1;cDNA FLJ54296, highly similar to Synaptobrevin-like protein 1;Synaptobrevin-like 1, isoform CRA_a	SYBL1;VAMP7;hCG_19055	P51809-2;P51809;P51809-1;B2R6P4;B4DIH9;P51809-3;B4DE96;B4DMB4	ENSG00000124333
-0.854909	-0.74743	81	IPI00003519;IPI00917777;IPI00903143	116 kDa U5 small nuclear ribonucleoprotein component;Elongation factor Tu GTP-binding domain-containing protein 2;SNU114 homolog;U5 snRNP-specific protein, 116 kDa;cDNA FLJ78483, highly similar to Homo sapiens elongation factor Tu GTP binding domain containing 2 (EFTUD2), mRNA;cDNA FLJ44500 fis, clone UTERU3000828, highly similar to 116 kDa U5 small nuclear ribonucleoprotein component;cDNA FLJ553…	EFTUD2;KIAA0031;SNRP116;U5-116KD	Q15029;A8KAP3;B3KX19;B4DMC0;Q6IBM8;B4DK30;B4DZB1;Q8IXJ3;B3KWY2	ENSG00000108883
-0.509348	-0.746399	84	IPI00219077;IPI00514090;IPI00793812;IPI00794758;IPI00790872;IPI00790203;IPI00910018;IPI00791706;IPI00792836;IPI00794371;IPI00793500	Leukotriene A(4) hydrolase;Leukotriene A-4 hydrolase;cDNA FLJ52432, highly similar to Leukotriene A-4 hydrolase (EC 3.3.2.6);cDNA FLJ51009, highly similar to Leukotriene A-4 hydrolase (EC 3.3.2.6)	LTA4;LTA4H	P09960-1;P09960;B4DVZ8;P09960-2;B4DNQ9	ENSG00000111144
-0.59342	-0.742782	40	IPI00014377;IPI00939888;IPI00027981	Ras-related protein Rab-32;cDNA, FLJ92490, highly similar to Homo sapiens RAB32, member RAS oncogene family (RAB32), mRNA	RAB32	Q13637;B2R5I8	ENSG00000118508
-0.731446	-0.741575	39	IPI00924788;IPI00002230;IPI00925612;IPI00790972;IPI00927596	Arylacetamide deacetylase-like 1;Neutral cholesterol ester hydrolase 1	AADACL1;KIAA1363;NCEH1	Q6PIU2-2;Q6PIU2;C9J0X0;Q6PIU2-1;Q6PIU2-3	ENSG00000144959
-0.898081	-0.741402	14	IPI00419856;IPI00409698;IPI00164417;IPI00903321	cDNA FLJ54538, highly similar to Transportin-2;TNPO2 protein;Transportin 2;Transportin 2 (Importin 3, karyopherin beta 2b), isoform CRA_b;Karyopherin beta-2b;Transportin-2;TNPO2 variant protein;cDNA FLJ31621 fis, clone NT2RI2003205, highly similar to Transportin-2	TNPO2;hCG_172479;TNPO2 variant protein	B4DRY5;Q05D48;Q6IN77;O14787-1;O14787;Q4LE60;O14787-2;B3KPC8	ENSG00000105576
-1.2466	-0.741316	30	IPI00328170;IPI00916474;IPI00916800	Mannosyl-oligosaccharide glucosidase;Processing A-glucosidase I;Glucosidase I;cDNA FLJ75504, highly similar to Homo sapiens glucosidase I, mRNA;Putative uncharacterized protein MOGS	GCS1;MOGS	Q13724;Q58F09;A8K9K4;C9J8D4	ENSG00000115275;YDL226C
-0.790983	-0.740021	17	IPI00169267;IPI00893779;IPI00007183;IPI00845387;IPI00917688;IPI00894553;IPI00916674;IPI00917944	ADP-ribosylation factor-like protein 6-interacting protein 2;Atlastin-2;cDNA FLJ51152, highly similar to Homo sapiens ADP-ribosylation factor-like 6 interacting protein 2 (ARL6IP2), mRNA;cDNA FLJ51186, highly similar to Homo sapiens ADP-ribosylation factor-like 6 interacting protein 2 (ARL6IP2), mRNA;cDNA FLJ53876, highly similar to Homo sapiens ADP-ribosylation factor-like 6 interacting protein …	ARL6IP2;ATL2	Q8NHH9-1;Q8NHH9;B7Z7X8;B7Z8V5;Q8NHH9-2;B7Z1X2;B7Z2H0;Q8NHH9-3;B7ZA64;C9J398	ENSG00000119787
-0.430548	-0.739675	2	IPI00333015	Beta-II spectrin;Fodrin beta chain;Spectrin beta chain, brain 1;Spectrin, non-erythroid beta chain 1;Beta II spectrin-short isoform	SPTB2;SPTBN1	Q01082-3;Q01082;B2RP63;Q8WYB3	ENSG00000115306
-0.396745	-0.738292	2	IPI00001568	Vacuolar proton pump subunit D;V-ATPase 28 kDa accessory protein;V-type proton ATPase subunit D;ATPase, H+ transporting, lysosomal 34kDa, V1 subunit D;Vacuolar ATP synthase subunit D homolog	ATP6M;ATP6V1D;VATD	Q9Y5K8;B2RE33;Q6PJ05;Q8N5Z9;Q9H3H0	ENSG00000100554
-0.934593	-0.733528	25	IPI00024661	Protein transport protein Sec24C;SEC24-related protein C;cDNA FLJ60345, highly similar to Protein transport protein Sec24C;cDNA FLJ60379, highly similar to Protein transport protein Sec24C;cDNA, FLJ79350, highly similar to Protein transport protein Sec24C	KIAA0079;SEC24C	P53992;B4DSN3;B4DZT4;B7ZAY6	ENSG00000176986
-0.71506	-0.732226	21	IPI00009901;IPI00909458;IPI00943707;IPI00943826	Nuclear transport factor 2;Placental protein 15	NTF2;NUTF2	P61970	ENSG00000102898;ENSMUSG00000008450;ENSRNOG00000018945;YER009W
0.483261	-0.731965	7	IPI00020128	Hepatocellular carcinoma-associated antigen 66;Multiple hat domains protein;U3 small nucleolar RNA-associated protein 6 homolog;cDNA FLJ32640 fis, clone SYNOV2001033, highly similar to U3 small nucleolar RNA-associated protein 6 homolog;cDNA FLJ44601 fis, clone BLADE2007799, highly similar to U3 small nucleolar RNA-associated protein 6 homolog;cDNA FLJ58748, highly similar to U3 small nucleolar R…	C17orf40;HCA66;MHAT;UTP6	Q9NYH9;B3KQ21;B3KX32;B4DSL9;B7Z9G4;Q9P1J8	ENSG00000108651;YDR449C
-0.196525	-0.731878	7	IPI00103884;IPI00929734	Ovarian cancer-associated gene 2 protein	OVCA2	Q8WZ82	ENSG00000214014
-1.14232	-0.730662	3	IPI00014458;IPI00853417	Protein SCO2 homolog, mitochondrial;Putative uncharacterized protein SCO2	SCO2	O43819;C9JBU1	ENSG00000130489;YBR024W
-0.809828	-0.730401	6	IPI00031106	Proteasome assembly chaperone 3	C7orf48;PAC3;PSMG3	Q9BT73	ENSG00000157778
-0.534872	-0.730227	18	IPI00793696;IPI00306332;IPI00946221;IPI00791426	60S ribosomal protein L24;60S ribosomal protein L30;Putative uncharacterized protein RPL24;Ribosomal protein L24, isoform CRA_e	RPL24;hCG_2023003	P83731;C9JNW5;C9JXB8	ENSG00000114391;ENSMUSG00000022601;ENSRNOG00000001611
-1.00816	-0.728487	10	IPI00220687;IPI00329296;IPI00152441;IPI00552772;IPI00220688	Intramembrane protease 1;Minor histocompatibility antigen H13;Presenilin-like protein 3;Signal peptide peptidase;Histocompatibility (Minor) 13, isoform CRA_c;Signal peptide peptidase beta	H13;HM13;IMP1;MSTP086;PSL3;SPP;hCG_37392	Q8TCT9-2;Q8TCT9;Q8TCT9-4;Q15K36;Q8TCT9-1;Q8TCT9-5	ENSG00000101294;ENSG00000160049;ENSMUSG00000019188;ENSRNOG00000007738;PF14_0543;YHR046C;YLR081W;YMR150C
NaN	-0.727964	2	IPI00304232;IPI00926172	Ribosome biogenesis protein WDR12;WD repeat-containing protein 12;cDNA FLJ51286, highly similar to WD repeat protein 12;CDW7/WDR12;Putative uncharacterized protein WDR12;WD repeat domain 12, isoform CRA_a	WDR12;hCG_1779944	Q9GZL7;B4DRY7;Q53T99	ENSG00000138442
-0.381141	-0.725523	4	IPI00022091;IPI00376312;IPI00376313;IPI00642377	Anaphase-promoting complex subunit 6;CDC16 homolog;Cell division cycle protein 16 homolog;Cyclosome subunit 6;cDNA, FLJ96326, highly similar to Homo sapiens CDC16 cell division cycle 16 homolog (S. cerevisiae) (CDC16), mRNA;Cell division cycle 16 homolog (S. cerevisiae);CDC16 cell division cycle 16 homolog (S. cerevisiae), isoform CRA_d;cDNA FLJ56731, highly similar to Cell division cycle protein…	ANAPC6;CDC16;RP11-569D9.4-001;hCG_2011955;RP11-569D9.4-007	Q13042-1;Q13042;Q13042-2;B2RCW0;Q13042-3;Q5T8C6;B4DK74;Q7Z651	ENSG00000130177;YKL022C
-0.743158	-0.72465	61	IPI00299524;IPI00445741;IPI00790441;IPI00944455	Chromosome condensation-related SMC-associated protein 1;Chromosome-associated protein D2;Condensin complex subunit 1;Non-SMC condensin I complex subunit D2;XCAP-D2 homolog;cDNA FLJ43165 fis, clone FCBBF3002163, highly similar to Homo sapiens chromosome condensation-related SMC-associated protein 1	CAPD2;CNAP1;KIAA0159;NCAPD2	Q15021;B3KMS0;B3KY03;B4E0B7;Q6ZV00	ENSG00000010292;ENSG00000126001
NaN	-0.723602	2	IPI00412147	Long-chain fatty acid transport protein 4;Solute carrier family 27 member 4;cDNA FLJ14598 fis, clone NT2RM4002558, highly similar to Long-chain fatty acid transport protein 4 (EC 6.2.1.-);cDNA FLJ90350 fis, clone NT2RP2003210, highly similar to Long-chain fatty acid transport protein 4 (EC 6.2.1.-);Putative uncharacterized protein	ACSVL4;FATP4;SLC27A4	Q6P1M0;B3KNH1;B3KQE8;Q9BTA1	ENSG00000167114
-0.981964	-0.723253	20	IPI00026964;IPI00889196	Complex III subunit 5;Complex III subunit IX;Cytochrome b-c1 complex subunit 11;Cytochrome b-c1 complex subunit 5;Cytochrome b-c1 complex subunit Rieske, mitochondrial;Rieske iron-sulfur protein;Ubiquinol-cytochrome c reductase 8 kDa protein;Ubiquinol-cytochrome c reductase iron-sulfur subunit;Putative cytochrome b-c1 complex subunit Rieske-like protein 1	UQCRFS1;UQCRFSL1	P47985;P0C7P4	ENSG00000169021
-0.756672	-0.723253	2	IPI00295394	Cytochrome c oxidase assembly protein COX11, mitochondrial;cDNA FLJ60452, highly similar to Cytochrome c oxidase assembly protein COX11, mitochondrial	COX11	Q9Y6N1;B4DEY8	ENSG00000166260;ENSMMUG00000010548;YPL132W
-0.600184	-0.723165	12	IPI00005780;IPI00607723;IPI00219856;IPI00924555	O-GlcNAc transferase subunit p110;O-linked N-acetylglucosamine transferase 110 kDa subunit;UDP-N-acetylglucosamine--peptide N-acetylglucosaminyltransferase 110 kDa subunit;cDNA FLJ61388, highly similar to UDP-N-acetylglucosamine--peptideN-acetylglucosaminyltransferase 110 kDa subunit (EC 2.4.1.-);cDNA: FLJ23071 fis, clone LNG05694;HRNT1;O-linked N-acetylglucosamine (GlcNAc) transferase (UDP-N-ace…	OGT;hCG_19962	O15294-1;O15294;B4DTL6;O15294-3;Q9H5T3;O15294-2;Q548W1	ENSG00000147162
-0.218565	-0.721679	3	IPI00290192	Aicardi-Goutieres syndrome 4 protein;Ribonuclease H2 subunit A;Ribonuclease HI large subunit;Ribonuclease HI subunit A;RNase H(35);Ribonuclease	RNASEH2A;RNASEHI;RNHIA;JUNB	O75792;Q6IBG3;Q6UQL6	ENSDARG00000018891;ENSG00000104889;ENSG00000171223
-0.797889	-0.721241	8	IPI00399254;IPI00941266;IPI00856005;IPI00941725;IPI00394941;IPI00009780;IPI00939825	HIV-1-induced protein HIN-1;OTU domain-containing protein 4;OTUD4 protein	HIN1;KIAA1046;OTUD4	Q01804-1;Q01804;B4DYS4;A0PJA7	ENSG00000161055;ENSG00000164164
-0.577358	-0.721241	8	IPI00005751	Long chain base biosynthesis protein 2;Long chain base biosynthesis protein 2a;Serine palmitoyltransferase 2;Serine-palmitoyl-CoA transferase 2	KIAA0526;LCB2;SPTLC2	O15270	ENSG00000100596;YDR062W
-1.072	-0.718351	13	IPI00328154;IPI00375533;IPI00917001;IPI00945816;IPI00796261	NEDD8-activating enzyme E1 catalytic subunit;NEDD8-activating enzyme E1C;Ubiquitin-activating enzyme E1C;Ubiquitin-like modifier-activating enzyme 3;cDNA, FLJ95615, highly similar to Homo sapiens ubiquitin-activating enzyme E1C (UBA3 homolog, yeast)(UBE1C), mRNA;cDNA FLJ11297 fis, clone PLACE1009763, highly similar to NEDD8-activating enzyme E1 catalytic subunit;Putative uncharacterized protein U…	UBA3;UBE1C	Q8TBC4;A8K027;B2RBP3;A6NLB5;B7Z5F6;C9J0P8	ENSG00000144744;YPR066W
-0.764812	-0.718263	21	IPI00031514;IPI00373883;IPI00925306;IPI00908568;IPI00924976	Activator 1 36 kDa subunit;Activator 1 subunit 5;Replication factor C 36 kDa subunit;Replication factor C subunit 5;cDNA FLJ76127, highly similar to Homo sapiens replication factor C (activator 1) 5, 36.5kDa (RFC5), transcript variant 1, mRNA;Replication factor C 5 isoform 1 variant;RFC5 protein;cDNA FLJ77120, highly similar to Homo sapiens replication factor C (activator 1) 5, 36.5kDa (RFC5), tr…	RFC5	P40937;A8K3S0;Q59GW7;Q6LES9;A8K4Z2;A8MZ62	ENSG00000111445;YBR087W
-0.570057	-0.717561	62	IPI00908424	Cell division control protein 2 homolog;Cyclin-dependent kinase 1;p34 protein kinase	CDC2	C9J497	ENSG00000170312;YDL102W
-0.757599	-0.717123	85	IPI00028006;IPI00844375	Macropain subunit C7-I;Multicatalytic endopeptidase complex subunit C7-I;Proteasome component C7-I;Proteasome subunit beta type-2;cDNA FLJ51890, highly similar to Proteasome subunit beta type 2 (EC 3.4.25.1);Proteasome (Prosome, macropain) subunit, beta type, 2, isoform CRA_b;Proteasome beta 2 subunit variant	PSMB2;hCG_1812781	P49721;B7Z478;Q59FJ0	ENSG00000126067
-0.862733	-0.715893	4	IPI00026530	ER-Golgi intermediate compartment 53 kDa protein;Gp58;Intracellular mannose-specific lectin MR60;Lectin mannose-binding 1;Protein ERGIC-53;LMAN1 protein;cDNA, FLJ93313, highly similar to Homo sapiens lectin, mannose-binding, 1 (LMAN1), mRNA;cDNA FLJ57897, highly similar to ERGIC-53 protein;Lectin, mannose-binding, 1 variant	ERGIC53;F5F8D;LMAN1	P49257;A0PJ85;B2R774;B4DVV0;Q53FS4	ENSG00000074695
-0.976475	-0.715542	3	IPI00014439;IPI00902534	Dihydropteridine reductase;HDHPR;Quinoid dihydropteridine reductase;cDNA FLJ55000, highly similar to Dihydropteridine reductase (EC 1.5.1.34);Quinoid dihydropteridine reductase, isoform CRA_c;cDNA FLJ42391 fis, clone 3NB692002806, highly similar to Dihydropteridine reductase (EC 1.5.1.34);Quinoid dihydropteridine reductase, isoform CRA_e	DHPR;QDPR;hCG_39606	P09417;B7Z415;B3KW71	ENSG00000151552
-0.517131	-0.713696	23	IPI00020008;IPI00873768	NEDD8;Neddylin;Neural precursor cell expressed developmentally down-regulated protein 8;Ubiquitin-like protein Nedd8	NEDD8	Q15843;A8MUA8	ENSG00000129559
-0.245164	-0.71308	5	IPI00019046;IPI00909290	Pre-mRNA-splicing factor RBM22;RNA-binding motif protein 22;Zinc finger CCCH domain-containing protein 16	199G4;RBM22;ZC3H16	Q9NW64-1;Q9NW64;Q9NW64-2	ENSG00000086589
-0.788888	-0.712728	2	IPI00427501;IPI00909449;IPI00427502	GH3 domain-containing protein;cDNA FLJ16322 fis, clone SPLEN2037678, highly similar to Protein D11Lgp1 homolog;cDNA FLJ59387, highly similar to Protein D11Lgp1 homolog	D11LGP1E;GHDC;LGP1	Q8N2G8-1;Q8N2G8;B3KVB0;B4DQS4;Q8N2G8-2	ENSG00000167925
-0.742458	-0.711583	6	IPI00020602	Casein kinase II subunit alpha	CK2A2;CSNK2A2	P19784	ENSG00000070770
-0.321748	-0.710349	10	IPI00879531
-0.87419	-0.709908	24	IPI00026829;IPI00215771;IPI00375406;IPI00552707;IPI00908628;IPI00911002	Deoxyhypusine synthase;Migration-inducing gene 13;cDNA FLJ53702, highly similar to Deoxyhypusine synthase (EC 2.5.1.46);cDNA FLJ59986, moderately similar to Deoxyhypusine synthase (EC 2.5.1.46)	DHPS;DS	P49366-1;P49366;P49366-2;Q5J8M5;B4E3M2;B4DU50	ENSG00000095059;PF08_0095
0.0854246	-0.709291	10	IPI00513853;IPI00329332	Syntaxin 12;Syntaxin-12;cDNA, FLJ79529, highly similar to Syntaxin-12;cDNA FLJ50021, highly similar to Syntaxin-12;Syntaxin 12, isoform CRA_a;cDNA FLJ54877, highly similar to Syntaxin-12;STX12 protein	RP3-426I6.4-002;STX12;hCG_20170;RP3-426I6.4-001	B1AJQ6;Q86Y82;B0AZT9;B1AJQ7;B4DSZ1;Q6LEU0	ENSG00000117758
-0.715462	-0.706287	20	IPI00026824	Heme oxygenase 2;cDNA FLJ36069 fis, clone TESTI2019406, highly similar to HEME OXYGENASE 2 (EC 1.14.99.3);Heme oxygenase (Decyclizing) 2 variant;HMOX2 protein	HMOX2;HO2	P30519;B3KSE0;Q53HF1;Q6FHB5;Q6IBP2	ENSG00000103415
-1.09326	-0.703987	20	IPI00394668;IPI00394665;IPI00760588;IPI00025057;IPI00025058	136 kDa double-stranded RNA-binding protein;Double-stranded RNA-specific adenosine deaminase;Interferon-inducible protein 4;K88DSRBP;cDNA FLJ61696, highly similar to Double-stranded RNA-specific adenosine deaminase (EC 3.5.4.-);Adenosine deaminase, RNA-specific isoform ADAR-a variant;Truncated adenosine deaminase acting on RNA 1-A;Adenosine deaminase acting on RNA 1-A	ADAR;ADAR1;DSRAD;G1P1;IFI4	P55265-4;P55265;P55265-1;B7Z8Y3;P55265-5;B1AQQ9;Q59EC0;P55265-2;P55265-3;A2IBT1;A2IBT2	ENSG00000160710
-0.740697	-0.702569	17	IPI00024466;IPI00619903;IPI00024467;IPI00844263	UDP--Glc:glycoprotein glucosyltransferase;UDP-glucose ceramide glucosyltransferase-like 1;UDP-glucose:glycoprotein glucosyltransferase 1;cDNA FLJ77398, highly similar to Homo sapiens UDP-glucose ceramide glucosyltransferase-like 1, transcript variant 2, mRNA	GT;UGCGL1;UGGT;UGGT1;UGT1;UGTR	Q9NYU2-1;Q9NYU2;A8KAK1;Q9NYU2-2	ENSG00000136731;ENSG00000167165;ENSG00000240224;ENSG00000241119;ENSG00000241635;ENSG00000242366;ENSG00000242515;ENSG00000243135;ENSG00000244122;ENSG00000244474;ENSRNOG00000018740
-0.526244	-0.700529	7	IPI00302436;IPI00913889;IPI00922433;IPI00908643	Haloacid dehalogenase-like hydrolase domain-containing protein 1A;Protein GS1;cDNA FLJ51700, highly similar to Haloacid dehalogenase-like hydrolasedomain-containing protein 1A	DXF68S1E;FAM16AX;GS1;HDHD1A	Q08623;B7Z6Q3	ENSG00000130021
-1.0953	-0.699996	6	IPI00064193;IPI00555585;IPI00645851	Protein disulfide-isomerase TMX3;Thioredoxin domain-containing protein 10;Thioredoxin-related transmembrane protein 3;TMX3 protein	KIAA1830;TMX3;TXNDC10	Q96JJ7-1;Q96JJ7;Q3B7X1;Q96JJ7-2	ENSG00000166479
-0.600271	-0.699374	983	IPI00418471;IPI00552689;IPI00465084;IPI00793184;IPI00013164;IPI00910602;IPI00923396;IPI00217507;IPI00853115;IPI00908745;IPI00237671;IPI00853283;IPI00868727;IPI00001453;IPI00953284	Vimentin;Vimentin variant 3;Vimentin variant 4;cDNA FLJ34494 fis, clone HLUNG2005030, highly similar to VIMENTIN;Vimentin variant	VIM	P08670;B0YJC4;B0YJC5;B3KRK8;Q53HU8	ENSG00000026025
-3.67453	-0.698574	3	IPI00480056;IPI00939242	Ras-related protein Rab-4A;RAB4A, member RAS oncogene family variant;Putative uncharacterized protein RAB4A	RAB4;RAB4A	P20338;Q53GC2;C9JZA1	ENSG00000168118
-0.653037	-0.697507	12	IPI00291946;IPI00941385;IPI00909971	Deubiquitinating enzyme 10;Ubiquitin carboxyl-terminal hydrolase 10;Ubiquitin thioesterase 10;Ubiquitin-specific-processing protease 10;USP10 protein	KIAA0190;USP10	Q14694;Q6P2I0;B4DS84	ENSG00000103194;ENSG00000114374;ENSG00000170832
-2.77724	-0.696617	4	IPI00027280;IPI00217709;IPI00926528;IPI00941371;IPI00925477	DNA topoisomerase 2-beta;DNA topoisomerase II, beta isozyme;Topoisomerase IIb;DNA topoisomerase 2;cDNA FLJ50986, highly similar to DNA topoisomerase 2-beta (EC 5.99.1.3);cDNA, FLJ79391, highly similar to DNA topoisomerase 2-beta (EC 5.99.1.3);DNA topoisomerase II, beta isozyme variant;Antigen MLAA-44;Putative uncharacterized protein;DNA topoisomerase II beta;Topoisomerase II beta	TOP2B;topIIb;top2beta	Q02880-1;Q02880;Q6LBI8;Q02880-2;B4DKD0;B4DLV2;B7ZB27;Q59H80;Q6W6M6;Q71UH4;Q8WTY5;Q6LC06	ENSG00000077097;ENSMMUG00000007371
-0.579728	-0.696439	60	IPI00411559;IPI00793575;IPI00328298;IPI00947372;IPI00794838;IPI00745048;IPI00946854;IPI00947202;IPI00944900;IPI00792419;IPI00945252;IPI00947558;IPI00792249	Chromosome-associated polypeptide C;Structural maintenance of chromosomes protein 4;XCAP-C homolog;cDNA FLJ46264 fis, clone TESTI4026080, highly similar to Structural maintenance of chromosomes 4-like 1 protein;cDNA FLJ16648 fis, clone TESTI4035508, highly similar to Structural maintenance of chromosomes 4-like 1 protein;SMC4 protein	CAPC;SMC4;SMC4L1	Q9NTJ3-1;Q9NTJ3;B3KXX5;B3KVJ5;Q9NTJ3-2;Q58F29;Q6NSG3	ENSG00000113810;ENSG00000184709;FBgn0015391;YLR086W
-1.28595	-0.688583	3	IPI00028357;IPI00935768;IPI00909191	Exportin-4;Exportin 4;XPO4 protein	KIAA1721;XPO4	Q9C0E2;Q0VG75;Q86VC1;Q8IVQ8	ENSG00000132953
-0.775021	-0.685447	8	IPI00418290	39S ribosomal protein L14, mitochondrial;39S ribosomal protein L32, mitochondrial	MRPL14;MRPL32;RPML32	Q6P1L8	ENSG00000106591;ENSG00000180992;YCR003W;YMR193W
-0.691639	-0.68428	75	IPI00941161;IPI00031583	General vesicular transport factor p115;Protein USO1 homolog;Transcytosis-associated protein;Vesicle-docking protein	USO1;VDP	O60763;Q86TB8	ENSG00000138768;YDL058W
-1.08433	-0.683562	11	IPI00010800;IPI00844287	Nestin;NES protein	Nbla00170;NES	P48681;Q2YDX4;A5PKT9;Q05BW3	ENSG00000132688
-0.537675	-0.682663	2	IPI00413447;IPI00447705;IPI00880117;IPI00005531;IPI00477614;IPI00743629;IPI00409617	Probable DNA dC->dU-editing enzyme APOBEC-3D;Apolipoprotein B mRNA editing enzyme catalytic polypeptide-like 3DE;HCG41704, isoform CRA_a;BK150C2.9 protein;HCG41704, isoform CRA_b;Apolipoprotein B mRNA editing enzyme, catalytic polypeptide-like 3B;Phorbolin-1-related protein;Phorbolin-2/3;Probable DNA dC->dU-editing enzyme APOBEC-3B;Apolipoprotein B mRNA-editing enzyme catalytic polypeptide-like 3…	APOBEC3D;APOBEC3DE;hCG_41704;bK150C2.9;APOBEC3B;CTA-150C2.15-002;APOBEC3F;CTA-150C2.15-003;bK150C2.2	Q96AK3;B2CML4;Q6ICH2;B0QYD3;Q9UH17-1;Q9UH17;Q8IUX4-1;Q8IUX4;B4DGW8;B0QYD2;Q20WL1;Q9UH17-2	ENSG00000128394;ENSG00000179750;ENSG00000243811
-0.528573	-0.682034	70	IPI00019755;IPI00642936;IPI00513927	Glutathione S-transferase omega-1;cDNA, FLJ94267, highly similar to Homo sapiens glutathione S-transferase omega 1 (GSTO1), mRNA;Glutathione S-transferase omega 1	GSTO1;GSTTLP28;RP11-99N20.1-004;RP11-99N20.1-005	P78417;B2R983;Q5TA02;Q5TA01	ENSG00000148834
-0.879542	-0.679334	17	IPI00007346;IPI00643915;IPI00645020;IPI00644363	Peptidyl-prolyl cis-trans isomerase H;Rotamase H;Small nuclear ribonucleoprotein particle-specific cyclophilin H;U-snRNP-associated cyclophilin SnuCyp-20;Peptidyl-prolyl cis-trans isomerase	CYP20;CYPH;PPIH;hCG_21746	O43447;Q6FH36;Q6FH57;C9JQD4;A6NNE7	ENSG00000171960
-0.896818	-0.678613	15	IPI00339384;IPI00339385;IPI00910248	Androgen-regulated short-chain dehydrogenase/reductase 1;HCV core-binding protein HCBP12;Prostate short-chain dehydrogenase/reductase 1;Retinal reductase 1;Retinol dehydrogenase 11;cDNA FLJ32633 fis, clone SYNOV2000171, highly similar to Retinol dehydrogenase 11 (EC 1.1.1.-);Retinol dehydrogenase 11 (All-trans and 9-cis), isoform CRA_a;cDNA FLJ53708, highly similar to Retinol dehydrogenase 11 (EC…	ARSDR1;CGI-82;PSDR1;RDH11;hCG_21906	Q8TC12-1;Q8TC12;B3KQ19;Q0QD40;Q8TC12-2;A8K062;B4DDW0	ENSG00000072042
-1.1229	-0.678072	4	IPI00063130	Transmembrane protein 205	TMEM205;UNQ501/PRO1018	Q6UW68	ENSG00000105518
-0.62251	-0.677711	40	IPI00855940;IPI00302458;IPI00795569;IPI00009645	cDNA FLJ76855, highly similar to Homo sapiens exportin 7 (XPO7), mRNA;Exportin-7;Ran-binding protein 16;cDNA FLJ56596, highly similar to Exportin-7	KIAA0745;RANBP16;XPO7	A8K607;Q9UIA9;B4DSP8	ENSG00000130227
-0.753604	-0.67717	9	IPI00015713;IPI00443485	CDK5 regulatory subunit-associated protein 1-like 1	CDKAL1	Q5VV42-1;Q5VV42;Q5VV42-2	ENSG00000145996
-0.889075	-0.676809	3	IPI00871704;IPI00942390;IPI00789805;IPI00936715;IPI00794752;IPI00791213;IPI00791794;IPI00855715;IPI00747250;IPI00655865	Putative uncharacterized protein DIAPH3;Diaphanous-related formin-3;Protein diaphanous homolog 3;cDNA FLJ58109, highly similar to Protein diaphanous homolog 3;cDNA, FLJ79373, highly similar to Protein diaphanous homolog 3	DIAPH3;DIAP3	A8MYX0;C9JDG0;Q9NSV4-3;Q9NSV4;C9JDG1;Q9NSV4-4;C9JL55;Q9NSV4-5;Q9NSV4-6;C9JDG2;Q9NSV4-7;B4DPV3;B7ZB09;Q9NSV4-1;A6NG52;Q9NSV4-2	ENSG00000139734
-1.04469	-0.674641	3	IPI00893770;IPI00374721;IPI00395977;IPI00952642;IPI00024007;IPI00219460;IPI00883637;IPI00910951;IPI00909085;IPI00894226;IPI00908996;IPI00902929;IPI00893128;IPI00953981	cDNA FLJ46786 fis, clone TRACH3028837, highly similar to Homo sapiens smoothelin (SMTN), transcript variant 2, mRNA;cDNA FLJ56202, highly similar to Smoothelin;Putative uncharacterized protein SMTN;Smoothelin;cDNA FLJ46886 fis, clone UTERU3016308, highly similar to Smoothelin;cDNA FLJ52779, highly similar to Homo sapiens smoothelin (SMTN), transcript variant 2, mRNA;Smoothelin isoform b variant;c…	SMTN;SMSMO	B3KY41;B4E229;C9JYU8;P53814-6;P53814;C9K039;P53814-1;B3KY54;C9JP19;P53814-3;P53814-4;B4DVY5;Q59F18;B4E0L3;P53814-5;B4DI56;B5MC56;B4DEL1;B4DUZ2;C9JQZ8;C9JGQ0	ENSG00000183963
-0.625823	-0.674641	21	IPI00005791;IPI00643791;IPI00647305;IPI00644246	Highly expressed in cancer protein;Kinetochore protein Hec1;Kinetochore protein NDC80 homolog;Kinetochore-associated protein 2;Retinoblastoma-associated protein HEC;cDNA FLJ77925, highly similar to Homo sapiens kinetochore associated 2, mRNA;cDNA, FLJ93683, Homo sapiens kinetochore associated 2 (KNTC2), mRNA;Kinetochore associated 2, isoform CRA_a;NDC80 protein	HEC;HEC1;KNTC2;NDC80;hCG_38410	O14777;A8K031;Q05DQ6	ENSG00000080986;YIL144W
-0.57611	-0.672018	5	IPI00045207;IPI00059930	BTB/POZ domain-containing protein 14B;Nucleus accumbens-associated protein 1	BTBD14B;NAC1;NACC1	Q96RE7	ENSG00000144285;ENSG00000160877
-0.439833	-0.670659	50	IPI00914566;IPI00914971;IPI00382869;IPI00902799;IPI00455004	Dimethylallyltranstransferase;Farnesyl diphosphate synthase;Farnesyl pyrophosphate synthase;Geranyltranstransferase	FDPS;FPS;KIAA1293	P14324	ENSG00000160752;ENSG00000182511;FBgn0025373
-1.22742	-0.669208	15	IPI00027078;IPI00921861	Carboxypeptidase D;gp180;Metallocarboxypeptidase D;cDNA FLJ50395, highly similar to Carboxypeptidase D (EC 3.4.17.22);cDNA, FLJ79308, highly similar to Carboxypeptidase D (EC 3.4.17.22);cDNA FLJ59794, highly similar to Carboxypeptidase D (EC 3.4.17.22)	CPD	O75976;B7Z7T9;B7ZAU4;B7Z843	ENSG00000108582;FBgn0004648
-0.539981	-0.666938	18	IPI00554541;IPI00556506;IPI00556135	Acetolactate synthase-like protein;IlvB-like protein;Putative uncharacterized protein ILVBL	AHAS;ILVBL	A1L0T0-1;A1L0T0;A1L0T0-2;C9JNI8	ENSG00000105135
-0.564179	-0.666302	17	IPI00038378;IPI00385140;IPI00795241	2,3-diketo-5-methylthio-1-phosphopentane phosphatase;Enolase-phosphatase E1;MASA homolog;MasA	ENOPH1;MASA;MSTP145	Q9UHY7-1;Q9UHY7;Q7Z508	ENSG00000145293
-0.578025	-0.665848	17	IPI00025721;IPI00797970;IPI00788801	COP9 signalosome complex subunit 3;JAB1-containing signalosome subunit 3;cDNA FLJ57332, highly similar to COP9 signalosome complex subunit 3;cDNA FLJ51147, highly similar to COP9 signalosome complex subunit 3;cDNA, FLJ79299, highly similar to COP9 signalosome complex subunit 3	COPS3;CSN3	Q9UNS2;B4DN01;B4DY81	ENSG00000141030;ENSG00000171209;FBgn0027055
-0.691616	-0.662935	23	IPI00165949;IPI00477831	Adipocyte-derived leucine aminopeptidase;Aminopeptidase PILS;ARTS-1;Endoplasmic reticulum aminopeptidase 1;Puromycin-insensitive leucyl-specific aminopeptidase;Type 1 tumor necrosis factor receptor shedding aminopeptidase regulator;cDNA FLJ76662, highly similar to Homo sapiens type 1 tumor necrosis factor receptor shedding aminopeptidase regulator, mRNA;Adipocyte-derived leucine aminopeptidase va…	APPILS;ARTS1;ERAP1;KIAA0525;UNQ584/PRO1154	Q9NZ08-2;Q9NZ08;A8K6H1;Q9NZ08-1;Q53GQ8	ENSG00000164307
-0.684016	-0.661111	13	IPI00007321;IPI00939508;IPI00398727;IPI00909991;IPI00797535	cDNA FLJ60607, highly similar to Acyl-protein thioesterase 1 (EC 3.1.2.-);Acyl-protein thioesterase 1;Lysophospholipase 1;Lysophospholipase I;cDNA FLJ78542, highly similar to Homo sapiens lysophospholipase I (LYPLA1), mRNA;cDNA, FLJ94339, Homo sapiens lysophospholipase I (LYPLA1), mRNA;LYPLA1 protein;Lysophospholipase I, isoform CRA_a;cDNA FLJ52008, highly similar to Acyl-protein thioesterase 1 (…	APT1;LPL1;LYPLA1;hCG_1983522	B4DJV9;O75608-1;O75608;Q6IAQ1;O75608-2;B4DP64	ENSG00000026103;ENSG00000120992;ENSMMUG00000011186;YML022W
-0.849882	-0.66102	253	IPI00893918;IPI00000873;IPI00908612;IPI00939335;IPI00646425;IPI00893487;IPI00941098;IPI00793323;IPI00893211;IPI00788898;IPI00943279;IPI00893333	Valyl-tRNA synthetase;Protein G7a;Valine--tRNA ligase	DAAP-21F2.2-001;DAMC-117B11.3-001;VARS;G7A;VARS2	B0V043;P26640	ENSG00000096171;ENSG00000204394;ENSG00000206476;ENSG00000224264;ENSG00000226589;ENSG00000227686;ENSG00000231116;ENSG00000231945;ENSG00000234032;ENSG00000236178;ENSMMUG00000018609
-0.418369	-0.660016	83	IPI00019472;IPI00922776;IPI00922487	Baboon M7 virus receptor;Neutral amino acid transporter B(0);RD114/simian type D retrovirus receptor;Sodium-dependent neutral amino acid transporter type 2;Solute carrier family 1 member 5;cDNA, FLJ79445, highly similar to Neutral amino acid transporter B(0);Solute carrier family 1 (Neutral amino acid transporter), member 5 variant;Neutral amino acid transporter;cDNA FLJ58765, highly similar to N…	ASCT2;M7V1;RDR;RDRC;SLC1A5	Q15758;B7ZB81;Q59ES3;Q71UA6;B4DE27;B4DR77;B4DWS4	ENSG00000105281
-1.03171	-0.659742	7	IPI00293946	Erasin;UBX domain-containing protein 2;UBX domain-containing protein 4;cDNA FLJ38083 fis, clone CTONG2016408, highly similar to UBX domain-containing protein 2;cDNA FLJ58827, highly similar to UBX domain-containing protein 2	KIAA0242;UBXD2;UBXDC1;UBXN4	Q92575;B3KTD5;B4E240	ENSG00000144224
-0.746834	-0.658828	11	IPI00015865	[Protein ADP-ribosylarginine] hydrolase-like protein 2;ADP-ribosylhydrolase 3;Poly(ADP-ribose) glycohydrolase ARH3;cDNA FLJ51852, highly similar to Homo sapiens ADP-ribosylhydrolase like 2 (ADPRHL2), mRNA;ADP-ribosylhydrolase like 2, isoform CRA_a;cDNA, FLJ79248, highly similar to Homo sapiens ADP-ribosylhydrolase like 2 (ADPRHL2), mRNA	ADPRHL2;ARH3;hCG_38289	Q9NX46;B4DHV5;B7ZAN4	ENSG00000116863
-0.728072	-0.656908	2	IPI00008711	Wolframin;cDNA FLJ51211, highly similar to Wolframin	WFS1	O76024;B4DJ99	ENSG00000109501
-0.580094	-0.656725	36	IPI00791086;IPI00006181;IPI00903191;IPI00789582;IPI00879735;IPI00797054;IPI00879112;IPI00879261	Putative uncharacterized protein EIF3D;eIF3 p66;eIF-3-zeta;Eukaryotic translation initiation factor 3 subunit 7;Eukaryotic translation initiation factor 3 subunit D;cDNA FLJ53917, highly similar to Eukaryotic translation initiation factor 3 subunit 7;cDNA FLJ51552, highly similar to Eukaryotic translation initiation factor 3 subunit 7;cDNA FLJ58383, highly similar to Eukaryotic translation initia…	EIF3D;EIF3S7	A8MWD3;O15371;B4DTF8;B4DVY1;B4E1K8	ENSG00000100353
-0.535269	-0.656268	67	IPI00002214;IPI00789457;IPI00873236	Importin subunit alpha-2;Karyopherin subunit alpha-2;RAG cohort protein 1;SRP1-alpha;cDNA FLJ78270, highly similar to Homo sapiens karyopherin alpha 2 (RAG cohort 1, importin alpha 1)(KPNA2), mRNA;Karyopherin alpha 2 (RAG cohort 1, importin alpha 1)	KPNA2;RCH1;SRP1	P52292;A8K7D9;B9EJD6;Q53YE3;Q6NVW7;Q7Z726	ENSG00000182481;YER011W;YNL189W
-0.220026	-0.656084	18	IPI00456758	60S ribosomal protein L27a;Ribosomal protein L27a	RPL27A;L27a	P46776;Q6NZ52;Q9BQQ5	ENSG00000166441;ENSMUSG00000046364;ENSMUSG00000057036;YDR471W;YHR010W
-0.823728	-0.655993	35	IPI00027438;IPI00892872;IPI00935169;IPI00791583;IPI00827631;IPI00941052;IPI00942383;IPI00893347;IPI00894145;IPI00894029;IPI00792079;IPI00789691;IPI00892615;IPI00893481;IPI00607626;IPI00894525;IPI00893081;IPI00892989;IPI00893518;IPI00893832;IPI00793401;IPI00892740	Flotillin-1;Flotillin 1 variant;FLOT1 protein;Flotillin 1;Flotillin 1, isoform CRA_b;cDNA FLJ54943, highly similar to Flotillin-1	FLOT1;DADB-118P11.2-001;DAQB-47P19.1-001;DASS-191K16.3-001;hCG_2006678;XXbac-BCX111D4.4-001;XXbac-BPG252P9.2-001;DAMC-316D20.3-001;DADB-118P11.2-006;DAQB-47P19.1-006;DASS-191K16.3-006;XXbac-BCX111D4.4-006;XXbac-BPG252P9.2-006;DADB-118P11.2-008;DAQB-47P19.1-008;DASS-191K16.3-008;XXbac-BCX111D4.4-008;XXbac-BPG252P9.2-008;DADB-118P11.2-009;DAQB-47P19.1-009;DASS-191K16.3-009;XXbac-BCX111D4.4-009;XXba…	O75955;Q53HQ0;Q5ST80;Q6IB58;B4DVY7;A2VCL5;B0V109;A2AB10;A2AB09;A2AB12;B0V111	ENSDARG00000037998;ENSG00000137312;ENSG00000173638;ENSG00000206379;ENSG00000206480;ENSG00000223654;ENSG00000224740;ENSG00000230143;ENSG00000232280;ENSG00000236271
-1.02576	-0.655169	3	IPI00171459;IPI00909286	Inactive hydroxysteroid dehydrogenase-like protein 1;cDNA FLJ52861, moderately similar to Homo sapiens hydroxysteroid dehydrogenase like 1 (HSDL1), mRNA	HSDL1	Q3SXM5;B4DSL2	ENSG00000103160
-0.518536	-0.655169	16	IPI00016381;IPI00219858;IPI00643312	GTP-binding protein Ram;Ras-related protein Rab-27A;cDNA, FLJ93274, Homo sapiens RAB27A, member RAS oncogene family (RAB27A), mRNA;RAB27A, member RAS oncogene family;RAB27A, member RAS oncogene family, isoform CRA_a;RAB27A protein	RAB27;RAB27A;hCG_38865	P51159-1;P51159;A2RU94;Q6IAS8;P51159-2	ENSG00000069974
-0.686197	-0.652785	101	IPI00419585;IPI00910407;IPI00925747;IPI00925411;IPI00939576;IPI00376170;IPI00030144;IPI00455871;IPI00743690	Cyclophilin A;Cyclosporin A-binding protein;Peptidyl-prolyl cis-trans isomerase A;Rotamase A;Peptidyl-prolyl cis-trans isomerase;cDNA FLJ75025, highly similar to Homo sapiens peptidylprolyl isomerase A (cyclophilin A) (PPIA), transcript variant 2, mRNA;Peptidylprolyl isomerase A (Cyclophilin A)	CYPA;PPIA	P62937;A8K220;A8K486;B2RE56;Q71V99;B4DM82;C9J5S7;C9JQJ3;Q567Q0	ENSG00000196262;ENSMMUG00000016638
-0.923632	-0.652509	2	IPI00000398;IPI00020484;IPI00793551;IPI00789679;IPI00855788	Nucleolar and spindle-associated protein 1;cDNA FLJ78441, highly similar to Homo sapiens nucleolar and spindle associated protein 1 (NUSAP1),mRNA	ANKT;BM-037;NUSAP1;PRO0310	Q9BXS6-1;Q9BXS6;A8K4B4;Q9BXS6-2;Q9BXS6-5;Q9BXS6-3;Q9BXS6-4	ENSG00000137804
-0.90158	-0.651959	23	IPI00375144;IPI00888510;IPI00220038;IPI00888085;IPI00927582;IPI00925539;IPI00414434;IPI00925336;IPI00025442;IPI00646992;REV__IPI00217313;IPI00924874	Arsenite-resistance protein 2;Serrate RNA effector molecule homolog	ARS2;ASR2;SRRT	Q9BXP5-1;Q9BXP5;Q9BXP5-3;Q9BXP5-2;Q9BXP5-4;Q9BXP5-5;C9J399	ENSG00000087087
-0.927963	-0.651316	21	IPI00294911	Iron-sulfur subunit of complex II;Succinate dehydrogenase [ubiquinone] iron-sulfur subunit, mitochondrial;Succinate dehydrogenase complex subunit B;Succinate dehydrogenase complex, subunit B, iron sulfur (Ip)	SDH;SDH1;SDHB	P21912;Q0QEY7;Q70SX8	ENSG00000117118;ENSG00000135094;ENSMUSG00000009863;FBgn0014028;YJR159W;YKL148C;YLL041C
-0.453459	-0.650856	3	IPI00004397;IPI00444204;IPI00927371;IPI00926453	cDNA FLJ55177, highly similar to Ras-related protein Ral-B;Putative uncharacterized protein RALB;cDNA FLJ45773 fis, clone NETRP2003448, highly similar to Ras-related protein RAL-B;V-ral simian leukemia viral oncogene homolog B (Ras related;GTP binding protein), isoform CRA_b;Ras-related protein Ral-B;cDNA FLJ54954, highly similar to Ras-related protein Ral-B;cDNA, FLJ92808, Homo sapiens v-ral sim…	RALB;hCG_17321	B4E040;C9JQB3;Q6ZS74;P11234;B4E364;Q53T32;C9J6B1	ENSG00000144118
-0.750688	-0.649202	16	IPI00794956;IPI00165261;IPI00374338;IPI00940880	Putative uncharacterized protein SCFD1;Vesicle transport-related protein isoform a variant;Sec1 family domain-containing protein 1;SLY1 homolog;Syntaxin-binding protein 1-like 2;cDNA FLJ57213, highly similar to Sec1 family domain-containing protein 1;cDNA FLJ61324, highly similar to Sec1 family domain-containing protein 1;cDNA, FLJ79111, highly similar to Sec1 family domain-containing protein 1;S…	SCFD1;C14orf163;FKSG23;KIAA0917;STXBP1L2;hCG_40906	A8MVJ7;Q53GW1;Q8WVM8;B7Z738;B7Z4U7;B7Z594;B7Z5N7;A8MU36	ENSG00000092108
-1.43094	-0.648005	6	IPI00234252;IPI00797830;IPI00793678;IPI00925226	BRG1-associated factor 155;SWI/SNF complex 155 kDa subunit;SWI/SNF complex subunit SMARCC1;SWI/SNF-related matrix-associated actin-dependent regulator of chromatin subfamily C member 1;cDNA FLJ57669, highly similar to SWI/SNF-related matrix-associatedactin-dependent regulator of chromatin subfamily C member 1;cDNA FLJ57671, highly similar to SWI/SNF-related matrix-associated actin-dependent regul…	BAF155;SMARCC1	Q92922;B4DYF9;B4DYQ1;Q05BW5;Q05CR1;Q58EY4	ENSG00000173473
-0.604148	-0.647545	2	IPI00552701;IPI00023343	Discs, large homolog 3 (Neuroendocrine-dlg, Drosophila);Discs, large homolog 3 (Neuroendocrine-dlg, Drosophila), isoform CRA_b;Disks large homolog 3;Neuroendocrine-DLG;Synapse-associated protein 102;XLMR;Synapse-associated protein 102 variant	DLG3;hCG_15353;RP11-291O7.3-003;KIAA1232	Q5JUW8;Q92796-1;Q92796;Q59FY1	ENSG00000082458;ENSG00000161647
-0.685802	-0.647268	139	IPI00024095;IPI00745868	35-alpha calcimedin;Annexin A3;Annexin III;Annexin-3;Inositol 1,2-cyclic phosphate 2-phosphohydrolase;Lipocortin III;Placental anticoagulant protein III	ANX3;ANXA3	P12429;A6NLK4	ENSG00000138772
-0.434773	-0.646808	14	IPI00174442;IPI00872161;IPI00921584;IPI00894178	Protein FAM98A;Putative uncharacterized protein FAM98A;cDNA FLJ52744, highly similar to Protein FAM98A;cDNA FLJ55866, highly similar to Protein FAM98A;FAM98A protein	FAM98A	Q8NCA5;C9J3G8;B2RNA2;B4DT23;B4DY25;Q9Y3Y6;Q05CT2	ENSG00000119812
-0.665981	-0.644871	9	IPI00796919;IPI00441344;IPI00927191;IPI00441550;IPI00797646;IPI00925197;IPI00926027	Beta-galactosidase;Acid beta-galactosidase;Elastin receptor 1;cDNA FLJ53291, highly similar to Beta-galactosidase-related protein	ELNR1;GLB1	B7Z6Q5;P16278-1;P16278;B7Z6B0;Q53G40;Q53H18;A8MZ11;P16278-2;B7Z5H9	ENSG00000170266
-0.697359	-0.643487	15	IPI00017381;IPI00925945;IPI00792595;IPI00924613;IPI00925397;IPI00795756;IPI00927827	Activator 1 37 kDa subunit;Activator 1 subunit 4;Replication factor C 37 kDa subunit;Replication factor C subunit 4;Putative uncharacterized protein RFC4;cDNA FLJ60688, highly similar to Replication factor C subunit 4;Replication factor C (Activator 1) 4, 37kDa, isoform CRA_b	RFC4;hCG_2021077	P35249;C9JZI1;B4DM41;C9J8M3;C9JTT7	ENSG00000163918;YOL094C
-0.692408	-0.64321	22	IPI00646350;IPI00018968;IPI00604676;IPI00604652	Putative uncharacterized protein NAE1;cDNA FLJ40361 fis, clone TESTI2034407, highly similar to NEDD8-activating enzyme E1 regulatory subunit;Amyloid beta precursor protein-binding protein 1, 59 kDa;Amyloid protein-binding protein 1;NEDD8-activating enzyme E1 regulatory subunit;Proto-oncogene protein 1;cDNA FLJ55878, highly similar to NEDD8-activating enzyme E1 regulatory subunit	NAE1;APPBP1;HPP1	A6NCK0;B3KUP9;Q13564;A6NFN4;A8MU28	ENSG00000144339;ENSG00000159593
-0.531344	-0.642101	17	IPI00873472;IPI00178798	Protein transport protein Sec24A;SEC24-related protein A;cDNA FLJ61651, highly similar to Protein transport protein Sec24A	SEC24A	O95486-1;O95486;B4E205	ENSG00000113615
-0.977298	-0.641269	6	IPI00024913;IPI00793677;IPI00218482;IPI00916546;IPI00798025;IPI00794316;IPI00795385	ES1 protein homolog, mitochondrial;Protein GT335;Protein KNP-I	C21orf33;HES1;KNPI	P30042-1;P30042;C9J1C8;P30042-2;C9JC91;C9J895;A8MQ63	ENSG00000114315;ENSG00000160221;YOR237W
-0.314625	-0.639695	24	IPI00026202;IPI00847774;IPI00872093;IPI00909746;IPI00878506	60S ribosomal protein L18a;cDNA, FLJ92035, highly similar to Homo sapiens ribosomal protein L18a (RPL18A), mRNA;cDNA FLJ52166, highly similar to 60S ribosomal protein L18a;Ribosomal protein L18a variant;Ribosomal protein L18a;cDNA FLJ51501, highly similar to 60S ribosomal protein L18a;Ribosomal protein L18a-like protein;cDNA FLJ51502, highly similar to 60S ribosomal protein L18a	RPL18A	Q02543;B2R4C0;B4DUV3;Q53HD3;Q76N54;B4DM74;Q32XH3;B4DM94	ENSG00000105640;YMR242C;YNL301C;YOL120C;YOR312C
-0.325485	-0.639603	44	IPI00295457;IPI00305344;IPI00166518;IPI00796460;IPI00797766;IPI00788613;IPI00790581;IPI00874193;IPI00797228;IPI00876979	Myosin phosphatase Rho-interacting protein;p116Rip;Rho-interacting protein 3;Myosin phosphatase Rho interacting protein;cDNA FLJ34968 fis, clone NTONG2004844, highly similar to P116 RHO-INTERACTING PROTEIN;Myosin phosphatase-Rho interacting protein;MPRIP protein	KIAA0864;MPRIP;MRIP;RHOIP3;M-RIP	Q6WCQ1-2;Q6WCQ1;B9EGI2;Q6WCQ1-1;Q8N236;Q6WCQ1-3;Q5ZEZ6;Q96EE5	ENSG00000133030
-0.696447	-0.639047	4	IPI00513945;IPI00000579	Novel protein;Transmembrane and coiled-coil domain-containing protein C6orf129	RP1-153P14.2-002;C6orf129;HSPC265	Q5T7F6;Q9P0B6	ENSG00000198937
-0.470909	-0.636822	33	IPI00412607;IPI00455757;IPI00550247	60S ribosomal protein L35;Similar to 60S ribosomal protein L35	RPL35;LOC154880;tcag7.829	P42766;A4D2M5	ENSG00000136942
-0.878374	-0.636358	49	IPI00017375;IPI00908375	Protein transport protein Sec23A;SEC23-related protein A;cDNA FLJ45429 fis, clone BRHIP3039057, highly similar to Protein transport protein Sec23A;cDNA FLJ55960, highly similar to Protein transport protein Sec23A;cDNA FLJ53608, highly similar to Protein transport protein Sec23A;cDNA FLJ52821, highly similar to Protein transport protein Sec23A	SEC23A	Q15436;B3KXI2;B4DF60;B4DSQ5;B4E0Q9	ENSG00000100934
-0.786348	-0.636079	25	IPI00030911;IPI00917990;IPI00924720	Endobrevin;Vesicle-associated membrane protein 8;Putative uncharacterized protein VAMP8	VAMP8	Q9BV40;B8ZZT4;C9JXZ5	ENSG00000118640
-0.617964	-0.634129	36	IPI00243221;IPI00889668;IPI00478723;IPI00513946	Nardilysin (N-arginine dibasic convertase);Nardilysin (N-arginine dibasic convertase), isoform CRA_d;Nardilysin isoform;Nardilysin;N-arginine dibasic convertase;cDNA FLJ60831, highly similar to Nardilysin (EC 3.4.24.61);cDNA FLJ59785, highly similar to Nardilysin (EC 3.4.24.61)	hCG_40292;NRD1;RP4-657D16.2-002	B1AKJ5;Q6UUU9;O43847-2;O43847;O43847-1;B4DRI0;B4DYV0;Q96L67	ENSG00000078618;YNL251C
-0.808235	-0.632175	18	IPI00168878	Lumenal domain-like LAP1;Torsin-1A-interacting protein 2	LULL1;TOR1AIP2	Q8NFQ8	ENSG00000169905
-0.512822	-0.630965	50	IPI00797537;IPI00306398;IPI00789225	Chronic myelogenous leukemia tumor antigen 66;NudC domain-containing protein 1;Tumor antigen CML66	CML66;NUDCD1	Q96RS6-1;Q96RS6;Q96RS6-2;Q96RS6-3	ENSG00000120526
-0.541198	-0.629846	56	IPI00000684;IPI00607787;IPI00217816;IPI00646967	AGX-1;AGX-2;Antigen X;Sperm-associated antigen 2;UDP-N-acetylgalactosamine pyrophosphorylase;UDP-N-acetylglucosamine pyrophosphorylase;UDP-N-acetylhexosamine pyrophosphorylase	SPAG2;UAP1	Q16222-1;Q16222;Q16222-3;Q16222-2	ENSG00000117143;YDL103C
-0.805736	-0.625925	150	IPI00646493;IPI00295857	Alpha-coat protein;Coatomer subunit alpha;HEP-COP;Proxenin;Xenin;Xenopsin-related peptide	COPA	P53621-2;P53621;P53621-1	ENSG00000122218
-1.06616	-0.625177	23	IPI00549205;IPI00305282;IPI00107531;IPI00658205;IPI00894448;IPI00852595;IPI00878541	DNA repair protein RAD50;RAD50 protein;cDNA FLJ75532, highly similar to Homo sapiens RAD50 homolog (S. cerevisiae) (RAD50), transcript variant 1, mRNA	RAD50	Q92878-2;Q92878;Q92878-1;Q32P42;Q92878-3;A5D6Y3;A8K3I2	ENSG00000113522;YNL250W
-0.77863	-0.623024	229	IPI00020984;IPI00941747;IPI00442866;IPI00477719;IPI00383227	cDNA FLJ55574, highly similar to Calnexin;Calnexin;IP90;Major histocompatibility complex class I antigen-binding protein p88;p90;cDNA FLJ54242, highly similar to Calnexin	CANX	B4DGP8;P27824;B4E2T8	ENSG00000127022
-0.757843	-0.622368	28	IPI00939707;IPI00024425;IPI00946982;IPI00001516;IPI00218806	Protein KIAA0664;Putative uncharacterized protein KIAA0664	KIAA0664	O75153;C9J6D7	ENSG00000132361
-0.0263667	-0.622368	2	IPI00220726;IPI00305242;IPI00000149;IPI00220721;IPI00220722;IPI00220725;IPI00073318;IPI00793235;IPI00220723;IPI00220724;IPI00927317;IPI00927151;IPI00927011	Apoptotic cysteine protease;Apoptotic protease Mch-5;CAP4;Caspase-8;Caspase-8 subunit p10;Caspase-8 subunit p18;FADD-homologous ICE/ced-3-like protease;FADD-like ICE;ICE-like apoptotic protease 5;MORT1-associated ced-3 homolog;Caspase 8 isoform C;Caspase 8 splice variant;Putative uncharacterized protein CASP8;CASP8 protein	CASP8;MCH5	Q14790-9;Q14790;Q14790-4;Q14790-1;B5BU46;Q14790-2;Q14790-3;B6CGU5;C9JS28;A8MU92;Q6NVI2;Q14790-7;Q14790-8;Q14790-5;Q14790-6	ENSG00000064012;ENSRNOG00000012331;YOR306C
-0.551099	-0.620586	3	IPI00413293;IPI00940790;IPI00902990	cDNA FLJ56343, highly similar to Torsin A;Torsin family 1, member A (Torsin A), isoform CRA_a;Dystonia 1 protein;Torsin family 1 member A;Torsin-1A;cDNA FLJ31500 fis, clone NT2NE2005517, highly similar to Torsin A	hCG_30595;TOR1A;DQ2;DYT1	B4DGM9;O14656-1;O14656;B3KPA1	ENSG00000136827
-0.285583	-0.620586	9	IPI00940389			C9IZR5
-0.877075	-0.620493	15	IPI00748502;IPI00793277;IPI00795368;IPI00902594;IPI00888408	Cartilage-associated protein;cDNA FLJ10772 fis, clone NT2RP4000243, highly similar to Cartilage-associated protein;cDNA FLJ35671 fis, clone SPLEN2018180, highly similar to Cartilage-associated protein;cDNA FLJ44469 fis, clone UTERU2026090, highly similar to Cartilage-associated protein;Cartilage associated protein, isoform CRA_a;cDNA FLJ55123, highly similar to Cartilage-associated protein;cDNA F…	CASP;CRTAP;hCG_1996245	O75718;B3KME2;B3KS71;B3KX16;B4DPA3;Q8NB01;C9JP16	ENSG00000170275;ENSMUSG00000029705
-0.279827	-0.618709	12	IPI00029444;IPI00796436;IPI00797519;IPI00304163;IPI00796944	UPF0160 protein MYG1, mitochondrial;cDNA FLJ57902, highly similar to Protein MYG1;Chromosome 12 open reading frame 10;Chromosome 12 open reading frame 10, isoform CRA_b;C12orf10 protein;MSTP024	C12orf10;hCG_23362;MST024	Q9HB07;B4DE37;Q86UA3;Q8WYI2;Q96CT6	ENSG00000139637;ENSRNOG00000013343
-0.903333	-0.618521	25	IPI00024523;IPI00556073;IPI00909891;IPI00098523;IPI00926867;IPI00927277;IPI00908622;IPI00910456;IPI00926644;IPI00925657;IPI00925863;IPI00926246;IPI00103326;IPI00926057;IPI00220102;IPI00103726;IPI00874105;IPI00916360;IPI00169308;IPI00917047	DnaJ homolog subfamily B member 6;Heat shock protein J2;HHDJ1;MRJ;MSJ-1;cDNA FLJ76979, highly similar to Homo sapiens DnaJ (Hsp40) homolog, subfamily B, member 6 (DNAJB6), transcript variant 1, mRNA;cDNA FLJ51000, highly similar to DnaJ homolog subfamily B member 6;DnaJ;cDNA FLJ52214, highly similar to DnaJ homolog subfamily B member 6;DNAJB6 protein;Putative uncharacterized protein DNAJB6;cDNA F…	DNAJB6;HSJ2;MRJ;MSJ1	O75190-1;O75190;A8KAG0;B4DN73;O75190-3;A7UJ17;B4DVN1;O75190-2;Q49A72;C9J2C4;B4DMJ9;Q75MP3;B4DNN5;B4DNF1;C9JDX6;C9J2P2;C9JFG6;C9JDR7;C9JB42	ENSG00000086061;ENSG00000105993
0.444455	-0.617016	5	IPI00657953;IPI00479523;IPI00943984;IPI00943836	PTPRF-interacting protein;Triple functional domain protein;cDNA FLJ57816, highly similar to Triple functional domain protein	TRIO	O75962-1;O75962;O75962-2;B4E3M5;O75962-5;O75962-4	ENSG00000038382
-0.446482	-0.616452	20	IPI00247583;IPI00845507;IPI00940766;IPI00397713;IPI00879165;IPI00399374	60S ribosomal protein L21;cDNA, FLJ92056, Homo sapiens ribosomal protein L21 (RPL21), mRNA;Ribosomal protein L21;Ribosomal protein L21, isoform CRA_a;RPL21 protein;Ribosomal protein L21 variant;Putative uncharacterized protein ENSP00000404254	RPL21;hCG_2020044;RP11-428O18.5-001	P46778;Q6IAX2;Q59GK9;C9JHA8	ENSG00000122026
-0.835497	-0.615793	7	IPI00218288;IPI00747830	Protein transport protein Sec24D;SEC24-related protein D;Putative uncharacterized protein SEC24D;cDNA FLJ78676, highly similar to Homo sapiens SEC24 related gene family, member D (SEC24D), mRNA;cDNA FLJ10528 fis, clone NT2RP2000943, highly similar to Protein transport protein Sec24D;cDNA FLJ43974 fis, clone TESTI4018101, highly similar to Protein transport protein Sec24D;SEC24D protein	KIAA0755;SEC24D	O94855-2;O94855;Q4W5D3;O94855-1;A8K6V0;B3KM89;B3KWV9;Q49AI3	ENSG00000150961
-1.60902	-0.61551	2	IPI00908725;IPI00328929;IPI00952968;IPI00293312	cDNA FLJ61387, highly similar to Homo sapiens conserved nuclear protein NHN1 (NHN1), mRNA;Nuclear protein NHN1;Zinc finger CCCH domain-containing protein 18;Putative uncharacterized protein ZC3H18	NHN1;ZC3H18	B4DTK7;Q86VM9-1;Q86VM9;C9JA72;Q86VM9-2	ENSG00000158545
-0.633591	-0.614003	67	IPI00031397;IPI00917636;IPI00916819	Long-chain acyl-CoA synthetase 3;Long-chain-fatty-acid--CoA ligase 3;cDNA, FLJ95462, highly similar to Homo sapiens fatty-acid-Coenzyme A ligase, long-chain 3 (FACL3),mRNA;cDNA FLJ10609 fis, clone NT2RP2005276, highly similar to Long-chain-fatty-acid--CoA ligase 3 (EC 6.2.1.3);cDNA FLJ13129 fis, clone NT2RP3002969, highly similar to Long-chain-fatty-acid--CoA ligase 3 (EC 6.2.1.3);ACSL3 protein	ACS3;ACSL3;FACL3;LACS3	O95573;B2RBE0;B3KMA6;B3KN05;Q6PIM8	ENSG00000123983;PFL2570w
-0.557518	-0.613909	30	IPI00021417;IPI00910253;IPI00910504	SNU66 homolog;Squamous cell carcinoma antigen recognized by T cells 1;U4/U6.U5 tri-snRNP-associated 110 kDa protein;U4/U6.U5 tri-snRNP-associated protein 1;cDNA FLJ53820, highly similar to U4/U6.U5 tri-snRNP-associated protein 1	SART1	O43290;B4DDH9	ENSG00000175467
-0.741204	-0.613249	129	IPI00025252;IPI00847663;IPI00790740;IPI00791418	58 kDa glucose-regulated protein;58 kDa microsomal protein;Disulfide isomerase ER-60;Endoplasmic reticulum resident protein 57;Endoplasmic reticulum resident protein 60;Protein disulfide-isomerase A3;cDNA PSEC0148 fis, clone PLACE1007202, highly similar to Protein disulfide-isomerase A3 (EC 5.3.4.1);cDNA PSEC0175 fis, clone OVARC1000169, highly similar to Protein disulfide-isomerase A3 (EC 5.3.4.…	ERP57;ERP60;GRP58;PDIA3	P30101;B3KQT2;B3KQT9;B4DDM1;B4DJ98	ENSG00000167004;ENSMMUG00000001682;FBgn0033663
-0.54103	-0.612871	16	IPI00014311;IPI00642151;IPI00647073;IPI00922263;IPI00643617	Cullin-2;cDNA FLJ56037, highly similar to Cullin-2;Cullin 2;cDNA FLJ50125, highly similar to Cullin-2	CUL2;RP11-297A16.3-005;RP11-297A16.3-007;RP11-297A16.3-004	Q13617;B7Z6K8;Q5T2B5;Q5T2B7;B7Z1Y1;Q5T2B4	ENSG00000108094
-1.01418	-0.610889	62	IPI00020599;IPI00383751	Calregulin;Calreticulin;CRP55;Endoplasmic reticulum resident protein 60;grp60;HACBP;cDNA FLJ53009, highly similar to Calreticulin;cDNA FLJ58668, highly similar to Calreticulin;Calreticulin variant	CALR;CRTC	P27797;B4DHR1;B4E2Y9;Q53G71;Q6IAT4	ENSG00000179218
-0.664997	-0.610511	4	IPI00828172;IPI00329662;IPI00909576;IPI00953191;IPI00940143	Protein FAM114A2;cDNA FLJ38127 fis, clone D6OST2000245;cDNA FLJ54229;cDNA FLJ56229	C5orf3;FAM114A2	Q9NRY5-1;Q9NRY5;Q9NRY5-2;B2R8D8;B3KTE4;B4E1J2;B4DQT0	ENSG00000055147
0.00345838	-0.610228	4	IPI00297235;IPI00941283;IPI00792265	Cell cycle progression protein 1;Cell cycle progression restoration protein 8;cDNA FLJ77204	CCP8;CCPG1;CPR8;KIAA1254	Q9ULG6-4;Q9ULG6;A8K9T0;Q9ULG6-1;Q9ULG6-2	ENSG00000214882;YNR028W
-0.826003	-0.609377	62	IPI00007927;IPI00232806	Chromosome-associated protein E;Structural maintenance of chromosomes protein 2;XCAP-E homolog;cDNA FLJ78259;cDNA FLJ10093 fis, clone HEMBA1002363, highly similar to Structural maintenance of chromosome 2-like 1 protein;cDNA FLJ10623 fis, clone NT2RP2005520, highly similar to Structural maintenance of chromosome 2-like 1 protein;SMC2 protein;Mitotic chromosome condensation protein;Structural main…	CAPE;PRO0324;SMC2;SMC2L1;RP11-86L19.1-004	O95347-1;O95347;A8K984;B3KM27;B3KMB1;B7ZLZ7;O95347-2;A0JLM9;Q05BV1;Q05D74;Q13497;Q2KQ72;Q32Q15;Q5T821;Q6IPS5;Q6P712;Q7Z2X1	ENSG00000136824;FBgn0027783;YFR031C
-0.435632	-0.608336	143	IPI00002966;IPI00031022	Heat shock 70 kDa protein 4;Heat shock 70-related protein APG-2;HSP70RY;cDNA, FLJ79511, highly similar to Heat shock 70 kDa protein 4;cDNA, FLJ79520, highly similar to Heat shock 70 kDa protein 4;cDNA, FLJ79524, highly similar to Heat shock 70 kDa protein 4;cDNA, FLJ79536, highly similar to Heat shock 70 kDa protein 4;cDNA FLJ50510, highly similar to Heat shock 70 kDa protein 4;cDNA FLJ52593, hig…	APG2;HSPA4;HS24/p52;HS24/P52	P34932;B0AZS1;B0AZT0;B0AZU6;B4DH02;B4DIZ3;B4DN48;B4DSE8;B4DT47;B4DUS3;B4E0H6;B4E354;O14992;Q59GF8;Q7KYN0	ENSG00000170606;YNL242W
-0.169242	-0.608336	21	IPI00218606	40S ribosomal protein S23;cDNA FLJ77921, highly similar to Homo sapiens ribosomal protein S23 (RPS23), mRNA;cDNA, FLJ92033, Homo sapiens ribosomal protein S23 (RPS23), mRNA;Ribosomal protein S23, isoform CRA_a	RPS23;hCG_38189	P62266;A8K517	ENSG00000186468;ENSMUSG00000049517;ENSRNOG00000016580
-0.702492	-0.607011	11	IPI00816474;IPI00852644;IPI00719804;IPI00936642;IPI00884404	Mammalian retrotransposon derived protein 8C;Protein FAM127A;Mammalian retrotransposon derived protein 8A;Protein FAM127B;Mammalian retrotransposon derived protein 8B;Protein FAM127C	CXX1;FAM127A;MAR8;MAR8C;MART8;CXX1B;FAM127B;MAR8A;CXX1C;FAM127C;MAR8B	A6ZKI3;Q9BWD3;Q17RB0	ENSG00000134590;ENSG00000203950;ENSG00000212747
-0.771889	-0.605779	2	IPI00024776	Calmegin;cDNA FLJ78187, highly similar to Homo sapiens calmegin, mRNA;cDNA FLJ55357, highly similar to Calmegin	CLGN	O14967;A8K454;B4DRG2	ENSG00000153132
-0.32054	-0.605589	68	IPI00013068;IPI00796161	eIF-3 p48;Eukaryotic translation initiation factor 3 subunit 6;Eukaryotic translation initiation factor 3 subunit E;Viral integration site protein INT-6 homolog;cDNA, FLJ93685, highly similar to Homo sapiens eukaryotic translation initiation factor 3, subunit 6 48kDa (EIF3S6), mRNA;cDNA FLJ42184 fis, clone THYMU2031994, highly similar to Eukaryotic translation initiation factor 3 subunit 6;Eukary…	EIF3E;EIF3S6;INT6;hCG_2008794	P60228;B2R806;B3KW56;Q6IAX5	ENSG00000104408;ENSMUSG00000022336
-0.62451	-0.602457	16	IPI00028946;IPI00743293;IPI00398795;IPI00412154;IPI00394896;IPI00922617	Neuroendocrine-specific protein-like 2;Neuroendocrine-specific protein-like II;Reticulon-3;cDNA FLJ50772, highly similar to Reticulon-3;cDNA FLJ54729, highly similar to Homo sapiens reticulon 3 (RTN3), transcript variant 2, mRNA;cDNA FLJ60267, highly similar to Homo sapiens reticulon 3 (RTN3), transcript variant 2, mRNA;cDNA FLJ52565, highly similar to Reticulon-3;cDNA FLJ59931, highly similar to…	ASYIP;NSPL2;RTN3;hCG_1775344	O95197-3;O95197;B7Z361;O95197-1;B7Z8W8;O95197-2;B7Z3E3;O95197-4;O95197-5;B7Z4M0;B7Z4M1	ENSG00000133318;ENSMMUG00000015876
-0.388412	-0.599318	17	IPI00007756	Ras-related protein Rab-22A;Similar to RAB22A, member RAS oncogene family	RAB22;RAB22A	Q9UL26;Q96IY7	ENSDARG00000015807;ENSG00000124209
-0.594835	-0.599127	5	IPI00927606;IPI00398780;IPI00293975	Cellular glutathione peroxidase;Glutathione peroxidase 1;Glutathione peroxidase	GPX1	P07203;Q6NSD4	ENSG00000233276;YKL026C
-0.438014	-0.59827	8	IPI00005948;IPI00184525	Mediator of RhoA-dependent invasion;Methylthioribose-1-phosphate isomerase;S-methyl-5-thioribose-1-phosphate isomerase;Translation initiation factor eIF-2B subunit alpha/beta/delta-like protein	MRDI;MRI1;UNQ6390/PRO21135	Q9BV20-1;Q9BV20;Q9BV20-2	ENSG00000037757;YPR118W
-0.917706	-0.598175	31	IPI00929344;IPI00004534	cDNA FLJ77779, highly similar to Homo sapiens phosphoribosylformylglycinamidine synthase (FGAR amidotransferase) (PFAS), mRNA;Phosphoribosylformylglycinamidine synthase (FGAR amidotransferase), isoform CRA_b;cDNA FLJ75059, highly similar to Homo sapiens phosphoribosylformylglycinamidine synthase (FGAR amidotransferase) (PFAS), mRNA;cDNA FLJ61288, highly similar to Phosphoribosylformylglycinamidin…	hCG_31283;PFAS;KIAA0361	A8K8N7;A8K9T9;B4DJ26;Q6P4B4;Q9BR56;O15067	ENSG00000178921
-1.27911	-0.597412	2	IPI00005210	Centrin-3;CETN3 protein	CEN3;CETN3	O15182;Q6ICP7	ENSG00000153140
-0.343202	-0.59703	14	IPI00028911	Alpha-dystroglycan;Beta-dystroglycan;Dystroglycan;Dystrophin-associated glycoprotein 1	DAG1	Q14118	ENSG00000173402;YMR275C
-0.338579	-0.59703	2	IPI00794278;IPI00294575;IPI00797796;IPI00909993	Anaphase-promoting complex subunit 3;CDC27 homolog;Cell division cycle protein 27 homolog;H-NUC;cDNA FLJ57525, highly similar to Cell division cycle protein 27 homolog;cDNA FLJ56539, highly similar to Cell division cycle protein 27 homolog	ANAPC3;CDC27;D0S1430E;D17S978E	P30260;B4DL80;B4DRN1	ENSG00000004897;YBL084C
-0.536294	-0.596744	20	IPI00168479;IPI00941988;IPI00848298;IPI00514157;IPI00448169	cDNA FLJ56357, highly similar to Homo sapiens apolipoprotein A-I binding protein (APOA1BP), mRNA;Apolipoprotein A-I-binding protein;YjeF N-terminal domain-containing protein 1;Apolipoprotein A-I binding protein	AIBP;APOA1BP;YJEFN1;RP11-284F21.3-004	B4DP80;Q8NCW5-1;Q8NCW5;Q8NCW5-2;Q5T3I4	ENSG00000163382
-0.728216	-0.596267	7	IPI00646105;IPI00939144;IPI00926788;IPI00604402;IPI00794085;IPI00926996	Pyrroline-5-carboxylate reductase 3;Pyrroline-5-carboxylate reductase-like protein;cDNA FLJ57148, highly similar to Homo sapiens pyrroline-5-carboxylate reductase-like (PYCRL), mRNA;cDNA FLJ57147, highly similar to Homo sapiens pyrroline-5-carboxylate reductase-like (PYCRL), mRNA;Pyrroline-5-carboxylate reductase;Putative uncharacterized protein PYCRL	PYCRL	Q53H96;B4DGI7;B4DI71;B4DVT6;B5MD87	ENSG00000104524
-0.191656	-0.595217	2	IPI00929359
-0.96311	-0.593593	44	IPI00328415;IPI00871319;IPI00446235;IPI00879792;IPI00879692	Diaphorase-1;NADH-cytochrome b5 reductase 3;NADH-cytochrome b5 reductase 3 membrane-bound form;NADH-cytochrome b5 reductase 3 soluble form;cDNA FLJ56301, highly similar to NADH-cytochrome b5 reductase (EC 1.6.2.2);Mutant NADH-cytochrome b5 reductase;cDNA FLJ42537 fis, clone BRACE3004058, highly similar to NADH-cytochrome B5 reductase (EC 1.6.2.2);Cytochrome b5 reductase 3	CYB5R3;DIA1;Z93241.1-006	P00387-1;P00387;B7Z7L3;P00387-2;Q6TGM4;Q6TGM5;Q6ZVI6;B1AHF3	ENSG00000100243;YMR316W
-0.361324	-0.592732	35	IPI00914529;IPI00910727;IPI00182533;IPI00816097;IPI00914543	cDNA FLJ57954, highly similar to 60S ribosomal protein L28;60S ribosomal protein L28;Ribosomal protein L28;Ribosomal protein L28 variant;Putative uncharacterized protein RPL28;Ribosomal protein L28, isoform CRA_c	RPL28;hCG_38234	B4DEP9;P46779;O60251;Q59F34;C9JB50	ENSG00000108107;YGL103W
-1.03301	-0.591392	7	IPI00151358;IPI00186429	Cisplatin resistance-related protein 9;Cleft lip and palate transmembrane protein 1-like protein;cDNA FLJ46605 fis, clone THYMU3047760, highly similar to Homo sapiens cisplatin resistance related protein CRR9p (CRR9), mRNA	CLPTM1L;CRR9	Q96KA5-1;Q96KA5;Q96KA5-2;B3KY18	ENSG00000049656
-0.837738	-0.590818	51	IPI00016513	Ras-related protein Rab-10;Putative uncharacterized protein RAB10;GTP-binding protein RAB10	RAB10	P61026;Q53SX4;Q53T70;Q9UL28	ENSG00000084733;ENSMUSG00000020671
-1.42787	-0.586405	3	IPI00029754;IPI00927918;IPI00924824;IPI00742734;IPI00783078;IPI00794020;IPI00795638	DNA mismatch repair protein Mlh1;MutL protein homolog 1;cDNA, FLJ92988, highly similar to Homo sapiens mutL homolog 1, colon cancer, nonpolyposis type 2 (E. coli) (MLH1), mRNA;MutL protein homolog 1 variant;Hypothetical rhabdomyosarcoma antigen MU-RMS-40.5;cDNA FLJ50608, highly similar to DNA mismatch repair protein Mlh1;MutL-like 1 protein;cDNA FLJ50524, highly similar to DNA mismatch repair pro…	COCA2;MLH1;hCG_17142	P40692;B2R6K0;Q53GX1;Q5GJ64;B4DQ11;A8W2I7;A8W2L8;B4DI13;B7Z821;Q59EG3;C9JZ54;Q0ZAJ5	ENSG00000076242;YMR167W
-0.46031	-0.586308	43	IPI00003479;IPI00874012	ERT1;Extracellular signal-regulated kinase 2;MAP kinase isoform p42;Mitogen-activated protein kinase 1;Mitogen-activated protein kinase 2;cDNA FLJ58314, highly similar to Mitogen-activated protein kinase 1 (EC 2.7.11.24);Mitogen-activated protein kinase 1, isoform CRA_a;Extracellular signal-regulated kinase-2 splice variant	ERK2;MAPK1;PRKM1;PRKM2;hCG_32557	P28482;B4DHN0;Q1HBJ4;Q499G7;A8CZ64	ENSG00000100030
-0.901796	-0.585924	3	IPI00299404;IPI00643244	Epiligrin subunit bata;Kalinin B1 chain;Kalinin subunit beta;Laminin B1k chain;Laminin subunit beta-3;Laminin-5 subunit beta;Nicein subunit beta	LAMB3;LAMNB1	Q13751	ENSG00000196878
-0.649412	-0.585924	78	IPI00480142;IPI00643885;IPI00179057;IPI00644450	Cullin-4B	CUL4B;KIAA0695	Q13620-2;Q13620;B3KVX4;Q13620-1;B7Z5K8	ENSG00000158290
-0.230838	-0.585155	2	IPI00798272;IPI00940330	Branched-chain-amino-acid aminotransferase		B7Z5L0;B3KY27
-1.08152	-0.582363	22	IPI00010810;IPI00895865;IPI00792673	Electron transfer flavoprotein subunit alpha, mitochondrial;cDNA FLJ76486, highly similar to Homo sapiens electron-transfer-flavoprotein, alpha polypeptide (glutaric aciduria II) (ETFA), nuclear gene encoding mitochondrial protein, mRNA;Electron transfer flavoprotein alpha-subunit;Electron-transfer-flavoprotein, alpha polypeptide;Electron-transfer-flavoprotein, alpha polypeptide (Glutaric aciduri…	ETFA;hCG_39414	P13804;Q53XN3;B4DT43	ENSDARG00000043944;ENSG00000140374
-0.466257	-0.582363	51	IPI00000643;IPI00657974	BAG family molecular chaperone regulator 2;Bcl-2-associated athanogene 2;cDNA FLJ10153 fis, clone HEMBA1003417, highly similar to BAG family molecular chaperone regulator 2;cDNA FLJ13673 fis, clone PLACE1011858, highly similar to BAG family molecular chaperone regulator 2;cDNA FLJ50277, highly similar to BAG family molecular chaperone regulator 2	BAG2	O95816;B3KM36;B3KN59;B4DXE2	ENSG00000112208
-0.621577	-0.581014	94	IPI00157790;IPI00639848	Proteasome-associated protein ECM29 homolog;cDNA FLJ16204 fis, clone CTONG2019232, highly similar to Proteasome-associated protein ECM29 homolog;cDNA FLJ45314 fis, clone BRHIP3005142, highly similar to Proteasome-associated protein ECM29 homolog	ECM29;KIAA0368	Q5VYK3;B3KV72;B3KXF2	ENSG00000136813;YHL030W
-0.729698	-0.580531	19	IPI00384280;IPI00925564;IPI00924611;IPI00927939;IPI00927689	Prenylcysteine lyase;Prenylcysteine oxidase 1;cDNA FLJ51879, highly similar to Prenylcysteine oxidase (EC 1.8.3.5);cDNA FLJ51671, highly similar to Prenylcysteine oxidase (EC 1.8.3.5);cDNA, FLJ78912, highly similar to Prenylcysteine oxidase (EC 1.8.3.5);Putative uncharacterized protein PCYOX1	KIAA0908;PCL1;PCYOX1;UNQ597/PRO1183	Q9UHG3;B7Z3Y2;B7Z8A2;B7Z9P8;Q584P1;Q53ST0	ENSG00000116005;ENSG00000225553;YNL289W
-0.987961	-0.579952	27	IPI00026215	DNase IV;Flap endonuclease 1;Flap structure-specific endonuclease 1;Maturation factor 1;cDNA FLJ51365, highly similar to Flap endonuclease 1 (EC 3.1.-.-);cDNA, FLJ93171, Homo sapiens flap structure-specific endonuclease 1 (FEN1), mRNA;FEN1 protein	FEN1;RAD2;hCG_40848	P39748;B4DWZ4;Q6FHX6	ENSDARG00000011404;ENSG00000168496;YCR034W;YGR258C
-0.720089	-0.579856	53	IPI00008529	60S acidic ribosomal protein P2;Renal carcinoma antigen NY-REN-44;cDNA, FLJ92222, Homo sapiens ribosomal protein, large P2 (RPLP2), mRNA;Ribosomal protein, large, P2, isoform CRA_a;RPLP2 protein	D11S2243E;RPLP2;RPP2;hCG_1778304	P05387;Q6FG96	ENSG00000177600;YBR167C
-0.519693	-0.579373	57	IPI00003588;IPI00913838	Aminoacyl tRNA synthetase complex-interacting multifunctional protein 3;Elongation factor p18;Eukaryotic translation elongation factor 1 epsilon-1;Multisynthase complex auxiliary component p18;Putative uncharacterized protein EEF1E1	AIMP3;EEF1E1;P18	O43324;C9JLK5	ENSG00000124802
-0.498729	-0.578794	15	IPI00143921;IPI00783221;IPI00445699	KDEL motif-containing protein 2;cDNA, FLJ94092	KDELC2;UNQ1904/PRO4350	Q7Z4H8-1;Q7Z4H8;Q7Z4H8-2;B2R8W4;Q7Z4H8-3	ENSG00000178202
-0.914086	-0.578214	5	IPI00031519;IPI00220918;IPI00220919	CXXC-type zinc finger protein 9;DNA (cytosine-5)-methyltransferase 1;DNA methyltransferase HsaI;MCMT;Cytosine-specific methyltransferase	AIM;CXXC9;DNMT;DNMT1	P26358-1;P26358;Q59FP7;P26358-2;B3KVA0;P26358-3	ENSG00000130816
-0.691989	-0.576667	12	IPI00910977;IPI00165360;IPI00943076;IPI00942726;IPI00746782;IPI00877618	cDNA FLJ31171 fis, clone KIDNE2000046, highly similar to 3-mercaptopyruvate sulfurtransferase;3-mercaptopyruvate sulfurtransferase;Mercaptopyruvate sulfurtransferase, isoform CRA_a;MPST protein;Putative uncharacterized protein MPST;3-mercaptopyruvate sulfurtransferase variant;Mercaptopyruvate sulfurtransferase;Truncated mercaptopyruvate sulfurtransferase variant;Mercaptopyruvate sulfurtransferase…	MPST;TST2;hCG_41447;LL22NC01-146D10.4-005	B3KP52;P25325;Q6FHN9;Q59HD5;B1AH49;Q2VEU0;Q2VEU1	ENSG00000128309
-0.741976	-0.575893	5	IPI00220906;IPI00333838;IPI00922628;IPI00513928;IPI00930396	Acyl-coenzyme A thioester hydrolase 2a;Acyl-coenzyme A thioesterase 2, mitochondrial;CTE-Ia;Long-chain acyl-CoA thioesterase 2;ZAP128;Acyl-coenzyme A thioesterase 1;CTE-I;CTE-Ib;Inducible cytosolic acyl-coenzyme A thioester hydrolase;Long chain acyl-CoA thioester hydrolase;Acyl-CoA thioesterase 1;cDNA FLJ54503, highly similar to Acyl-coenzyme A thioesterase 1 (EC 3.1.2.2);Putative uncharacterized…	ACOT2;PTE2;PTE2A;ACOT1;CTE1	P49753-1;P49753;Q86TX2;A1L172;B4DV16;B7ZMC1	ENSG00000101473;ENSG00000119673;ENSG00000184227
-0.439383	-0.5757	27	IPI00002311;IPI00942040;IPI00916931;IPI00917308	cDNA FLJ60633, highly similar to Homo sapiens secernin 3 (SCRN3), mRNA;Secernin-3.;Secernin-3;cDNA FLJ55569, highly similar to Homo sapiens secernin 3 (SCRN3), mRNA;Putative uncharacterized protein SCRN3	SCRN3	B4DKG7;Q0VDG5;Q0VDG4;B4DI11;C9JID8	ENSG00000144306
-0.583701	-0.572599	4	IPI00419250;IPI00472065;IPI00879420;IPI00878456	Glutathione S-transferase theta-2;GST class-theta-2;cDNA, FLJ92320, highly similar to Homo sapiens glutathione S-transferase theta 2 (GSTT2), mRNA;GSTT2 protein;Putative uncharacterized protein GSTT2;Em:AP000351.3 protein;Glutathione S-transferase theta 2, isoform CRA_a	GSTT2;Em:AP000351.3;hCG_41095	P30712;B2R533;Q6IB75;B5MCL2;Q6ICJ4	ENSG00000099984;ENSG00000133433
-1.12516	-0.570366	4	IPI00166853;IPI00742872;IPI00829735;IPI00829763	Putative LAG1-interacting protein;RING finger protein 170	RNF170	Q96K19-3;Q96K19;Q96K19-1;Q96K19-2;Q96K19-5	ENSG00000120925
-0.51678	-0.570269	4	IPI00016703;IPI00922928;IPI00922718;IPI00647760	24-dehydrocholesterol reductase;3-beta-hydroxysterol delta-24-reductase;Diminuto/dwarf1 homolog;Seladin-1;cDNA FLJ58891, highly similar to 24-dehydrocholesterol reductase (EC 1.3.1.-);cDNA FLJ53870, highly similar to 24-dehydrocholesterol reductase (EC1.3.1.-);cDNA, FLJ79318, highly similar to 24-dehydrocholesterol reductase (EC 1.3.1.-);cDNA FLJ55321, highly similar to 24-dehydrocholesterol redu…	DHCR24;KIAA0018;Nbla03646	Q15392;B7Z546;B7Z817;B7ZAV4;Q3LIE7;B7Z919;B7Z943;C9JER2	ENSG00000116133
-0.531802	-0.569686	20	IPI00018783;IPI00375446;IPI00797679	Inosine triphosphate pyrophosphatase;Putative oncogene protein hlc14-06-p;Inosine triphosphate pyrophosphatase transcript variant II;ITPase;Inosine triphosphatase (Nucleoside triphosphate pyrophosphatase);Inosine triphosphatase (Nucleoside triphosphate pyrophosphatase), isoform CRA_b	C20orf37;ITPA;My049;OK/SW-cl.9;hCG_39262;RP4-794I6.1-007	Q9BY32;B2BCH7;Q5NT82;A2A2N2	ENSG00000125877
-0.499055	-0.569686	36	IPI00029997;IPI00643842	6-phosphogluconolactonase	PGLS	O95336	ENSG00000130313
-0.672635	-0.56881	12	IPI00478260;IPI00030223;IPI00477856;IPI00815834	Glycylpeptide N-tetradecanoyltransferase;Glycylpeptide N-tetradecanoyltransferase 2;Myristoyl-CoA:protein N-myristoyltransferase 2;Peptide N-myristoyltransferase 2;Type II N-myristoyltransferase	NMT2;RP11-455B2.2-003;RP11-455B2.2-002	A8MWF5;Q5VUC7;O60551;B0YJ49;B2RCF3;A8MWH3;B3KT39;B4DHU9;B4DXS1;Q5VUC6	ENSG00000152465
-0.437721	-0.568713	6	IPI00918021;IPI00056504;IPI00916628;IPI00413634;IPI00102173;IPI00795732;IPI00021346;IPI00377011;IPI00921965;IPI00797418;IPI00925368;IPI00926893;IPI00916497;IPI00916190;IPI00916788	Ubiquitin carrier protein;UbcH9;Ubiquitin carrier protein E3;Ubiquitin-conjugating enzyme E2 E3;Ubiquitin-conjugating enzyme E2-23 kDa;Ubiquitin-protein ligase E3;UbcH8;Ubiquitin carrier protein E2;Ubiquitin-conjugating enzyme E2 E2;Ubiquitin-protein ligase E2;UbcH6;Ubiquitin carrier protein E1;Ubiquitin-conjugating enzyme E2 E1;Ubiquitin-protein ligase E1;Putative uncharacterized protein UBE2E3	UBE2E3;UBCE4;UBCH9;UBCH8;UBE2E2;UBCH6;UBE2E1;hCG_14891	B8ZZC0;Q969T4;C9IZU6;Q96LR5;P51965;B2RBX4;A6NDQ7;B7Z306;C9J8K2;C9JX65;C9J2P0;B8ZZE4;C9IYU3;B8ZZT1	ENSG00000156587;ENSG00000170035;ENSG00000170142;ENSG00000182247
-0.882624	-0.568129	21	IPI00892541;IPI00645431;IPI00894269;IPI00465128;IPI00894467;IPI00640922;IPI00642962;IPI00513728;IPI00641784;IPI00788873;IPI00641833;IPI00939983;IPI00795207;IPI00829720;IPI00795787;IPI00790683;IPI00793299;IPI00792708	HLA-B associated transcript 3;HLA-B-associated transcript 3;Large proline-rich protein BAT3;Protein G3;HLA-B associated transcript 3, isoform CRA_a;cDNA FLJ61584, highly similar to Large proline-rich protein BAT3;cDNA FLJ60983, highly similar to Large proline-rich protein BAT3	BAT3;DAMA-236L13.16-004;DADB-70P7.10-004;DAMC-157M7.11-004;G3;DADB-70P7.10-003;DAMA-236L13.16-003;DAMC-157M7.11-003;hCG_2005629;XXbac-BPG296P20.4-030;XXbac-BCX270M2.3-030;DAQB-195H10.3-030;DAMA-236L13.16-030;DADB-70P7.10-030;DAMC-157M7.11-030;DASS-336N12.2-030	B0UX85;B0UZ59;B0UZE0;B0UZM1;P46379-3;P46379;B0UX84;P46379-1;B0UX83;B4E3V4;P46379-2;A2AB43;A6PWI7;A6PWT2;B0UX78;B0UZE7;B0UZL4;B1B0I8;B4DZ12	ENSG00000096155;ENSG00000204463;ENSG00000227761;ENSG00000228760;ENSG00000229524;ENSG00000233348;ENSG00000234651
-0.919806	-0.56774	19	IPI00025329;IPI00175212	60S ribosomal protein L19;Ribosomal protein L19	RPL19	P84098;Q53G49;Q8IWR8	ENSG00000108298;ENSMUSG00000017404;ENSRNOG00000004741
-0.394525	-0.567545	8	IPI00005490;IPI00922172	Coat protein GPP34;Golgi phosphoprotein 3;Mitochondrial DNA absence factor;cDNA FLJ32982 fis, clone THYMU1000002, highly similar to Golgi phosphoprotein 3;cDNA FLJ46665 fis, clone TRACH3007277, highly similar to Golgi phosphoprotein 3;cDNA FLJ90596 fis, clone PLACE1001229, highly similar to Golgi phosphoprotein 3;cDNA FLJ35285 fis, clone PROST2008079, highly similar to Golgi phosphoprotein 3;cDNA…	GOLPH3;GPP34	Q9H4A6;B3KQ71;B3KQJ9;B3KS18;B4DDX1;B4DWL6	ENSG00000113384
-0.336792	-0.566864	10	IPI00382412;IPI00384270	Branched-chain-amino-acid aminotransferase, cytosolic;Protein ECA39;Branched-chain-amino-acid aminotransferase	BCAT1;BCT1;ECA39;DKFZp686E12175	P54687;B7Z2M5;Q68DQ7	ENSG00000060982;YHR208W
0.73266	-0.566766	2	IPI00909112;IPI00026817	cDNA FLJ59570, highly similar to Protein farnesyltransferase subunit beta (EC 2.5.1.58);CAAX farnesyltransferase subunit beta;Protein farnesyltransferase subunit beta;Ras proteins prenyltransferase subunit beta;cDNA FLJ35979 fis, clone TESTI2013545, highly similar to Protein farnesyltransferase subunit beta (EC 2.5.1.58);cDNA FLJ55216, highly similar to Protein farnesyltransferase subunit beta (E…	FNTB	B4DL54;P49356;B2RDX6;B3KSC2;B4DJ86;B4E1A0;Q86TX8	ENSG00000125954
-1.17579	-0.565792	38	IPI00218591;IPI00215884;IPI00218592;IPI00922361	Alternative-splicing factor 1;pre-mRNA-splicing factor SF2, P33 subunit;Splicing factor, arginine/serine-rich 1;cDNA FLJ77645, highly similar to Homo sapiens splicing factor, arginine/serine-rich 1 (splicing factor 2, alternate splicing factor) (SFRS1), mRNA;Splicing factor, arginine/serine-rich 1 (Splicing factor 2, alternate splicing factor) variant	ASF;OK/SW-cl.3;SF2;SF2P33;SFRS1	Q07955-2;Q07955;Q07955-1;A8K1L8;Q07955-3;Q59FA2	ENSG00000136450;FBgn0040284
-0.693318	-0.565207	4	IPI00333913;IPI00847551	Neuroblastoma-amplified gene protein;Neuroblastoma-amplified sequence;Putative uncharacterized protein NAG	NAG;NBAS	A2RRP1-1;A2RRP1;A2RRP1-2;Q4ZG05	ENSG00000151779
-0.712079	-0.563939	16	IPI00397860;IPI00182933;IPI00871858;IPI00645474;IPI00646039	Cytochrome b5;Microsomal cytochrome b5 type A;Cytochrome b-5 isoform 1 variant	CYB5;CYB5A	P00167-1;P00167;P00167-2;Q59F44	ENSG00000166347;YNL111C
-0.635517	-0.563841	32	IPI00299063	Stromal interaction molecule 1	GOK;STIM1	Q13586	ENSG00000167323
-0.326679	-0.563744	54	IPI00940950;IPI00554723;IPI00853161;IPI00064765;IPI00398057;IPI00853485;IPI00893680;IPI00894078;IPI00894025	Ribosomal protein L10;60S ribosomal protein L10;Laminin receptor homolog;Protein QM;Tumor suppressor QM;60S ribosomal protein L10-like	RPL10;XX-FW83563B9.1-011;DXS648E;QM;RPL10L	Q5HY50;P27635;Q96L21	ENSDARG00000025581;ENSG00000147403;ENSG00000165496;YLR075W
-0.497303	-0.563646	5	IPI00169259	Small VCP/p97-interacting protein	SVIP	Q8NHG7	ENSG00000198168
-0.477743	-0.561888	21	IPI00414860;IPI00926815;IPI00926175;IPI00477215;IPI00924813	60S ribosomal protein L37a;Putative uncharacterized protein RPL37A;Ribosomal protein L37a, isoform CRA_c;cDNA FLJ76565, highly similar to Homo sapiens ribosomal protein L37a, mRNA;RPL37A protein	RPL37A;hCG_16380	P61513;C9J4Z3;Q6P4E4	ENSG00000197756;ENSMUSG00000046330;ENSRNOG00000030438;PFB0455w;YLR185W;YPL143W
-0.683229	-0.561008	54	IPI00550523;IPI00845461	Atlastin-3;cDNA FLJ58636, moderately similar to Atlastin;Putative uncharacterized protein ATL3	ATL3	Q6DD88-1;Q6DD88;B4DXC4;Q6DD88-2;C9JUU1	ENSG00000184743
-0.343165	-0.559443	31	IPI00828021;IPI00295485	Heat shock 70 kDa protein 4-like protein;Heat shock 70kDa protein 4-like, isoform CRA_b;cDNA FLJ14916 fis, clone PLACE1006958, highly similar to Heat shock 70 kDa protein 4L;cDNA FLJ59635, highly similar to Heat shock 70 kDa protein 4L;Heat shock 70 kDa protein 4L;Heat shock 70-related protein APG-1;Osmotic stress protein 94;cDNA FLJ55529, highly similar to Heat shock 70 kDa protein 4L;Heat shock…	hCG_37382;HSPA4L;APG1;OSP94	A2ICT2;B3KNM0;B4DXT2;O95757;B4DZR0;Q53ZP9	ENSG00000164070;YGL180W
-0.35912	-0.556993	5	IPI00010346;IPI00025564;IPI00872224	Angiotensin-binding protein;Microsomal endopeptidase;Mitochondrial oligopeptidase M;Neurolysin, mitochondrial;Neurotensin endopeptidase;cDNA FLJ76106, highly similar to Homo sapiens neurolysin (metallopeptidase M3 family) (NLN), mRNA;cDNA FLJ39097 fis, clone NTONG2000977, highly similar to Neurolysin, mitochondrial (EC 3.4.24.16)	AGTBP;KIAA1226;NLN	Q9BYT8;A8K9T8;B3KU23	ENSG00000123213
-0.477663	-0.554834	8	IPI00009747;IPI00923506;IPI00923487;IPI00792647	2,3-epoxysqualene--lanosterol cyclase;Lanosterol synthase;Oxidosqualene--lanosterol cyclase;cDNA, FLJ92849, highly similar to Homo sapiens lanosterol synthase (2,3-oxidosqualene-lanosterol cyclase) (LSS), mRNA;cDNA FLJ58192, highly similar to Lanosterol synthase (EC 5.4.99.7);Putative uncharacterized protein LSS	LSS;OSC	P48449;B2R694;B4DJZ9;C9J315	ENSG00000160285
-1.11622	-0.554638	2	IPI00217882	100 kDa NT receptor;Glycoprotein 95;Neurotensin receptor 3;Sortilin;cDNA FLJ76489, highly similar to Homo sapiens sortilin 1 (SORT1), mRNA;cDNA FLJ50262, highly similar to Sortilin	SORT1	Q99523;A8KAQ3;B4DWI3	ENSG00000134243
-0.629635	-0.554245	18	IPI00059762;IPI00642838	Lysophospholipase-like protein 1;cDNA FLJ77315, highly similar to Homo sapiens lysophospholipase-like 1 (LYPLAL1), mRNA;cDNA FLJ41634 fis, clone FCBBF4000076, highly similar to Lysophospholipase-like protein 1 (EC 3.1.2.-);Lysophospholipase-like 1, isoform CRA_a	LYPLAL1;hCG_24907	Q5VWZ2-1;Q5VWZ2;A8K677;B3KVW3;Q5VWZ2-2	ENSG00000143353
-0.475274	-0.554147	277	IPI00796333;IPI00465439	Fructose-bisphosphate aldolase A;Lung cancer antigen NY-LU-1;Muscle-type aldolase;Fructose-bisphosphate aldolase	ALDA;ALDOA	P04075;A4UCS9;A4UCT0	ENSG00000149925
-0.548755	-0.551983	113	IPI00219078;IPI00747443;IPI00177817;IPI00914019;IPI00218442;IPI00303760;IPI00004092;IPI00218440;IPI00024804;IPI00748794;IPI00478023;IPI00396118;IPI00937311;IPI00872163;IPI00646947	Calcium pump 2;Calcium-transporting ATPase sarcoplasmic reticulum type, slow twitch skeletal muscle isoform;Endoplasmic reticulum class 1/2 Ca(2+) ATPase;Sarcoplasmic/endoplasmic reticulum calcium ATPase 2;Putative uncharacterized protein ATP2A2;ATPase CA++ transporting cardiac muscle slow twitch 2;SERCA Ca(2+)-ATPase;cDNA FLJ55676, highly similar to Sarcoplasmic/endoplasmic reticulum calcium ATP…	ATP2A2;ATP2B	P16615-1;P16615;A6NDN7;P16615-2;B0FYL2;B1PM99;B4DF05	ENSG00000174437
-0.977156	-0.551885	7	IPI00654605;IPI00867630;IPI00645814;IPI00167009;IPI00030012;IPI00827687	Arginine/proline-rich coiled-coil domain-containing protein 1;MAP7 domain-containing protein 1;Proline/arginine-rich coiled-coil domain-containing protein 1;Putative uncharacterized protein MAP7D1;MAP7D1 protein;cDNA FLJ39022 fis, clone NT2RP7003724, weakly similar to Serine/arginine repetitive matrix protein 1	KIAA1187;MAP7D1;PARCC1;PP2464;RPRC1	Q3KQU3-1;Q3KQU3;C9JIR3;Q6NX58;Q3KQU3-4;B3KU03;Q3KQU3-2	ENSG00000116871
-0.874508	-0.550408	11	IPI00399053;IPI00793724;IPI00414976;IPI00797958	NADH dehydrogenase [ubiquinone] 1 alpha subcomplex assembly factor 3;C3orf60 protein;Chromosome 3 open reading frame 60, isoform CRA_c;Putative uncharacterized protein DKFZp564J0123	C3orf60;NDUFAF3;hCG_96422;DKFZp564J0123	Q9BU61;A4FU71;Q9Y3Z0	ENSG00000178057
-0.682927	-0.548634	273	IPI00383581;IPI00441414	Alpha-glucosidase 2;Glucosidase II subunit alpha;Neutral alpha-glucosidase AB;cDNA FLJ54035, highly similar to Neutral alpha-glucosidase AB;cDNA FLJ61290, highly similar to Neutral alpha-glucosidase AB;cDNA FLJ54057, highly similar to Neutral alpha-glucosidase AB	G2AN;GANAB;KIAA0088	Q14697-1;Q14697;B4DIW2;B4DJ30;B4DSM6;Q14697-3	ENSG00000089597
-0.518329	-0.548239	29	IPI00293533	62 kDa nucleoporin;Nuclear pore glycoprotein p62;Nucleoporin Nup62;Putative uncharacterized protein pp7052	NUP62;pp7052	P37198;Q8WYU3	ENSG00000213024
NaN	-0.546956	2	IPI00922383;IPI00018288;IPI00922399	cDNA FLJ57430, highly similar to DNA-directed RNA polymerase II 33 kDa polypeptide (EC 2.7.7.6);DNA-directed RNA polymerase II 33 kDa polypeptide;DNA-directed RNA polymerase II subunit C;DNA-directed RNA polymerase II subunit RPB3;RPB31;cDNA FLJ76636, highly similar to Homo sapiens polymerase (RNA) II (DNA directed) polypeptide C, 33kDa (POLR2C), transcript variant alpha, mRNA;HCG2025883, isoform…	A-152E5.7;POLR2C;hCG_2025883	B7Z6D1;P19387;Q6FGR6;B7Z377	ENSG00000102978
-0.593746	-0.545375	70	IPI00793381;IPI00014151;IPI00794383;IPI00946249;IPI00795037;IPI00945689;IPI00794344;IPI00947396;IPI00793676	Proteasome (Prosome, macropain) 26S subunit, non-ATPase, 6, isoform CRA_b;Putative uncharacterized protein PSMD6;26S proteasome non-ATPase regulatory subunit 6;26S proteasome regulatory subunit RPN7;26S proteasome regulatory subunit S10;Breast cancer-associated protein SGA-113M;p42A;Phosphonoformate immuno-associated protein 4;Proteasome regulatory particle subunit p44S10;KIAA0107 isoform;Proteas…	hCG_23509;PSMD6;KIAA0107;PFAAP4	C9IZE4;Q15008;A8K2E0;Q6UV22;B3KT66;C9J0E9	ENSG00000163636
-0.367843	-0.544485	20	IPI00217519;IPI00556590;IPI00927712;IPI00925885;IPI00927929;IPI00925636	Ras-related protein Ral-A;cDNA FLJ40085 fis, clone TESTI2002993	RAL;RALA	P11233;A4D1W3;Q8N836;C9JZC9	ENSG00000006451
-1.22678	-0.543892	2	IPI00607605;IPI00937771;IPI00845303;IPI00556323;IPI00910834;IPI00445707	Cell proliferation-inducing gene 5 protein;Erythroblast macrophage protein;Human lung cancer oncogene 10 protein;Macrophage erythroblast attacher;cDNA FLJ53639, highly similar to Homo sapiens macrophage erythroblast attacher (MAEA), transcript variant 1, mRNA;cDNA FLJ54556, highly similar to Homo sapiens macrophage erythroblast attacher (MAEA), transcript variant 1, mRNA;cDNA FLJ54062, highly sim…	EMP;HLC10;MAEA;PIG5;hCG_1646851	Q7L5Y9-1;Q7L5Y9;B4DQT1;B4DVN3;B4DUB2;Q7L5Y9-2;Q7L5Y9-3;B3KRN7;B3KXS8;B4DJP8;Q59H52	ENSG00000090316;ENSG00000185101
-0.152147	-0.543793	34	IPI00514399	Putative uncharacterized protein RPS27;Ribosomal protein S27	RP11-422P24.3-002;RPS27	Q5T4L4	ENSG00000177954;ENSG00000227081
-0.65872	-0.542803	17	IPI00419273;IPI00935649;IPI00549919	Cullin-4A;cDNA, FLJ95721, highly similar to Homo sapiens cullin 4A (CUL4A), mRNA;Putative uncharacterized protein CUL4A;cDNA FLJ58013, highly similar to Cullin-4A	CUL4A	Q13619-1;Q13619;B2RBV7;A8MSH7;Q13619-2;B4DKT2	ENSG00000139842
-0.581324	-0.542704	30	IPI00383046	Carboxymethylenebutenolidase homolog;cDNA, FLJ96437	CMBL	Q96DG6;B2RD36	ENSG00000164237
-0.510087	-0.540622	168	IPI00719752;IPI00396370;IPI00893301;IPI00893431	eIF3 p110;eIF3 p116;eIF-3-eta;Eukaryotic translation initiation factor 3 subunit 9;Eukaryotic translation initiation factor 3 subunit B;Prt1 homolog;Eukaryotic translation initiation factor 3, subunit 9 eta, 116kDa;Eukaryotic translation initiation factor 3, subunit 9 eta, 116kDa, isoform CRA_b;cDNA FLJ53410, highly similar to Eukaryotic translation initiation factor 3 subunit 9;cDNA FLJ53461, hi…	EIF3B;EIF3S9;hCG_1998988;tcag7.544	P55884-2;P55884;P55884-1;A4D210;B4DV79;B4DXN6;Q86UM1;Q96G38	ENSG00000106263
-0.857809	-0.539432	9	IPI00007334;IPI00946415;IPI00911038;IPI00215975;IPI00297991	Apoptotic chromatin condensation inducer in the nucleus;ACIN1 protein;cDNA FLJ50838, highly similar to Apoptotic chromatin condensation inducer in thenucleus;Putative uncharacterized protein DKFZp667N107	ACIN1;ACINUS;KIAA0670;DKFZp667N107	Q9UKV3-1;Q9UKV3;B2RTT4;B4DQZ7;Q69YJ6;Q9UKV3-2;Q9UKV3-3	ENSG00000100813
-0.606606	-0.538538	8	IPI00019383;IPI00747722;IPI00940264	cDNA FLJ56840, highly similar to Galactokinase (EC 2.7.1.6);Galactokinase 1;Putative uncharacterized protein GALK1;Galactokinase;Galactose kinase;cDNA FLJ56765, highly similar to Galactokinase (EC 2.7.1.6);cDNA, FLJ79080, highly similar to Galactokinase (EC 2.7.1.6);CDNA FLJ26554 fis, clone LNF01773, highly similar to Galactokinase	GALK1;hCG_27540;GALK	B4E1G6;A6NJD0;P51570;B4E1A8;C8CHJ5;C8CHJ6;Q6ZP37;Q71UH7	ENSG00000108479
-0.740239	-0.536948	7	IPI00026969;IPI00473012;IPI00643072;IPI00641133	p125;SEC23-interacting protein;cDNA FLJ10273 fis, clone HEMBB1001137, highly similar to SEC23-interacting protein;cDNA FLJ13176 fis, clone NT2RP3003846, highly similar to SEC23-interacting protein;cDNA FLJ55643, highly similar to SEC23-interacting protein	MSTP053;SEC23IP	Q9Y6Y8-1;Q9Y6Y8;B3KM47;B3KN10;B4DWG1;Q9Y6Y8-2	ENSG00000107651
-0.731925	-0.536849	8	IPI00896469;IPI00895892;IPI00945055;IPI00914017	HCG22882, isoform CRA_a;Putative uncharacterized protein PSMG4;Proteasome assembly chaperone 4	hCG_22882;PSMG4;C6orf86;PAC4	C9J2F8;Q5JS54;C9J7X0;C9JJ21	ENSG00000180822
-0.438151	-0.53655	32	IPI00747810;IPI00163187;IPI00894286;IPI00894471;IPI00893542	FSCN1 protein;55 kDa actin-bundling protein;Fascin;p55;Singed-like protein;cDNA FLJ37935 fis, clone CTONG2005290, highly similar to FASCIN;cDNA FLJ38511 fis, clone HCHON2000417, highly similar to FASCIN	FSCN1;FAN1;HSN;SNL	Q96IH1;Q16658;B3KTA3;B3KTM9	ENSG00000075618
-0.311685	-0.536252	3	IPI00029473	Protein Njmu-R1;OK/SW-CL.19	C17orf75;OK/SW-cl.19	Q9HAS0;Q8NI83	ENSG00000108666
-0.544182	-0.535854	2	IPI00045914;REV__IPI00149375;REV__IPI00798104;REV__IPI00877083;REV__IPI00789519;IPI00171687	Msx2-interacting protein;SMART/HDAC1-associated repressor protein;SPEN homolog	KIAA0929;MINT;SHARP;SPEN	Q96T58	ENSG00000065526
-0.613586	-0.535655	3	IPI00940410;IPI00894217;IPI00657943;IPI00658061	Leukocyte receptor cluster member 5;tRNA-intron endonuclease Sen34;tRNA-splicing endonuclease subunit Sen34;tRNA splicing endonuclease 34 homolog (S. cerevisiae)	LENG5;SEN34;TSEN34;XXbac-BPG111L9.5-005;XXbac-BCX105G6.5-005;XXbac-BCX105G6.5-004;XXbac-BPG111L9.5-004	Q9BSV6;B0V3I9;A9C4B9;B0V3J0	ENSG00000170892;ENSRNOG00000011468;YAR008W
-0.662118	-0.535257	120	IPI00746655;IPI00022143;IPI00902463;IPI00794186	Extended synaptotagmin-1;Membrane-bound C2 domain-containing protein;cDNA FLJ12728 fis, clone NT2RP2000040, highly similar to Protein FAM62A;cDNA FLJ46898 fis, clone UTERU3022168, highly similar to Protein FAM62A	ESYT1;FAM62A;KIAA0747;MBC2	Q9BSJ8-2;Q9BSJ8;B3KMV5;Q9BSJ8-1;B3KY56	ENSG00000139641
-0.250663	-0.535157	16	IPI00005822;IPI00939517;IPI00019237	Anaphase-promoting complex subunit 8;Cell division cycle protein 23 homolog;Cyclosome subunit 8	ANAPC8;CDC23	Q9UJX2-1;Q9UJX2;Q9UJX2-3	ENSG00000094880;YHR166C
-0.226763	-0.534759	76	IPI00013296;IPI00397609;IPI00790711;IPI00894147	40S ribosomal protein S18;Ke-3;Ribosomal protein S18;Ribosomal protein S18, isoform CRA_b	D6S218E;RPS18;DADB-159G18.1-001;DAMC-227D19.3-001;DAQB-314F24.10-001;hCG_1640167;XXbac-BCX165D10.12-001;XXbac-BPG185D15.7-001	P62269;Q5SUJ3	ENSG00000096150;ENSG00000223367;ENSG00000226225;ENSG00000227794;ENSG00000231500;ENSG00000235650;ENSMUSG00000008668;ENSRNOG00000028505;ENSRNOG00000033152
-0.646541	-0.534161	20	IPI00218465	Phospholipase A-2-activating protein	PLAA;PLAP	Q9Y263	ENSG00000137055;ENSG00000163283
-0.833799	-0.533962	4	IPI00641743;IPI00019848;IPI00219326;IPI00847789	Putative uncharacterized protein HCFC1;C1 factor;CFF;HCF C-terminal chain 1;HCF C-terminal chain 2;HCF C-terminal chain 3;HCF C-terminal chain 4;HCF C-terminal chain 5;HCF C-terminal chain 6;HCF N-terminal chain 1;HCF N-terminal chain 2;HCF N-terminal chain 3;HCF N-terminal chain 4;HCF N-terminal chain 5;HCF N-terminal chain 6;Host cell factor 1;VCAF;VP16 accessory protein;HCFC1 protein	HCFC1;HCF1;HFC1	A6NEM2;P51610-1;P51610;Q05C05;P51610-2;C9JTM5;P51610-3	ENSG00000172534
-0.704489	-0.533165	4	IPI00654780;IPI00941746;IPI00477180	Protein FAM160B2;Retinoic acid-induced protein 16;cDNA FLJ55841, highly similar to Homo sapiens retinoic acid induced 16 (RAI16), mRNA;Putative uncharacterized protein FAM160B2	FAM160B2;FP13191;RAI16	Q86V87;B4DGL2;C9JDT4;A6NNC3	ENSG00000158863
-0.741541	-0.533065	26	IPI00025890;IPI00852843	Mitochondrial distribution and morphology protein 20;N-alpha-acetyltransferase 25, NatB auxiliary subunit;N-terminal acetyltransferase B complex subunit MDM20;N-terminal acetyltransferase B complex subunit NAA25;p120;cDNA FLJ75187, highly similar to Homo sapiens nap1 P120	C12orf30;MDM20;NAA25;NAP1	Q14CX7-1;Q14CX7;A8K8X0;Q14CX7-2	ENSG00000061676;ENSG00000111300;ENSG00000131400;ENSG00000136932;ENSG00000163512;ENSG00000181617;YKR048C;YOL076W
-0.574455	-0.532467	2	IPI00008205;IPI00164061;IPI00910740	Carbon catabolite repressor protein 4 homolog;CCR4 carbon catabolite repression 4-like;CCR4-NOT transcription complex subunit 6;Cytoplasmic deadenylase;Carbon catabolite repressor protein 4 homolog B;CCR4-NOT transcription complex subunit 6-like;cDNA FLJ58660, highly similar to Mus musculus CCR4-NOT transcription complex, subunit 6-like (Cnot6l), transcript variant 1, mRNA;cDNA FLJ57444, highly s…	CCR4;CNOT6;KIAA1194;CCR4B;CNOT6L	Q9ULM6;Q96LI5-1;Q96LI5;B4E0K8;B4E2S0	ENSG00000113300;ENSG00000138767;ENSG00000151014;ENSG00000183813;FBgn0011725;YAL021C
-0.302137	-0.529571	17	IPI00220271;IPI00647702	Alcohol dehydrogenase [NADP+];Aldehyde reductase;Aldo-keto reductase family 1 member A1	AKR1A1;ALDR1;ALR	P14550	ENSG00000085662;ENSG00000117448;ENSG00000127554
-0.913597	-0.527571	54	IPI00007611;IPI00789135;IPI00853134;IPI00893479	ATP synthase subunit O, mitochondrial;Oligomycin sensitivity conferral protein;ATP synthase	ATP5O;ATPO	P48047;Q53HH2	ENSG00000241837
-0.610455	-0.525067	2	IPI00027139;IPI00917471;IPI00917637;IPI00916305;IPI00917132;IPI00916784;IPI00917314;IPI00916959;IPI00916621;IPI00917834	Inositol polyphosphate 1-phosphatase;cDNA FLJ36241 fis, clone THYMU2001622, highly similar to Inositol polyphosphate 1-phosphatase (EC 3.1.3.57);Inositol polyphosphate-1-phosphatase;Inositol polyphosphate-1-phosphatase, isoform CRA_a;INPP1 protein;Putative uncharacterized protein INPP1	INPP1;hCG_24794	P49441;B3KSH8;B5BU62;Q6IBG4;B8ZZF6;C9J173;C9J986;C9J2Z6;C9JFN0;C9J128	ENSG00000151689
-0.429712	-0.524665	72	IPI00554777;IPI00925572;IPI00924906;IPI00926480;IPI00925298;IPI00926959;IPI00926760;IPI00925986	Asparagine synthetase [glutamine-hydrolyzing];Cell cycle control protein TS11;Glutamine-dependent asparagine synthetase;cDNA FLJ51768, highly similar to Asparagine synthetase (glutamine-hydrolyzing) (EC 6.3.5.4);cDNA FLJ51387, highly similar to Asparagine synthetase (glutamine-hydrolyzing) (EC 6.3.5.4);cDNA, FLJ79123, highly similar to Asparagine synthetase (glutamine-hydrolyzing) (EC 6.3.5.4)	ASNS;TS11	P08243;A4D1I8;B4DXZ1;B4DY32;B7ZAA9	ENSG00000070669;ENSG00000134440
-0.341775	-0.524565	16	IPI00017344;IPI00908835	Ras-related protein Rab-5B;RAB5B protein;cDNA FLJ60627, highly similar to Ras-related protein Rab-5B;RAB5B, member RAS oncogene family, isoform CRA_b	RAB5B;hCG_25009	P61020;Q6FI54;B4DKD7	ENSG00000111540;ENSMUSG00000000711
-0.500034	-0.524465	9	IPI00335280;IPI00373788;IPI00910461;IPI00926846;IPI00185258;IPI00925376;IPI00927031;IPI00939663;IPI00927218;IPI00924782;IPI00927442	Ribulose-5-phosphate-3-epimerase;Ribulose-phosphate 3-epimerase;cDNA FLJ52962, highly similar to Ribulose-phosphate 3-epimerase (EC 5.1.3.1);HCG2024410;LOC729020 protein;RcRPE;Putative uncharacterized protein RPE;Ribulose-5-phosphate-3-epimerase, isoform CRA_a;Ribulose-5-phosphate-3-epimerase, isoform CRA_b	HUSSY-17;RPE;hCG_2024410;LOC729020;hCG_2012337	Q96AT9-1;Q96AT9;Q96AT9-2;B4E016;Q2QD12;C9IZU8;C9J9T0;Q53TV9;C9JPQ7;C9J6A7;C9J839	ENSG00000197713;ENSMUSG00000026005
-1.65658	-0.524064	2	IPI00783656;IPI00915896	39S ribosomal protein L38, mitochondrial;cDNA, FLJ93795, Homo sapiens mitochondrial ribosomal protein L38 (MRPL38), nucleargene encoding mitochondrial protein, mRNA;Mitochondrial ribosomal protein L38, isoform CRA_b;cDNA FLJ13996 fis, clone Y79AA1002211, highly similar to Homo sapiens mitochondrial ribosomal protein L38 (MRPL38), nuclear gene encoding mitochondrial protein, mRNA	HSPC262;MRPL38;hCG_1776092	Q96DV4;B2R894;B3KN96	ENSG00000204316;YKL170W
-0.251127	-0.523963	39	IPI00012462;IPI00939283;IPI00945560;IPI00946890	Putative uncharacterized protein EIF2A;65 kDa eukaryotic translation initiation factor 2A;Eukaryotic translation initiation factor 2A	EIF2A;CDA02;MSTP004;MSTP089	C9JWR7;Q9BY44-2;Q9BY44	ENSG00000134001;ENSG00000144895
-0.122758	-0.523863	3	IPI00410079;IPI00845345	Cerebral protein 10;Protein FAM82A2;Protein FAM82C;Protein tyrosine phosphatase-interacting protein 51;Regulator of microtubule dynamics protein 3;TCPTP-interacting protein 51;cDNA FLJ39967 fis, clone SPLEN2027488, highly similar to Homo sapiens family with sequence similarity 82, member C (FAM82C), mRNA	FAM82A2;FAM82C;hucep-10;PTPIP51;UNQ3122/PRO10274	Q96TC7-1;Q96TC7;B3KUI4;Q96TC7-2	ENSG00000137824
-0.216719	-0.523462	8	IPI00005904	Component of gems 3;DEAD box protein 20;DEAD box protein DP 103;Gemin-3;Probable ATP-dependent RNA helicase DDX20;cDNA FLJ50269, highly similar to Probable ATP-dependent RNA helicase DDX20 (EC 3.6.1.-);DEAD (Asp-Glu-Ala-Asp) box polypeptide 20;DEAD-box corepressor DP103;Homo sapiens clone CDABP0082 mRNA sequence	DDX20;DP103;GEMIN3	Q9UHI6;B4DWV7;Q8IYV2;Q8NEH0;Q8TDR3;Q9H4N4	ENSG00000064703
-1.00581	-0.522458	7	IPI00023161;IPI00798240;IPI00797533;IPI00796428;IPI00795938;IPI00383092;IPI00797042	39S ribosomal protein L46, mitochondrial;P2ECSL	C15orf4;LIECG2;MRPL46	Q9H2W6	ENSG00000173867
-0.503957	-0.521151	53	IPI00016339;IPI00789439;IPI00797838;IPI00927292;IPI00927919	L1880;RAB5L;Ras-related protein Rab-5C	RAB5C;RABL	P51148	ENSG00000108774
-1.02729	-0.520146	2	IPI00103530;IPI00373946;IPI00479177	Atlastin-1;Brain-specific GTP-binding protein;GTP-binding protein 3;Guanine nucleotide-binding protein 3;Spastic paraplegia 3 protein A;Atlastin variant;SPG3A protein;Putative uncharacterized protein DKFZp686J1364	ATL1;GBP3;SPG3A;DKFZp686J1364	Q8WXF7;Q53F53;Q6IAK1;Q69YH7	ENSG00000117226;ENSG00000198513
-0.464524	-0.519441	17	IPI00163230;IPI00924791;IPI00924636;IPI00909067;IPI00925574	COP9 signalosome complex subunit 6;JAB1-containing signalosome subunit 6;MOV34 homolog;Vpr-interacting protein;cDNA, FLJ92300, Homo sapiens COP9 subunit 6 (MOV34 homolog, 34 kD) (COPS6), mRNA	COPS6;CSN6;HVIP	Q7L5N1;A4D2A3;B2R514	ENSG00000168090;FBgn0028837
-0.445735	-0.518434	2	IPI00024281;IPI00164779;IPI00550676	Component of gems 2;Gemin-2;Survival of motor neuron protein-interacting protein 1;Survival interacting protein 1	GEMIN2;SIP1	O14893-1;O14893;O14893-2;O14893-3;Q9H4F4	ENSG00000092208;ENSG00000139218;ENSG00000169554;FBgn0061198;YDR422C
-0.336865	-0.517628	12	IPI00375142;IPI00749013;IPI00478393;IPI00026965;IPI00332376;IPI00939434;IPI00019932	Ubiquitin carrier protein D3;Ubiquitin-conjugating enzyme E2 D3;Ubiquitin-conjugating enzyme E2(17)KB 3;Ubiquitin-conjugating enzyme E2-17 kDa 3;Ubiquitin-protein ligase D3;Ubiquitin carrier protein D2;Ubiquitin-conjugating enzyme E2 D2;Ubiquitin-conjugating enzyme E2(17)KB 2;Ubiquitin-conjugating enzyme E2-17 kDa 2;Ubiquitin-protein ligase D2;Ubiquitin carrier protein	UBCH5C;UBE2D3;UBC4;UBCH5B;UBE2D2;hCG_26910;PUBC1	P61077-3;P61077;P61077-2;P61077-1;P62837;Q96RP6	ENSG00000109332;ENSG00000131508;ENSMUSG00000037096;ENSRNOG00000013741;YBR082C
-0.561792	-0.517528	43	IPI00000001;IPI00218609;IPI00641873;IPI00643664;IPI00645009;IPI00553038	Double-stranded RNA-binding protein Staufen homolog 1;cDNA FLJ75871, highly similar to Homo sapiens staufen, RNA binding protein (STAU), transcript variant T3, mRNA;Staufen isoform b variant;cDNA FLJ34086 fis, clone FCBBF3005320, highly similar to Double-stranded RNA-binding protein Staufen homolog 1;cDNA FLJ57073, highly similar to Double-stranded RNA-binding protein Staufenhomolog 1;Staufen, RN…	STAU;STAU1;RP3-470L14.2-007;RP3-470L14.2-006	O95793-1;O95793;A8K622;Q59F99;O95793-2;B3KRE0;B4DPJ9;Q5JW30;Q5JW29	ENSG00000124214
-0.299791	-0.517225	38	IPI00011250;IPI00514154	Ubiquitin carboxyl-terminal hydrolase isozyme L3;Ubiquitin thioesterase L3;Ubiquitin carboxyl-terminal esterase L3 (Ubiquitin thiolesterase)	UCHL3;RP11-173B14.3-003	P15374;Q5TBK7	ENSG00000118939
-0.776454	-0.514198	9	IPI00304417;IPI00304419;IPI00844566	Isocitrate dehydrogenase [NAD] subunit beta, mitochondrial;Isocitric dehydrogenase subunit beta;NAD(+)-specific ICDH subunit beta;cDNA FLJ57795, highly similar to Isocitrate dehydrogenase	IDH3B	O43837-1;O43837;O43837-2;B4DU38	ENSG00000101365
-0.604652	-0.511164	23	IPI00013830;IPI00910816;IPI00943237	Nuclear protein SkiP;Nuclear receptor coactivator NCoA-62;Ski-interacting protein;SNW domain-containing protein 1;cDNA FLJ51388, highly similar to SNW domain-containing protein 1;cDNA, FLJ78986, highly similar to SNW domain-containing protein 1;SNW1 protein;cDNA FLJ59238, highly similar to SNW domain-containing protein 1;Nuclear receptor coactivator NC0A-62	SKIIP;SKIP;SNW1	Q13573;A8K8A9;B4DY36;B7Z9X2;Q0D2M5;Q6I9S2;Q6P151;B4DEG7;Q9ULA6	ENSG00000100603;ENSG00000116786;ENSG00000132376;ENSG00000153820;FBgn0051163
-0.315576	-0.51005	76	IPI00783313;IPI00943894;IPI00787186	Glycogen phosphorylase, liver form;Phosphorylase	PYGL	P06737;B2R825;B4DUB7	ENSG00000100504
-0.250286	-0.509949	9	IPI00646500;IPI00647667;IPI00013939;IPI00646957;IPI00642145	Replication factor A protein 2;Replication protein A 32 kDa subunit;Replication protein A 34 kDa subunit;cDNA, FLJ93412, highly similar to Homo sapiens replication protein A2, 32kDa (RPA2), mRNA;cDNA FLJ61154, highly similar to Replication protein A 32 kDa subunit;cDNA FLJ57152, highly similar to Replication protein A 32 kDa subunit;Replication protein A2, 32kDa	REPA2;RPA2;RPA32;RPA34;RP4-547C9.3-003	P15927-3;P15927;P15927-2;B2R7E8;P15927-1;B4DQD9;B4DUL2;Q5TEJ7	ENSG00000117748;ENSMMUG00000018172;FBgn0002593;FBgn0032906;YJL148W;YOL039W;YPR010C
-0.735307	-0.509544	56	IPI00093057;IPI00794067	Coproporphyrinogen-III oxidase, mitochondrial;cDNA FLJ56733, highly similar to Coproporphyrinogen III oxidase, mitochondrial (EC 1.3.3.3)	CPO;CPOX;CPX	P36551;B4DSD5	ENSG00000080819;ENSG00000144410;YKR066C
-0.3394	-0.509037	99	IPI00939163;IPI00218993;IPI00514983;IPI00513743;IPI00908988;IPI00910755;IPI00794417;IPI00910341;IPI00152661	Antigen NY-CO-25;Heat shock 110 kDa protein;Heat shock protein 105 kDa;cDNA FLJ55325, highly similar to Heat-shock protein 105 kDa;cDNA FLJ52364, highly similar to Heat-shock protein 105 kDa;Heat shock 105kDa/110kDa protein 1, isoform CRA_b;cDNA FLJ52360, highly similar to Heat-shock protein 105 kDa;cDNA FLJ51707, highly similar to Heat-shock protein 105 kDa	HSP105;HSP110;HSPH1;KIAA0201;hCG_32198	Q92598-1;Q92598;B4DF68;Q92598-2;B4DYH1;Q92598-3;B4DY72;B4DZB4	ENSG00000120694
-0.906981	-0.508327	8	IPI00107357;IPI00396411	Cleft lip and palate transmembrane protein 1;cDNA FLJ90454 fis, clone NT2RP3001560, highly similar to Cleft lip and palate transmembrane protein 1;cDNA FLJ59465, highly similar to Cleft lip and palate transmembrane protein 1;Cleft lip and palate associated transmembrane protein 1, isoform CRA_a;cDNA FLJ58081, highly similar to Cleft lip and palate transmembrane protein 1;cDNA, FLJ78993, highly si…	CLPTM1;hCG_20220	O96005-2;O96005;B3KQH2;O96005-1;B4DDS3;B4E2X9;B7Z9X9	ENSG00000104853
-0.766848	-0.508327	4	IPI00011032;IPI00879991;IPI00879388;IPI00413005;IPI00910898;IPI00002515;IPI00921991;IPI00445622	TBC1 domain family member 22A;cDNA, FLJ96895, highly similar to Homo sapiens TBC1 domain family, member 22A (TBC1D22A), mRNA;cDNA FLJ31029 fis, clone HSYRA1000119, highly similar to TBC1 domain family member 22A;TBC1 domain family, member 22A;TBC1 domain family, member 22A, isoform CRA_a;cDNA FLJ45751 fis, clone LYMPB2002344, highly similar to TBC1 domain family member 22A;TBC1 domain family, mem…	C22orf4;TBC1D22A;hCG_1734981;LL22NC03-65D1.1-006;LL22NC03-65D1.1-002;C6orf197;TBC1D22B;hCG_2003601;DKFZp762J0110	Q8WUA7-1;Q8WUA7;B2RE30;B3KP29;B9A6M3;B0QYI3;B0QYI1;Q8WUA7-2;B0QYI2;B4DWA9;Q9NU19;A8KA28;Q6P4C3;Q68CV2;Q8WUA7-3	ENSG00000054611;ENSG00000065491
-0.848505	-0.508124	22	IPI00216654;IPI00292387;IPI00908873	140 kDa nucleolar phosphoprotein;Hepatitis C virus NS5A-transactivated protein 13;Nucleolar 130 kDa protein;Nucleolar and coiled-body phosphoprotein 1;Nucleolar phosphoprotein p130;cDNA, FLJ95131, highly similar to Homo sapiens nucleolar and coiled-body phosphoprotein 1 (NOLC1), mRNA;cDNA FLJ32193 fis, clone PLACE6002345, highly similar to Nucleolar phosphoprotein p130;NOLC1 protein;Nucleolar and…	KIAA0035;NOLC1;NS5ATP13;hCG_25636	Q14978-2;Q14978;B2RAU8;Q14978-1;Q96J17;Q14978-3	ENSG00000166197
-0.633725	-0.508124	3	IPI00009726	Nicotinamide mononucleotide adenylyltransferase 1;Nicotinate-nucleotide adenylyltransferase 1;cDNA, FLJ96727, Homo sapiens nicotinamide nucleotide adenylyltransferase 1(NMNAT1), mRNA;Nicotinamide nucleotide adenylyltransferase 1;Nicotinamide nucleotide adenylyltransferase 1, isoform CRA_a;Nicotinamide nucleotide adenylyltransferase 1 variant	NMNAT;NMNAT1;hCG_1820992;RP11-807G9.1-001	Q9HAN9;B1AN63;Q53GL1	ENSG00000173614
-0.581605	-0.506907	5	IPI00032808;IPI00910170;IPI00023504;IPI00061114;IPI00871276;IPI00300562	Ras-related protein Rab-3D;cDNA, FLJ94098, highly similar to Homo sapiens RAB3D, member RAS oncogene family (RAB3D), mRNA;cDNA FLJ59582, highly similar to Ras-related protein Rab-3A;Ras-related protein Rab-3A	GOV;RAB16;RAB3D;RAB3A	O95716;B2R8W8;B4DE50;P20336	ENSG00000105514;ENSG00000105649
-0.880259	-0.506196	30	IPI00007426;IPI00908696;IPI00909717;IPI00945943;IPI00946721;IPI00946450	ADP-ribosylation factor-like protein 6-interacting protein 5;Cytoskeleton-related vitamin A-responsive protein;Dermal papilla-derived protein 11;Glutamate transporter EAAC1-interacting protein;GTRAP3-18;JM5;PRA1 family protein 3;Prenylated Rab acceptor protein 2;Protein JWa;Putative MAPK-activating protein PM27;cDNA FLJ90131 fis, clone HEMBB1000447, highly similar to PRA1 family protein 3;cDNA FL…	ARL6IP5;DERP11;HSPC127;JWA;PRA2;PRAF3	O75915;B2R6V5;B3KQB4;B4DZZ0;B4DWQ6;C9JVC5;C9JQU6;C9JZ39	ENSG00000144746
-0.703901	-0.506196	71	IPI00465361;IPI00397611;IPI00909231	60S ribosomal protein L13;Breast basic conserved protein 1;Ribosomal protein L13	BBC1;OK/SW-cl.46;RPL13;hCG_1723872	P26373;A8K4C8;B4DLX3;O60250;Q6NZ55	ENSG00000167526;YIL133C;YJL020C;YMR142C
-0.611359	-0.504875	73	IPI00215888;IPI00871803	Signal recognition particle 72 kDa protein;SRP72 protein;CaM kinase II isoform;Putative signal recognition particle;Putative uncharacterized protein DKFZp686A04192;Similar to signal recognition particle 72kDa	SRP72;DKFZp686A04192	O76094;A0PJJ5;O15302;Q0D2M6;Q71V07;Q7Z3C0;Q86X80	ENSG00000174780;YPL210C
-0.564371	-0.504773	2	IPI00455408	Glycolipid transfer protein domain-containing protein 1;Putative uncharacterized protein DKFZp434L0435	GLTPD1;DKFZp434L0435	Q5TA50;Q9UFH6	ENSG00000224051
-0.596165	-0.504671	7	IPI00647400	Putative uncharacterized protein RNPEP	RNPEP	A6NKB8	ENSG00000176393
-0.809676	-0.503959	5	IPI00009680	39S ribosomal protein L44, mitochondrial	MRPL44	Q9H9J2	ENSG00000135900;ENSMMUG00000006160;YMR225C
-0.83908	-0.503857	73	IPI00017672	Inosine phosphorylase;Purine nucleoside phosphorylase;cDNA FLJ25678 fis, clone TST04067, highly similar to PURINE NUCLEOSIDE PHOSPHORYLASE (EC 2.4.2.1);PRO1837	NP;PNP	P00491;Q8N7G1;Q9P1G4	ENSG00000108849;ENSG00000198805
0.215119	-0.503756	2	IPI00009335;IPI00741734;IPI00937343;IPI00930221	Brain protein 16;cDNA FLJ40907 fis, clone UTERU2005050;Chromosome 8 open reading frame 30A;HSPC188;Brain protein 16-like;C8orf30A protein	BRP16;C8orf30A;hCG_31655;BRP16L;C8orf30B	Q9BTY7;B3KUY6;Q9P0T5;P0CB43;Q96BK8	ENSG00000230567;ENSG00000235173
-0.430937	-0.503451	59	IPI00106495	Chromosome-associated protein G;Condensin complex subunit 3;Condensin subunit CAP-G;Melanoma antigen NY-MEL-3;Non-SMC condensin I complex subunit G;XCAP-G homolog;Non-SMC condensin I complex, subunit G	CAPG;NCAPG;NYMEL3	Q9BPX3;Q6NUR1	ENSG00000042493;ENSG00000109805
-0.556139	-0.501821	174	IPI00100160;IPI00604431;IPI00915424	Cullin-associated and neddylation-dissociated protein 1;Cullin-associated NEDD8-dissociated protein 1;p120 CAND1;TBP-interacting protein of 120 kDa A;cDNA FLJ77762, highly similar to Homo sapiens cullin-associated and neddylation-dissociated 1 (CAND1), mRNA;cDNA FLJ10114 fis, clone HEMBA1002770, highly similar to Cullin-associated NEDD8-dissociated protein 1;cDNA FLJ10929 fis, clone OVARC1000479,…	CAND1;KIAA0829;TIP120;TIP120A	Q86VP6-1;Q86VP6;A8K8U1;B3KM30;B3KMG3;Q86VP6-2	ENSG00000111530
-0.504305	-0.501821	3	IPI00910072;IPI00020124	cDNA FLJ56960, highly similar to Homo sapiens phosphatidylinositol 4-kinase type II (PI4KII), mRNA;Phosphatidylinositol 4-kinase type 2-alpha;Phosphatidylinositol 4-kinase type II-alpha	PI4K2A	B4DEP8;Q9BTU6	ENSG00000155252
-0.449493	-0.499986	10	IPI00293026;IPI00759768;IPI00878078;IPI00887069	Elongation factor Tu GTP-binding domain-containing protein 1;Protein FAM42A;cDNA FLJ32094 fis, clone OCBBF2000986, highly similar to Homo sapiens elongation factor Tu GTP binding domain containing 1, transcript variant 1, mRNA	EFTUD1;FAM42A	Q7Z2Z2-1;Q7Z2Z2;Q7Z2Z2-2;B3KPR5;Q7Z2Z2-3	ENSG00000140598
-0.529593	-0.497331	5	IPI00290452;IPI00909106;IPI00924650;IPI00925781;IPI00927460;IPI00926037;IPI00925438;IPI00926582;IPI00925342	Protein RECS1 homolog;Transmembrane BAX inhibitor motif-containing protein 1;cDNA FLJ53633, highly similar to Transmembrane BAX inhibitor motif-containing protein 1;Responsive to centrifugal force and shear stress gene 1;cDNA FLJ53658, highly similar to Transmembrane BAX inhibitor motif-containing protein 1;Putative uncharacterized protein TMBIM1	PP1201;PSEC0158;RECS1;TMBIM1	Q969X1;B4DNZ1;Q1MW40;B4DUD2;C9JWV9;C9JW19;C9IZ27;C9JTK1;C9IYT2;C9JEN3;C9JAP5	ENSG00000135926
-0.884727	-0.495695	4	IPI00419891;IPI00141564	Sec1 family domain-containing protein 2;Syntaxin-binding protein 1-like 1	SCFD2;STXBP1L1	Q8WU76-1;Q8WU76;Q8WU76-2	ENSG00000184178
-0.40152	-0.495286	66	IPI00018768;IPI00917623;IPI00916061;IPI00922875	Translin;Translin variant;cDNA FLJ34596 fis, clone KIDNE2009191, highly similar to TRANSLIN;Translin, isoform CRA_b;cDNA FLJ59957, highly similar to Translin	TSN;hCG_37642	Q15631;Q53GR3;B3KRM8;B7Z5D9;C9JZK6	ENSG00000211460;PF11_0374
-0.217776	-0.49293	12	IPI00844000	E3 UFM1-protein ligase 1;cDNA, FLJ79352	KIAA0776;UFL1	O94874;A0PJ53;B4DJ57;B7ZAY8;C0H5X5	ENSG00000014123
-1.02412	-0.49211	12	IPI00848045;IPI00382748;IPI00514834;IPI00465271;IPI00514542;IPI00847938;IPI00647220	Endothelial cell apoptosis protein E-CE1;Putative hydroxypyruvate isomerase;Hydroxypyruvate isomerase homolog (E. coli);cDNA FLJ38925 fis, clone NT2NE2012243, highly similar to Homo sapiens hydroxypyruvate isomerase homolog (E. coli) (HYI), mRNA	HT036;HYI;SB156;RP11-506B15.5-004;RP11-506B15.5-003;RP11-506B15.5-005	Q5T013-1;Q5T013;Q5T013-3;Q5T015;Q5T013-4;Q5T017;Q5T013-2;Q5T014	ENSG00000178922
-0.539939	-0.489954	61	IPI00852741;IPI00746182;IPI00795507;IPI00515103;IPI00305152;IPI00853220;IPI00953506;IPI00445429;IPI00853290	ABP125;ABP130;Protein transport protein Sec31A;SEC31-like protein 1;SEC31-related protein A;Web1-like protein;cDNA FLJ58531, highly similar to Homo sapiens SEC31-like 1 (SEC31L1), transcript variant 1, mRNA;SEC31A protein;Putative uncharacterized protein SEC31A	HSPC275;HSPC334;KIAA0905;SEC31A;SEC31L1	O94979-8;O94979;O94979-1;O94979-2;B4DIW6;B7ZKZ7;B7ZL00;O94979-4;O94979-3;O94979-6;C9JEA2;O94979-7;O94979-5	ENSG00000138674
-0.430101	-0.488926	157	IPI00007402	Importin-7;Ran-binding protein 7;cDNA FLJ14581 fis, clone NT2RM4001382, highly similar to Importin-7;cDNA FLJ14986 fis, clone Y79AA1000784, highly similar to Importin-7;cDNA FLJ90427 fis, clone NT2RP3000481, highly similar to Importin-7	IPO7;RANBP7	O95373;B3KNG9;B3KQG6	ENSG00000205339
-0.394714	-0.487589	26	IPI00170972;IPI00647890;IPI00643582	UPF0553 protein C9orf64;Chromosome 9 open reading frame 64;Chromosome 9 open reading frame 64, isoform CRA_c	C9orf64;hCG_2042994;RP11-575L7.5-002	Q5T6V5;B2RPI6;Q5T6V7	ENSG00000165118
1.03633	-0.487075	3	IPI00012989;IPI00644131	Lysosomal acid alpha-mannosidase;Lysosomal alpha-mannosidase;Lysosomal alpha-mannosidase A peptide;Lysosomal alpha-mannosidase B peptide;Lysosomal alpha-mannosidase C peptide;Lysosomal alpha-mannosidase D peptide;Lysosomal alpha-mannosidase E peptide;Mannosidase alpha class 2B member 1;Mannosidase alpha-B;cDNA FLJ76867, highly similar to Homo sapiens mannosidase, alpha, class 2B, member 1 (MAN2B1…	LAMAN;MAN2B1;MANB	O00754;A8K6A7;B4E0K9;Q59E90;Q93093	ENSG00000104774
-0.108394	-0.485942	4	IPI00177965;IPI00903275;IPI00514986;IPI00747095	5-nucleotidase domain-containing protein 1;cDNA FLJ76092, highly similar to Homo sapiens 5-nucleotidase, cytosolic II-like 1 (NT5C2L1), mRNA;5-nucleotidase domain containing 1, isoform CRA_b;cDNA FLJ33599 fis, clone BRAMY2013736, highly similar to 5-nucleotidase domain-containing protein 1	LP2642;NT5C2L1;NT5DC1;hCG_2031155	Q5TFE4;A8K2Z3;B3KR35	ENSG00000178425
-0.810941	-0.48553	2	IPI00005492	BMP2-induced 3-kb gene protein;WD repeat-containing protein 5	BIG3;WDR5	P61964	ENSG00000112379;ENSG00000196363;ENSMUSG00000026917
-0.310701	-0.48419	41	IPI00017704	Coactosin-like protein	CLP;COTL1	Q14019	ENSDARG00000026829;ENSG00000103187;ENSG00000129170
-0.26642	-0.482745	12	IPI00219129;IPI00515016;IPI00640851;IPI00556304	NRH dehydrogenase [quinone] 2;NRH:quinone oxidoreductase 2;Quinone reductase 2;Ribosyldihydronicotinamide dehydrogenase [quinone];cDNA FLJ32419 fis, clone SKMUS2000894, highly similar to Ribosyldihydronicotinamide dehydrogenase;NAD(P)H dehydrogenase, quinone 2	NMOR2;NQO2;RP1-90J20.3-003;RP1-90J20.3-004	P16083;B2R492;B3KPX6;Q5TD07;Q5TD05	ENSG00000124588
1.71167	-0.481609	5	IPI00385987;IPI00926351;IPI00927759;IPI00909319;IPI00927234;IPI00911108;IPI00910414	KCCR13L;Sn1-specific diacylglycerol lipase beta;cDNA FLJ53161, highly similar to Homo sapiens diacylglycerol lipase beta;cDNA FLJ33624 fis, clone BRAMY2021962, highly similar to Homo sapiens diacylglycerol lipase beta;cDNA FLJ56227, highly similar to Homo sapiens diacylglycerol lipase beta;cDNA FLJ33909 fis, clone CTONG2008521, highly similar to Homo sapiens diacylglycerol lipase beta	DAGLB	Q8NCG7-1;Q8NCG7;A4D2P3;B4DQU0;Q8NCG7-2;B3KR38;B4DQQ6;B3KRA0	ENSG00000164535
-0.524023	-0.480885	16	IPI00299904;IPI00376143;IPI00219740;IPI00925989	CDC47 homolog;DNA replication licensing factor MCM7;P1.1-MCM3;cDNA, FLJ95407, highly similar to Homo sapiens MCM7 minichromosome maintenance deficient 7 (S. cerevisiae) (MCM7), mRNA;cDNA FLJ39640 fis, clone SMINT2003386, highly similar to DNA REPLICATION LICENSING FACTOR MCM7;cDNA FLJ55929, highly similar to DNA replication licensing factor MCM7;HsMcm7;cDNA FLJ30817 fis, clone FEBRA2001581, highl…	CDC47;MCM2;MCM7;hCG_2023614;tcag7.648	P33993-1;P33993;A4D2A1;B2RBA6;B3KUD7;B4DDF5;C6EMX8;A4D2A2;Q9H4N9	ENSG00000073111;ENSG00000166508;YBL023C;YBR202W
-0.281439	-0.480885	275	IPI00221226;IPI00442825	67 kDa calelectrin;Annexin A6;Annexin VI;Annexin-6;Calphobindin-II;Chromobindin-20;Lipocortin VI;p68;p70;Protein III;cDNA FLJ75116, highly similar to Homo sapiens annexin A6, transcript variant 1, mRNA;cDNA FLJ53638, highly similar to Annexin A6;cDNA FLJ53686, highly similar to Annexin A6	ANX6;ANXA6	P08133;A8K3Q7;B7Z582;B7Z8A7	ENSG00000197043
-1.00263	-0.479955	6	IPI00883647;IPI00011875;IPI00943073	cDNA, FLJ92684, highly similar to Homo sapiens IK cytokine, down-regulator of HLA II (IK), mRNA;cDNA FLJ53904, highly similar to Protein Red;Cytokine IK;IK factor;Protein Red;Protein RER;IK cytokine, down-regulator of HLA II;Clone TCCCIA00142 mRNA sequence;Chondrosarcoma-associated protein 2;Putative uncharacterized protein DKFZp564B112	IK;RED;RER;CSA2;DKFZp564B112	B2R5Y4;B4DEH2;Q6IPD8;Q95HA6;Q9H4P6;Q9UK43;Q9Y3Z5;Q13123	ENSG00000113141
0.272859	-0.479748	14	IPI00020508;IPI00178861	N(2),N(2)-dimethylguanosine tRNA methyltransferase;tRNA 2,2-dimethylguanosine-26 methyltransferase;tRNA(guanine-26,N(2)-N(2)) methyltransferase;tRNA(m(2,2)G26)dimethyltransferase;cDNA FLJ77676, highly similar to Homo sapiens TRM1 tRNA methyltransferase 1 homolog (S. cerevisiae) (TRMT1), mRNA;cDNA FLJ54678, highly similar to N(2),N(2)-dimethylguanosine tRNA methyltransferase (EC 2.1.1.32);cDNA FLJ…	TRMT1	Q9NXH9-1;Q9NXH9;A8K8L2;B4DHS5;B4E3A3;Q9NXH9-2	ENSG00000100416;ENSG00000104907
-0.962435	-0.47747	2	IPI00018009	Enhancer of mRNA-decapping protein 3;LSM16 homolog;YjeF domain-containing protein 1;YjeF N-terminal domain-containing protein 2	EDC3;LSM16;PP844;YJDC;YJEFN2	Q96F86	ENSG00000179151;YEL015W
-0.410543	-0.476641	70	IPI00848226;IPI00910724;IPI00910221;IPI00910917	Cell proliferation-inducing gene 21 protein;Guanine nucleotide-binding protein subunit beta-2-like 1;Guanine nucleotide-binding protein subunit beta-like protein 12.3;Human lung cancer oncogene 7 protein;Receptor for activated C kinase;Receptor of activated protein kinase C 1;cDNA FLJ60170, highly similar to Guanine nucleotide-binding protein subunit beta 2-like 1	GNB2L1;HLC7;PIG21	P63244;B4DVD2	ENSG00000204628;ENSMUSG00000020372;ENSRNOG00000002390
NaN	-0.475811	4	IPI00073179;IPI00795814	Vacuolar protein sorting-associated protein 33A;cDNA, FLJ96613, highly similar to Homo sapiens vacuolar protein sorting 33A (yeast) (VPS33A), mRNA;cDNA: FLJ22395 fis, clone HRC07889	VPS33A	Q96AX1;B2RDH6;Q9H6C4	ENSG00000139719
-0.28604	-0.475189	18	IPI00291783	Gem-associated protein 5;GEMIN5 protein	GEMIN5	Q8TEQ6;B7ZLC9;Q58EZ8	ENSG00000082516
-0.298353	-0.473008	89	IPI00008240;IPI00910687;IPI00185398;IPI00792878;IPI00793986;IPI00789865;IPI00791738;IPI00792289	Methionine--tRNA ligase;Methionyl-tRNA synthetase, cytoplasmic;cDNA FLJ76789, highly similar to Homo sapiens methionine-tRNA synthetase (MARS), mRNA;cDNA FLJ16674 fis, clone THYMU3008136, highly similar to Methionyl-tRNA synthetase (EC 6.1.1.10);cDNA FLJ53309, highly similar to Methionyl-tRNA synthetase (EC 6.1.1.10);cDNA FLJ55046, highly similar to Methionyl-tRNA synthetase (EC 6.1.1.10)	MARS	P56192;A8K492;B3KVK7;B4DF61;B4E0E9	ENSDARG00000034396;ENSG00000166986
-0.607749	-0.469573	3	IPI00937584;IPI00382605;IPI00478543;IPI00043083;IPI00879834	Putative uncharacterized protein PARVB;Parvin, beta;Parvin, beta, isoform CRA_a;CLINT;Affixin;Beta-parvin	PARVB;AL031595.1-001;hCG_17295;CGI-56;AL031595.1-003	B5MDI0;B0QYN1;Q96PN1;A6NG58;Q9HBI1;B0QYM8	ENSG00000188677
-0.750955	-0.468844	18	IPI00328987;IPI00946581;IPI00947091	Bystin;Bystin-like	BYSL;RP5-973N23.2-001	Q13895;Q5T8J2	ENSG00000112578
-0.784284	-0.468635	7	IPI00219160	60S ribosomal protein L34;Leukemia-associated protein	RPL34	P49207;Q5MK14	ENSG00000109475;YDL075W;YLR406C
-0.631198	-0.467905	277	IPI00329801;IPI00872379	Anchorin CII;Annexin A5;Annexin V;Annexin-5;Calphobindin I;Endonexin II;Lipocortin V;Placental anticoagulant protein 4;Placental anticoagulant protein I;Thromboplastin inhibitor;Vascular anticoagulant-alpha;cDNA FLJ52002, highly similar to Annexin A5	ANX5;ANXA5;ENX2;PP4	P08758;B4DNG6;Q6FHB3;A8MTE3	ENSG00000164111
-0.575078	-0.466862	13	IPI00107555;IPI00940567;IPI00795892;IPI00945373;IPI00219468;IPI00947095;IPI00945855;IPI00946483	Profilin;Profilin II;Profilin-2;Putative uncharacterized protein PFN2	PFN2	B4DNH1;P35080-2;P35080;C9J0J7;C9JUG0;P35080-1;C9JQ45;C9J712	ENSG00000070087
-0.381874	-0.465713	63	IPI00294879;IPI00879681;IPI00879993;IPI00877824;IPI00880159	Ran GTPase-activating protein 1;cDNA FLJ51385, highly similar to Ran GTPase-activating protein 1;cDNA FLJ61018, highly similar to Ran GTPase-activating protein 1;Similar to RAN GTPase activating protein 1;Putative uncharacterized protein;Ran GTPase activating protein 1	KIAA1835;RANGAP1;SD;RP4-756G23.7-007	P46060;B4DY16;B4E0U0;Q8WUS7;Q9BSK3;B0QYT3	ENSG00000100401
[truncated: 2,228 more rows]

## Sheet: B
Column	Category Type	Category Name	Category Size	Score	P value	Benj. Hoch. FDR	Mean enrichment	Median enrichment	Constitunet Category Proteins (Protein Names)	Constitunet Category Proteins (Gene Names)
[truncated: 560 more rows]

[truncated: 3 more sheets: C, D, E]
