# Supplementary material for: Global Analysis of mRNA, Translation, and Protein Localization: Local Translation Is a Key Regulator of Cell Protrusions
Source: Dev Cell. 2015 Nov 9;35(3):344–57. doi: 10.1016/j.devcel.2015.10.005 (PMC4643311; doi:10.1016/j.devcel.2015.10.005)
Supplement: Data S2. Category Enrichment and UTR Element Analyses, Related to Figure 4 — (A) Perseus output for 2D annotation enrichment analysis of mRNA versus translation rate distributions between protrusions and the cell body (Benjamini-Hochberg FDR = 0.02). Blue, actin cytoskeleton-related categories; green, RNA binding/ribosomal protein categories; purple, mitochondrial-related protein categories; red, all other organelle-related protein categories. (B) List of all UTR elements investigated in Figure 4C. Source: UTRscan (Grillo et al., 2010). [file mmc10.xlsx]

## Sheet: A
Ratio RNA enrichment score	Ratio Translation enrichment score	Category Type	Category Names	Category Size	color	P value	Benj. Hoch. FDR	Constitunet Category Proteins (Protein Names)	Constitunet Category Proteins (Gene Names)
-0.513872	0.513832	GOBP name	cell junction assembly	26	Color [Blue]	4.7812e-05	0.00346441	cDNA FLJ54854, highly similar to Junctional adhesion molecule A;Junctional adhesion molecule 1;Junctional adhesion molecule A;Platelet adhesion molecule 1;Platelet F11 receptor;cDNA FLJ90671 fis, clone PLACE1005544, highly similar to Junctional adhesion molecule 1;F11 receptor;F11 receptor protein;F11 receptor, isoform CRA_c;F11R protein;JAM1;Junction adhesion molecule;ADP-ribosylation factor-lik…	F11R;JAM1;JCAM;UNQ264/PRO301;hCG_20857;RP11-544M22.2-001;ARL2;hCG_23373;DST;RP3-361I14.2-009;MACF1;CATX-15;BPAG1;DMH;DT;KIAA0728;RP3-361I14.2-001;ITGA6;ILK;ILK1;ILK2;ACTN1;hCG_22243;ACTN2;hCG_1810883;CTNNB;CTNNB1;OK/SW-cl.35;PRO2286;MXRA2;PARVA;PARVB;AL031595.1-001;hCG_17295;CGI-56;AL031595.1-003;ACTB;ACTG;ACTG1;C7orf1;CLDN3;CPETR2;hCG_1737329;CLDN6;UNQ757/PRO1488;CLDN9;CLDN4;CPER;CPETR1;WBSCR8;h…
-0.48989	0.649449	GSEA	REACTOME_CELL_CELL_COMMUNICATION	17	Color [Blue]	0.000205209	0.0190677	cDNA FLJ54854, highly similar to Junctional adhesion molecule A;Junctional adhesion molecule 1;Junctional adhesion molecule A;Platelet adhesion molecule 1;Platelet F11 receptor;cDNA FLJ90671 fis, clone PLACE1005544, highly similar to Junctional adhesion molecule 1;F11 receptor;F11 receptor protein;F11 receptor, isoform CRA_c;F11R protein;JAM1;Junction adhesion molecule;Cytokine suppressive anti-i…	F11R;JAM1;JCAM;UNQ264/PRO301;hCG_20857;RP11-544M22.2-001;CSBP;CSBP1;CSBP2;CSPB1;MAPK14;MXI2;SPTB2;SPTBN1;hCG_17370;IQGAP1;KIAA0051;MIG5;RAC1;TC25;hCG_14926;tcag7.839;RAC3;ILK;ILK1;ILK2;ACTN1;hCG_22243;ACTN2;hCG_1810883;ACTN4;CTNNB;CTNNB1;OK/SW-cl.35;PRO2286;MXRA2;PARVA;PARVB;AL031595.1-001;hCG_17295;CGI-56;AL031595.1-003;C7orf1;CLDN3;CPETR2;hCG_1737329;CLDN6;UNQ757/PRO1488;CLDN9;CLDN4;CPER;CPETR1…
-0.485917	0.382873	Keywords	Celladhesion	23	Color [Blue]	0.00111277	0.0185747	cDNA FLJ61202, highly similar to Multisynthetase complex auxiliary component p43;Aminoacyl tRNA synthase complex-interacting multifunctional protein 1;Endothelial monocyte-activating polypeptide 2;Endothelial monocyte-activating polypeptide II;Multisynthase complex auxiliary component p43;Small inducible cytokine subfamily E member 1;cDNA FLJ52127, highly similar to Multisynthetase complex auxili…	AIMP1;EMAP2;SCYE1;DST;RP3-361I14.2-009;MACF1;CATX-15;BPAG1;DMH;DT;KIAA0728;RP3-361I14.2-001;ITGA6;CD49B;ITGA2;GPIa;CTNNB;CTNNB1;OK/SW-cl.35;PRO2286;MXRA2;PARVA;PARVB;AL031595.1-001;hCG_17295;CGI-56;AL031595.1-003;ECK;EPHA2;LGALS3BP;M2BP;CTNNA1;hCG_1782385;ITGA3;MSK18;CD9;GIG2;MIC3;TSPAN29;FNRB;ITGB1;MDF2;MSK12;PVR;PVS;PXN;DKFZp686N21130;VCL;RP11-178G16.3-002;CD44;LHR;MDU2;MDU3;MIC4;AL133330.1-003…
-0.45524	0.369593	GSEA	JOHNSTONE_PARVB_TARGETS_3_UP	80	Color [Blue]	1.39593e-08	3.73864e-06	Low-density lipoprotein receptor;cDNA FLJ54620, highly similar to Low-density lipoprotein receptor;cDNA FLJ50672, highly similar to Low-density lipoprotein receptor;Low density lipoprotein receptor variant;Mutant LDL receptor;Low density lipoprotein receptor;cDNA FLJ50552, highly similar to Low-density lipoprotein receptor;cDNA FLJ50622, highly similar to Low-density lipoprotein receptor;Lung res…	LDLR;ldlr;LRP;MVP;CLIC3;hCG_1780828;RP11-229P13.3-003;GCN1L1;KIAA0219;F11R;JAM1;JCAM;UNQ264/PRO301;hCG_20857;RP11-544M22.2-001;PYGB;ARC41;ARPC1B;hCG_19475;tcag7.662;SPTB2;SPTBN1;hCG_17370;ATP1A1;hCG_37943;RP4-655J12.1-002;HGK;KIAA0687;MAP4K4;NIK;KIAA0551;TNIK;AD 2;MAP4K6;MINK;MINK1;PRA1;PRAF1;RABAC1;PRPC8;PRPF8;IQGAP1;KIAA0051;MYO1C;ERBA2L;P4HB;PDI;PDIA1;PO4DB;hCG_95895;CPSD;CTSD;CANPL1;CAPN1;PIG…
-0.440882	0.62958	GOCC name	adherens junction	25	Color [Blue]	2.00537e-05	0.000712434	LIM and SH3 domain protein 1;Metastatic lymph node gene 50 protein;Putative uncharacterized protein LASP1;cDNA FLJ76601, highly similar to Homo sapiens LIM and SH3 protein 1 (LASP1), mRNA;cDNA FLJ58065, highly similar to LIM and SH3 domain protein 1;cDNA FLJ51834, highly similar to LIM and SH3 domain protein 1;cDNA FLJ52195, highly similar to LIM and SH3 domain protein 1;Dual specificity mitogen-…	LASP1;MLN50;MAP2K2;MEK2;MKK2;PRKMK2;DKFZp686L02273;hCG_23544;ARC34;ARPC2;PRO2446;hCG_16304;ILK;ILK1;ILK2;ACTN1;hCG_22243;ACTN2;hCG_1810883;CTNNB;CTNNB1;OK/SW-cl.35;PRO2286;MXRA2;PARVA;PARVB;AL031595.1-001;hCG_17295;CGI-56;AL031595.1-003;MYH2;MYHSA2;MYH3;MYH1;MYH4;MYH13;MYH8;MYH9;hCG_41454;ECK;EPHA2;CAP43;DRG1;NDRG1;RTP;hCG_32451;TRG14;FLII;FLIL;CTNNA1;hCG_1782385;FNRB;ITGB1;MDF2;MSK12;PXN;DKFZp68…
-0.440882	0.62958	GOCC name	anchoring junction	25	Color [Blue]	2.00537e-05	0.000676813	LIM and SH3 domain protein 1;Metastatic lymph node gene 50 protein;Putative uncharacterized protein LASP1;cDNA FLJ76601, highly similar to Homo sapiens LIM and SH3 protein 1 (LASP1), mRNA;cDNA FLJ58065, highly similar to LIM and SH3 domain protein 1;cDNA FLJ51834, highly similar to LIM and SH3 domain protein 1;cDNA FLJ52195, highly similar to LIM and SH3 domain protein 1;Dual specificity mitogen-…	LASP1;MLN50;MAP2K2;MEK2;MKK2;PRKMK2;DKFZp686L02273;hCG_23544;ARC34;ARPC2;PRO2446;hCG_16304;ILK;ILK1;ILK2;ACTN1;hCG_22243;ACTN2;hCG_1810883;CTNNB;CTNNB1;OK/SW-cl.35;PRO2286;MXRA2;PARVA;PARVB;AL031595.1-001;hCG_17295;CGI-56;AL031595.1-003;MYH2;MYHSA2;MYH3;MYH1;MYH4;MYH13;MYH8;MYH9;hCG_41454;ECK;EPHA2;CAP43;DRG1;NDRG1;RTP;hCG_32451;TRG14;FLII;FLIL;CTNNA1;hCG_1782385;FNRB;ITGB1;MDF2;MSK12;PXN;DKFZp68…
-0.407755	0.489051	GOBP name	cell junction organization	29	Color [Blue]	0.000170237	0.0103075	cDNA FLJ54854, highly similar to Junctional adhesion molecule A;Junctional adhesion molecule 1;Junctional adhesion molecule A;Platelet adhesion molecule 1;Platelet F11 receptor;cDNA FLJ90671 fis, clone PLACE1005544, highly similar to Junctional adhesion molecule 1;F11 receptor;F11 receptor protein;F11 receptor, isoform CRA_c;F11R protein;JAM1;Junction adhesion molecule;ADP-ribosylation factor-lik…	F11R;JAM1;JCAM;UNQ264/PRO301;hCG_20857;RP11-544M22.2-001;ARL2;hCG_23373;DST;RP3-361I14.2-009;MACF1;CATX-15;BPAG1;DMH;DT;KIAA0728;RP3-361I14.2-001;MIG5;RAC1;TC25;hCG_14926;tcag7.839;RAC3;ITGA6;ILK;ILK1;ILK2;ACTN1;hCG_22243;ACTN2;hCG_1810883;CDC42;RP1-224A6.5-004;CTNNB;CTNNB1;OK/SW-cl.35;PRO2286;MXRA2;PARVA;PARVB;AL031595.1-001;hCG_17295;CGI-56;AL031595.1-003;ACTB;ACTG;ACTG1;C7orf1;CLDN3;CPETR2;hCG…
-0.388235	0.578064	GOCC name	focal adhesion	17	Color [Blue]	0.00143906	0.0198238	LIM and SH3 domain protein 1;Metastatic lymph node gene 50 protein;Putative uncharacterized protein LASP1;cDNA FLJ76601, highly similar to Homo sapiens LIM and SH3 protein 1 (LASP1), mRNA;cDNA FLJ58065, highly similar to LIM and SH3 domain protein 1;cDNA FLJ51834, highly similar to LIM and SH3 domain protein 1;cDNA FLJ52195, highly similar to LIM and SH3 domain protein 1;Dual specificity mitogen-…	LASP1;MLN50;MAP2K2;MEK2;MKK2;PRKMK2;DKFZp686L02273;hCG_23544;ARC34;ARPC2;PRO2446;hCG_16304;ILK;ILK1;ILK2;ACTN1;hCG_22243;ACTN2;hCG_1810883;MXRA2;PARVA;PARVB;AL031595.1-001;hCG_17295;CGI-56;AL031595.1-003;MYH2;MYHSA2;MYH3;MYH1;MYH4;MYH13;MYH8;MYH9;hCG_41454;ECK;EPHA2;FLII;FLIL;FNRB;ITGB1;MDF2;MSK12;PXN;DKFZp686N21130;VCL;RP11-178G16.3-002;CIN85;SH3KBP1;RP11-345L8.1-001;RP11-345L8.1-004;RP11-345L8.…
-0.384832	0.52521	GOCC name	cell-cell junction	25	Color [Blue]	0.000330193	0.00675395	cDNA FLJ54854, highly similar to Junctional adhesion molecule A;Junctional adhesion molecule 1;Junctional adhesion molecule A;Platelet adhesion molecule 1;Platelet F11 receptor;cDNA FLJ90671 fis, clone PLACE1005544, highly similar to Junctional adhesion molecule 1;F11 receptor;F11 receptor protein;F11 receptor, isoform CRA_c;F11R protein;JAM1;Junction adhesion molecule;Chloride intracellular chan…	F11R;JAM1;JCAM;UNQ264/PRO301;hCG_20857;RP11-544M22.2-001;CLIC4;hCG_24047;RP11-108J9.1-001;DBN1;D0S117E;hCG_2039393;MAP2K2;MEK2;MKK2;PRKMK2;DKFZp686L02273;hCG_23544;ILK;ILK1;ILK2;ACTN1;hCG_22243;ACTN2;hCG_1810883;OK/SW-cl.11;RAP1B;CNN2;hCG_21577;CTNNB;CTNNB1;OK/SW-cl.35;PRO2286;MYH2;MYHSA2;MYH3;MYH1;MYH4;MYH13;MYH8;MYH9;hCG_41454;C7orf1;CLDN3;CPETR2;hCG_1737329;CLDN6;UNQ757/PRO1488;CLDN9;CLDN4;CPE…
-0.371799	0.574441	GOCC name	cell-substrate adherens junction	18	Color [Blue]	0.0012474	0.0183042	LIM and SH3 domain protein 1;Metastatic lymph node gene 50 protein;Putative uncharacterized protein LASP1;cDNA FLJ76601, highly similar to Homo sapiens LIM and SH3 protein 1 (LASP1), mRNA;cDNA FLJ58065, highly similar to LIM and SH3 domain protein 1;cDNA FLJ51834, highly similar to LIM and SH3 domain protein 1;cDNA FLJ52195, highly similar to LIM and SH3 domain protein 1;Dual specificity mitogen-…	LASP1;MLN50;MAP2K2;MEK2;MKK2;PRKMK2;DKFZp686L02273;hCG_23544;ARC34;ARPC2;PRO2446;hCG_16304;ILK;ILK1;ILK2;ACTN1;hCG_22243;ACTN2;hCG_1810883;CTNNB;CTNNB1;OK/SW-cl.35;PRO2286;MXRA2;PARVA;PARVB;AL031595.1-001;hCG_17295;CGI-56;AL031595.1-003;MYH2;MYHSA2;MYH3;MYH1;MYH4;MYH13;MYH8;MYH9;hCG_41454;ECK;EPHA2;FLII;FLIL;FNRB;ITGB1;MDF2;MSK12;PXN;DKFZp686N21130;VCL;RP11-178G16.3-002;CIN85;SH3KBP1;RP11-345L8.1…
-0.362217	0.349906	GOBP name	biological adhesion	48	Color [Blue]	0.000157992	0.00997609	Alpha-catenin-related protein;Alpha-catulin;Catenin alpha-like protein 1;cDNA, FLJ95528, highly similar to Homo sapiens catenin (cadherin-associated protein), alpha-like 1 (CTNNAL1), mRNA;cDNA FLJ12864 fis, clone NT2RP2003604, highly similar to Alpha-catulin;Catenin (Cadherin-associated protein), alpha-like 1;cDNA FLJ54854, highly similar to Junctional adhesion molecule A;Junctional adhesion mole…	CTNNAL1;RP11-115J22.1-003;RP11-115J22.1-005;F11R;JAM1;JCAM;UNQ264/PRO301;hCG_20857;RP11-544M22.2-001;AIMP1;EMAP2;SCYE1;DST;RP3-361I14.2-009;MACF1;CATX-15;BPAG1;DMH;DT;KIAA0728;RP3-361I14.2-001;MIG5;RAC1;TC25;hCG_14926;tcag7.839;RAC3;ITGA6;ILK;ILK1;ILK2;CD49B;ITGA2;GPIa;SDR4E1;TSTA3;CDC42;RP1-224A6.5-004;CTNNB;CTNNB1;OK/SW-cl.35;PRO2286;ERBB4;HER4;EGFR;ERBB1;MXRA2;PARVA;PARVB;AL031595.1-001;hCG_17…
-0.362217	0.349906	GOBP name	cell adhesion	48	Color [Blue]	0.000157992	0.00983558	Alpha-catenin-related protein;Alpha-catulin;Catenin alpha-like protein 1;cDNA, FLJ95528, highly similar to Homo sapiens catenin (cadherin-associated protein), alpha-like 1 (CTNNAL1), mRNA;cDNA FLJ12864 fis, clone NT2RP2003604, highly similar to Alpha-catulin;Catenin (Cadherin-associated protein), alpha-like 1;cDNA FLJ54854, highly similar to Junctional adhesion molecule A;Junctional adhesion mole…	CTNNAL1;RP11-115J22.1-003;RP11-115J22.1-005;F11R;JAM1;JCAM;UNQ264/PRO301;hCG_20857;RP11-544M22.2-001;AIMP1;EMAP2;SCYE1;DST;RP3-361I14.2-009;MACF1;CATX-15;BPAG1;DMH;DT;KIAA0728;RP3-361I14.2-001;MIG5;RAC1;TC25;hCG_14926;tcag7.839;RAC3;ITGA6;ILK;ILK1;ILK2;CD49B;ITGA2;GPIa;SDR4E1;TSTA3;CDC42;RP1-224A6.5-004;CTNNB;CTNNB1;OK/SW-cl.35;PRO2286;ERBB4;HER4;EGFR;ERBB1;MXRA2;PARVA;PARVB;AL031595.1-001;hCG_17…
-0.277046	0.325219	GOBP name	locomotion	78	Color [Blue]	5.51153e-05	0.00386682	c-H-ras;GTPase HRas;GTPase HRas, N-terminally processed;Ha-Ras;H-Ras-1;p21ras;Transforming protein p21;P21 protein;p19 H-RasIDX protein;V-Ha-ras Harvey rat sarcoma viral oncogene homolog;V-Ha-ras Harvey rat sarcoma viral oncogene homolog, isoform CRA_b;N-ras protein;C-has/bas p21 protein;C-ras-Ki-2 activated oncogene;C-H-ras-1 gene with novel codon 13 mutation;MDS N-ras oncogene exon 1 MDS = myel…	HRAS;HRAS1;c-bas/has;hCG_18616;H-RAS;N-ras;KRAS;K-RAS;K-ras;CD81;TAPA1;TSPAN28;YWHAE;F11R;JAM1;JCAM;UNQ264/PRO301;hCG_20857;RP11-544M22.2-001;CSBP;CSBP1;CSBP2;CSPB1;MAPK14;MXI2;MAP2K2;MEK2;MKK2;PRKMK2;DKFZp686L02273;hCG_23544;SPTB2;SPTBN1;hCG_17370;AIMP1;EMAP2;SCYE1;MCT3;MCT4;SLC16A3;ATP1B3;DST;RP3-361I14.2-009;MACF1;CATX-15;BPAG1;DMH;DT;KIAA0728;RP3-361I14.2-001;CD98LC;LAT1;MPE16;SLC7A5;lat1;CAV…
-0.274774	0.602951	GOCC name	cell-substrate junction	22	Color [Blue]	0.00040622	0.00783424	LIM and SH3 domain protein 1;Metastatic lymph node gene 50 protein;Putative uncharacterized protein LASP1;cDNA FLJ76601, highly similar to Homo sapiens LIM and SH3 protein 1 (LASP1), mRNA;cDNA FLJ58065, highly similar to LIM and SH3 domain protein 1;cDNA FLJ51834, highly similar to LIM and SH3 domain protein 1;cDNA FLJ52195, highly similar to LIM and SH3 domain protein 1;Dual specificity mitogen-…	LASP1;MLN50;MAP2K2;MEK2;MKK2;PRKMK2;DKFZp686L02273;hCG_23544;ARC34;ARPC2;PRO2446;hCG_16304;DST;RP3-361I14.2-009;MACF1;CATX-15;BPAG1;DMH;DT;KIAA0728;RP3-361I14.2-001;ILK;ILK1;ILK2;ACTN1;hCG_22243;ACTN2;hCG_1810883;CTNNB;CTNNB1;OK/SW-cl.35;PRO2286;MXRA2;PARVA;PARVB;AL031595.1-001;hCG_17295;CGI-56;AL031595.1-003;MYH2;MYHSA2;MYH3;MYH1;MYH4;MYH13;MYH8;MYH9;hCG_41454;ECK;EPHA2;ACTR3;ARP3;hCG_26669;FLII…
-0.272528	0.270021	GOCC name	plasma membrane part	111	Color [Blue]	2.26509e-05	0.000728063	Low-density lipoprotein receptor;cDNA FLJ54620, highly similar to Low-density lipoprotein receptor;cDNA FLJ50672, highly similar to Low-density lipoprotein receptor;Low density lipoprotein receptor variant;Mutant LDL receptor;Low density lipoprotein receptor;cDNA FLJ50552, highly similar to Low-density lipoprotein receptor;cDNA FLJ50622, highly similar to Low-density lipoprotein receptor;Putative…
-0.265961	0.281029	GOCC name	extracellular region part	69	Color [Blue]	0.000593157	0.0111217	Low-density lipoprotein receptor;cDNA FLJ54620, highly similar to Low-density lipoprotein receptor;cDNA FLJ50672, highly similar to Low-density lipoprotein receptor;Low density lipoprotein receptor variant;Mutant LDL receptor;Low density lipoprotein receptor;cDNA FLJ50552, highly similar to Low-density lipoprotein receptor;cDNA FLJ50622, highly similar to Low-density lipoprotein receptor;Lung res…	LDLR;ldlr;LRP;MVP;HSC70;HSP73;HSPA10;HSPA8;B2M;CDABP0092;HDCMA22P;beta 2-microglobulin;AIMP1;EMAP2;SCYE1;YARS;PAI1;PLANH1;SERPINE1;HSD17B12;DST;RP3-361I14.2-009;MACF1;CATX-15;BPAG1;DMH;DT;KIAA0728;RP3-361I14.2-001;NT5;NT5E;NTE;hCG_401111;RP11-321N4.1-003;RP11-290D2.1-004;TPT1;hCG_32792;RP11-290D2.1-002;F3;MYO1C;ERBA2L;P4HB;PDI;PDIA1;PO4DB;hCG_95895;CPSD;CTSD;CD59;MIC11;MIN1;MIN2;MIN3;MSK21;hCG_20…
-0.263161	0.646825	GSEA	CYTOSKELETAL_PROTEIN_BINDING	32	Color [Blue]	5.76229e-06	0.000971694	Beta-II spectrin;Fodrin beta chain;Spectrin beta chain, brain 1;Spectrin, non-erythroid beta chain 1;Spectrin beta non-erythrocytic 1;Spectrin, beta, non-erythrocytic 1, isoform CRA_d;cDNA FLJ55845, highly similar to Spectrin beta chain, brain 1;Spectrin, beta, non-erythrocytic 1, isoform CRA_c;Putative uncharacterized protein SPTBN1;CapZ alpha-1;F-actin-capping protein subunit alpha-1;cDNA FLJ75…	SPTB2;SPTBN1;hCG_17370;CAPZA1;UNQ484/PRO983;VAPB;hCG_26693;ENH;L9;PDLIM5;LIM;DST;RP3-361I14.2-009;MACF1;CATX-15;BPAG1;DMH;DT;KIAA0728;RP3-361I14.2-001;ACTN1;hCG_22243;ACTN2;hCG_1810883;ACTN4;NDEL1;EOPA;MITAP1;NUDEL;NDE1;NUDE;CNN2;hCG_21577;MAPRE1;CLP;COTL1;ERBB4;HER4;EGFR;ERBB1;MYH2;MYHSA2;MYH3;MYH1;MYH4;MYH13;MYH8;MYH9;hCG_41454;ADD1;ADDA;hCG_20629;RP11-520M5.1-003;LA04NC01-25A3.2-001;RP11-520M5…
-0.260131	0.731295	GOMF name	actin binding	26	Color [Blue]	4.15461e-06	0.000894072	Putative uncharacterized protein DBN1;Developmentally-regulated brain protein;Drebrin;cDNA FLJ36806 fis, clone ASTRO1000165, highly similar to Drebrin;Drebrin 1, isoform CRA_d;cDNA FLJ53620, highly similar to Drebrin;Beta-II spectrin;Fodrin beta chain;Spectrin beta chain, brain 1;Spectrin, non-erythroid beta chain 1;Spectrin beta non-erythrocytic 1;Spectrin, beta, non-erythrocytic 1, isoform CRA_…	DBN1;D0S117E;hCG_2039393;SPTB2;SPTBN1;hCG_17370;CAPZA1;CORO1B;DKFZp762I166;ENH;L9;PDLIM5;LIM;ACTN4;CNN2;hCG_21577;CLP;COTL1;ERBB4;HER4;EGFR;ERBB1;MYH2;MYHSA2;MYH3;MYH1;MYH4;MYH13;MYH8;MYH9;hCG_41454;ADD1;ADDA;hCG_20629;RP11-520M5.1-003;LA04NC01-25A3.2-001;RP11-520M5.1-001;TTN;C19orf3;GIPC;GIPC1;RGS19IP1;hCG_27513;FLII;FLIL;PLS1;PFN2;ABPL;FLN2;FLNC;FLN;FLN1;FLNA;FLJ00119;XX-FW83128A1.1-010;MYL3;MY…
-0.258816	0.389333	GSEA	CHICAS_RB1_TARGETS_CONFLUENT	86	Color [Blue]	2.87201e-06	0.000512795	Lung resistance-related protein;Major vault protein;cDNA FLJ54588, highly similar to Major vault protein;cDNA FLJ53371, highly similar to Major vault protein;cDNA FLJ53437, highly similar to Major vault protein;Putative uncharacterized protein CD81;26 kDa cell surface protein TAPA-1;CD81 antigen;Target of the antiproliferative antibody 1;Tetraspanin-28;Phosphoserine aminotransferase;Phosphohydrox…	LRP;MVP;CD81;TAPA1;TSPAN28;PSA;PSAT1;ANXA6;hCG_39152;SHMT2;DKFZp686P09201;hCG_41231;SPTB2;SPTBN1;hCG_17370;PAI1;PLANH1;SERPINE1;TUBB2C;TUBB4;TUBB5;MAP1B;hCG_37848;DKFZp686F1345;CD98LC;LAT1;MPE16;SLC7A5;lat1;CAV;CAV1;hCG_39088;tcag7.24;BET5;MUM2;TRAPPC1;P1725;SH3BGRL3;RP11-569G9.2-002;CLIM1;CLP36;PDLIM1;ITGA6;PGDH3;PHGDH;RP4-683H9.1-002;RRAS2;TC21;MC1R;MSHR;hCG_2039647;TUBB3;hCG_2042771;TUBB4;hCG_…
-0.24082	0.490889	GOCC name	cell junction	55	Color [Blue]	5.71366e-06	0.000257115	LIM and SH3 domain protein 1;Metastatic lymph node gene 50 protein;Putative uncharacterized protein LASP1;cDNA FLJ76601, highly similar to Homo sapiens LIM and SH3 protein 1 (LASP1), mRNA;cDNA FLJ58065, highly similar to LIM and SH3 domain protein 1;cDNA FLJ51834, highly similar to LIM and SH3 domain protein 1;cDNA FLJ52195, highly similar to LIM and SH3 domain protein 1;cDNA FLJ54854, highly sim…	LASP1;MLN50;F11R;JAM1;JCAM;UNQ264/PRO301;hCG_20857;RP11-544M22.2-001;CLIC4;hCG_24047;RP11-108J9.1-001;DBN1;D0S117E;hCG_2039393;MAP2K2;MEK2;MKK2;PRKMK2;DKFZp686L02273;hCG_23544;ARC34;ARPC2;PRO2446;hCG_16304;HGK;KIAA0687;MAP4K4;NIK;KIAA0551;TNIK;AD 2;MAP4K6;MINK;MINK1;PRA1;PRAF1;RABAC1;ENH;L9;PDLIM5;LIM;DST;RP3-361I14.2-009;MACF1;CATX-15;BPAG1;DMH;DT;KIAA0728;RP3-361I14.2-001;MAP1B;hCG_37848;DKFZp6…
-0.240479	0.50081	GOCC name	extracellular membrane-bounded organelle	30	Color [Blue]	0.000597648	0.010903	Lung resistance-related protein;Major vault protein;cDNA FLJ54588, highly similar to Major vault protein;cDNA FLJ53371, highly similar to Major vault protein;cDNA FLJ53437, highly similar to Major vault protein;Heat shock 70 kDa protein 8;Heat shock cognate 71 kDa protein;cDNA FLJ77848;cDNA FLJ38781 fis, clone LIVER2000216, highly similar to HEAT SHOCK COGNATE 71 kDa PROTEIN;cDNA FLJ55485, highly…	LRP;MVP;HSC70;HSP73;HSPA10;HSPA8;NT5;NT5E;NTE;hCG_401111;RP11-321N4.1-003;MYO1C;ACTN1;hCG_22243;ACTN2;hCG_1810883;ACTN4;MYH2;MYHSA2;MYH3;MYH1;MYH4;MYH13;MYH8;MYH9;hCG_41454;FER1L3;KIAA1207;MYOF;ACTB;ACTG;ACTG1;TFRC;ACTC;ACTC1;ACTA2;ACTSA;ACTVS;GIG46;ACT;ACTA3;ACTG2;ACTL3;ACTSG;ACTA;ACTA1;RP5-1068B5.2-003;LGALS3BP;M2BP;CLH17;CLTC;CLTCL2;KIAA0034;ABPL;FLN2;FLNC;FLN;FLN1;FLNA;FLJ00119;XX-FW83128A1.1…
-0.240479	0.50081	GOCC name	extracellular organelle	30	Color [Blue]	0.000597648	0.0106161	Lung resistance-related protein;Major vault protein;cDNA FLJ54588, highly similar to Major vault protein;cDNA FLJ53371, highly similar to Major vault protein;cDNA FLJ53437, highly similar to Major vault protein;Heat shock 70 kDa protein 8;Heat shock cognate 71 kDa protein;cDNA FLJ77848;cDNA FLJ38781 fis, clone LIVER2000216, highly similar to HEAT SHOCK COGNATE 71 kDa PROTEIN;cDNA FLJ55485, highly…	LRP;MVP;HSC70;HSP73;HSPA10;HSPA8;NT5;NT5E;NTE;hCG_401111;RP11-321N4.1-003;MYO1C;ACTN1;hCG_22243;ACTN2;hCG_1810883;ACTN4;MYH2;MYHSA2;MYH3;MYH1;MYH4;MYH13;MYH8;MYH9;hCG_41454;FER1L3;KIAA1207;MYOF;ACTB;ACTG;ACTG1;TFRC;ACTC;ACTC1;ACTA2;ACTSA;ACTVS;GIG46;ACT;ACTA3;ACTG2;ACTL3;ACTSG;ACTA;ACTA1;RP5-1068B5.2-003;LGALS3BP;M2BP;CLH17;CLTC;CLTCL2;KIAA0034;ABPL;FLN2;FLNC;FLN;FLN1;FLNA;FLJ00119;XX-FW83128A1.1…
-0.240479	0.50081	GOCC name	extracellular vesicular exosome	30	Color [Blue]	0.000597648	0.0103439	Lung resistance-related protein;Major vault protein;cDNA FLJ54588, highly similar to Major vault protein;cDNA FLJ53371, highly similar to Major vault protein;cDNA FLJ53437, highly similar to Major vault protein;Heat shock 70 kDa protein 8;Heat shock cognate 71 kDa protein;cDNA FLJ77848;cDNA FLJ38781 fis, clone LIVER2000216, highly similar to HEAT SHOCK COGNATE 71 kDa PROTEIN;cDNA FLJ55485, highly…	LRP;MVP;HSC70;HSP73;HSPA10;HSPA8;NT5;NT5E;NTE;hCG_401111;RP11-321N4.1-003;MYO1C;ACTN1;hCG_22243;ACTN2;hCG_1810883;ACTN4;MYH2;MYHSA2;MYH3;MYH1;MYH4;MYH13;MYH8;MYH9;hCG_41454;FER1L3;KIAA1207;MYOF;ACTB;ACTG;ACTG1;TFRC;ACTC;ACTC1;ACTA2;ACTSA;ACTVS;GIG46;ACT;ACTA3;ACTG2;ACTL3;ACTSG;ACTA;ACTA1;RP5-1068B5.2-003;LGALS3BP;M2BP;CLH17;CLTC;CLTCL2;KIAA0034;ABPL;FLN2;FLNC;FLN;FLN1;FLNA;FLJ00119;XX-FW83128A1.1…
-0.225698	0.657514	GOCC name	Z disc	18	Color [Blue]	0.000605967	0.0102257	Enigma homolog;Enigma-like PDZ and LIM domains protein;PDZ and LIM domain protein 5;cDNA FLJ54018, highly similar to PDZ and LIM domain protein 5;Putative uncharacterized protein LIM;PRO2489;cDNA FLJ61541, highly similar to Homo sapiens PDZ and LIM domain 5 (PDLIM5), transcript variant 2, mRNA;Glutaredoxin-3;PKC-interacting cousin of thioredoxin;PKC-theta-interacting protein;Thioredoxin-like prot…	ENH;L9;PDLIM5;LIM;GLRX3;HUSSY-22;PICOT;TXNL2;DST;RP3-361I14.2-009;MACF1;CATX-15;BPAG1;DMH;DT;KIAA0728;RP3-361I14.2-001;ACTN1;hCG_22243;ACTN2;hCG_1810883;ACTN4;CTNNB;CTNNB1;OK/SW-cl.35;PRO2286;MXRA2;PARVA;PARVB;AL031595.1-001;hCG_17295;CGI-56;AL031595.1-003;TTN;DNAJB6;HSJ2;MRJ;MSJ1;HSP27;HSP28;HSPB1;ABPL;FLN2;FLNC;FLN;FLN1;FLNA;FLJ00119;XX-FW83128A1.1-010;MLC2;MRLC1;MYL9;MYRL2;hCG_1645602;RP5-977B…
-0.220173	0.357691	GOBP name	cytoskeleton organization	77	Color [Blue]	6.37429e-05	0.00433451	c-H-ras;GTPase HRas;GTPase HRas, N-terminally processed;Ha-Ras;H-Ras-1;p21ras;Transforming protein p21;P21 protein;p19 H-RasIDX protein;V-Ha-ras Harvey rat sarcoma viral oncogene homolog;V-Ha-ras Harvey rat sarcoma viral oncogene homolog, isoform CRA_b;N-ras protein;C-has/bas p21 protein;C-ras-Ki-2 activated oncogene;C-H-ras-1 gene with novel codon 13 mutation;MDS N-ras oncogene exon 1 MDS = myel…	HRAS;HRAS1;c-bas/has;hCG_18616;H-RAS;N-ras;KRAS;K-RAS;K-ras;ANKT;BM-037;NUSAP1;PRO0310;DBN1;D0S117E;hCG_2039393;ACTR2;ARP2;ARC21;ARPC3;CAPZA1;HGK;KIAA0687;MAP4K4;NIK;KIAA0551;TNIK;AD 2;MAP4K6;MINK;MINK1;CORO1B;DKFZp762I166;DST;RP3-361I14.2-009;MACF1;CATX-15;BPAG1;DMH;DT;KIAA0728;RP3-361I14.2-001;MAP1B;hCG_37848;DKFZp686F1345;RAC2;hCG_1811995;RP1-151B14.8-007;RP1-151B14.8-004;RP1-151B14.8-003;MIG5…
-0.20639	0.349032	GOCC name	plasma membrane	169	Color [Blue]	4.02326e-08	2.7157e-06	c-H-ras;GTPase HRas;GTPase HRas, N-terminally processed;Ha-Ras;H-Ras-1;p21ras;Transforming protein p21;P21 protein;p19 H-RasIDX protein;V-Ha-ras Harvey rat sarcoma viral oncogene homolog;V-Ha-ras Harvey rat sarcoma viral oncogene homolog, isoform CRA_b;N-ras protein;C-has/bas p21 protein;C-ras-Ki-2 activated oncogene;C-H-ras-1 gene with novel codon 13 mutation;MDS N-ras oncogene exon 1 MDS = myel…
-0.202431	0.722554	SMART name	CH	21	Color [Blue]	4.93898e-05	0.0123475	Beta-II spectrin;Fodrin beta chain;Spectrin beta chain, brain 1;Spectrin, non-erythroid beta chain 1;Spectrin beta non-erythrocytic 1;Spectrin, beta, non-erythrocytic 1, isoform CRA_d;cDNA FLJ55845, highly similar to Spectrin beta chain, brain 1;Spectrin, beta, non-erythrocytic 1, isoform CRA_c;Putative uncharacterized protein SPTBN1;Dystonin;Macrophin 1 isoform;cDNA FLJ59296, highly similar to B…	SPTB2;SPTBN1;hCG_17370;DST;RP3-361I14.2-009;MACF1;CATX-15;BPAG1;DMH;DT;KIAA0728;RP3-361I14.2-001;IQGAP1;KIAA0051;ACTN1;hCG_22243;ACTN2;hCG_1810883;ACTN4;CNN2;hCG_21577;MAPRE1;MXRA2;PARVA;PARVB;AL031595.1-001;hCG_17295;CGI-56;AL031595.1-003;PLS1;ABPL;FLN2;FLNC;FLN;FLN1;FLNA;FLJ00119;XX-FW83128A1.1-010;CNN3;hCG_31913;PLS3;hCG_18485;C6orf98;KIAA0796;KIAA1262;KIAA1756;MYNE1;SYNE1;RP1-130E4.2-001;RP1-…
-0.202114	0.336466	GOBP name	cellular component movement	84	Color [Blue]	9.98832e-05	0.00658931	c-H-ras;GTPase HRas;GTPase HRas, N-terminally processed;Ha-Ras;H-Ras-1;p21ras;Transforming protein p21;P21 protein;p19 H-RasIDX protein;V-Ha-ras Harvey rat sarcoma viral oncogene homolog;V-Ha-ras Harvey rat sarcoma viral oncogene homolog, isoform CRA_b;N-ras protein;C-has/bas p21 protein;C-ras-Ki-2 activated oncogene;C-H-ras-1 gene with novel codon 13 mutation;MDS N-ras oncogene exon 1 MDS = myel…	HRAS;HRAS1;c-bas/has;hCG_18616;H-RAS;N-ras;KRAS;K-RAS;K-ras;YWHAE;F11R;JAM1;JCAM;UNQ264/PRO301;hCG_20857;RP11-544M22.2-001;CSBP;CSBP1;CSBP2;CSPB1;MAPK14;MXI2;ARHGDIA;GDIA1;ACTR2;ARP2;ARC41;ARPC1B;hCG_19475;tcag7.662;ARC34;ARPC2;PRO2446;hCG_16304;ARC21;ARPC3;CAPZA1;AIMP1;EMAP2;SCYE1;MCT3;MCT4;SLC16A3;TUBB2C;TUBB4;TUBB5;ATP1B3;DST;RP3-361I14.2-009;MACF1;CATX-15;BPAG1;DMH;DT;KIAA0728;RP3-361I14.2-00…
-0.196236	0.465278	GOBP name	actin cytoskeleton organization	46	Color [Blue]	0.000106059	0.00689386	c-H-ras;GTPase HRas;GTPase HRas, N-terminally processed;Ha-Ras;H-Ras-1;p21ras;Transforming protein p21;P21 protein;p19 H-RasIDX protein;V-Ha-ras Harvey rat sarcoma viral oncogene homolog;V-Ha-ras Harvey rat sarcoma viral oncogene homolog, isoform CRA_b;N-ras protein;C-has/bas p21 protein;C-ras-Ki-2 activated oncogene;C-H-ras-1 gene with novel codon 13 mutation;MDS N-ras oncogene exon 1 MDS = myel…	HRAS;HRAS1;c-bas/has;hCG_18616;H-RAS;N-ras;KRAS;K-RAS;K-ras;DBN1;D0S117E;hCG_2039393;ACTR2;ARP2;ARC21;ARPC3;CAPZA1;HGK;KIAA0687;MAP4K4;NIK;KIAA0551;TNIK;AD 2;MAP4K6;MINK;MINK1;CORO1B;DKFZp762I166;RAC2;hCG_1811995;RP1-151B14.8-007;RP1-151B14.8-004;RP1-151B14.8-003;MIG5;RAC1;TC25;hCG_14926;tcag7.839;RAC3;CFL;CFL1;ACTN1;hCG_22243;ACTN2;hCG_1810883;ACTN4;CNN2;hCG_21577;CDC42;RP1-224A6.5-004;ARHG;RHOG…
-0.194775	0.67628	GSEA	ACTIN_BINDING	20	Color [Blue]	0.000213368	0.0192369	Beta-II spectrin;Fodrin beta chain;Spectrin beta chain, brain 1;Spectrin, non-erythroid beta chain 1;Spectrin beta non-erythrocytic 1;Spectrin, beta, non-erythrocytic 1, isoform CRA_d;cDNA FLJ55845, highly similar to Spectrin beta chain, brain 1;Spectrin, beta, non-erythrocytic 1, isoform CRA_c;Putative uncharacterized protein SPTBN1;CapZ alpha-1;F-actin-capping protein subunit alpha-1;cDNA FLJ75…	SPTB2;SPTBN1;hCG_17370;CAPZA1;ENH;L9;PDLIM5;LIM;DST;RP3-361I14.2-009;MACF1;CATX-15;BPAG1;DMH;DT;KIAA0728;RP3-361I14.2-001;ACTN4;CNN2;hCG_21577;CLP;COTL1;ERBB4;HER4;EGFR;ERBB1;MYH2;MYHSA2;MYH3;MYH1;MYH4;MYH13;MYH8;MYH9;hCG_41454;ADD1;ADDA;hCG_20629;RP11-520M5.1-003;LA04NC01-25A3.2-001;RP11-520M5.1-001;FLII;FLIL;PLS1;ABPL;FLN2;FLNC;FLN;FLN1;FLNA;FLJ00119;XX-FW83128A1.1-010;MACS;MARCKS;PRKCSL;C6orf9…
-0.188592	0.355834	Keywords	Cellmembrane	122	Color [Blue]	1.80368e-06	5.5914e-05	c-H-ras;GTPase HRas;GTPase HRas, N-terminally processed;Ha-Ras;H-Ras-1;p21ras;Transforming protein p21;P21 protein;p19 H-RasIDX protein;V-Ha-ras Harvey rat sarcoma viral oncogene homolog;V-Ha-ras Harvey rat sarcoma viral oncogene homolog, isoform CRA_b;N-ras protein;C-has/bas p21 protein;C-ras-Ki-2 activated oncogene;C-H-ras-1 gene with novel codon 13 mutation;MDS N-ras oncogene exon 1 MDS = myel…
-0.185694	0.722355	GSEA	MODULE_419	21	Color [Blue]	5.02763e-05	0.00594567	Beta-II spectrin;Fodrin beta chain;Spectrin beta chain, brain 1;Spectrin, non-erythroid beta chain 1;Spectrin beta non-erythrocytic 1;Spectrin, beta, non-erythrocytic 1, isoform CRA_d;cDNA FLJ55845, highly similar to Spectrin beta chain, brain 1;Spectrin, beta, non-erythrocytic 1, isoform CRA_c;Putative uncharacterized protein SPTBN1;Dystonin;Macrophin 1 isoform;cDNA FLJ59296, highly similar to B…	SPTB2;SPTBN1;hCG_17370;DST;RP3-361I14.2-009;MACF1;CATX-15;BPAG1;DMH;DT;KIAA0728;RP3-361I14.2-001;TPM4;CFL;CFL1;ACTN4;CNN2;hCG_21577;MYH2;MYHSA2;MYH3;MYH1;MYH4;MYH13;MYH8;MYH9;hCG_41454;AFCP;CAPG;MCP;FLII;FLIL;ABPL;FLN2;FLNC;FLN;FLN1;FLNA;FLJ00119;XX-FW83128A1.1-010;CNN3;hCG_31913;PLS3;hCG_18485;MACS;MARCKS;PRKCSL;ABP620;ACF7;KIAA0465;KIAA1251;MACF1;RP11-69E11.1-010;RP11-69E11.1-003;VCL;RP11-178G1…
-0.171578	0.739394	GSEA	MODULE_524	20	Color [Blue]	5.091e-05	0.00594342	Beta-II spectrin;Fodrin beta chain;Spectrin beta chain, brain 1;Spectrin, non-erythroid beta chain 1;Spectrin beta non-erythrocytic 1;Spectrin, beta, non-erythrocytic 1, isoform CRA_d;cDNA FLJ55845, highly similar to Spectrin beta chain, brain 1;Spectrin, beta, non-erythrocytic 1, isoform CRA_c;Putative uncharacterized protein SPTBN1;Dystonin;Macrophin 1 isoform;cDNA FLJ59296, highly similar to B…	SPTB2;SPTBN1;hCG_17370;DST;RP3-361I14.2-009;MACF1;CATX-15;BPAG1;DMH;DT;KIAA0728;RP3-361I14.2-001;TPM4;CFL;CFL1;ACTN4;CNN2;hCG_21577;MYH2;MYHSA2;MYH3;MYH1;MYH4;MYH13;MYH8;MYH9;hCG_41454;FLII;FLIL;ABPL;FLN2;FLNC;FLN;FLN1;FLNA;FLJ00119;XX-FW83128A1.1-010;CNN3;hCG_31913;PLS3;hCG_18485;MACS;MARCKS;PRKCSL;ABP620;ACF7;KIAA0465;KIAA1251;MACF1;RP11-69E11.1-010;RP11-69E11.1-003;VCL;RP11-178G16.3-002;FLN;FL…
-0.153093	0.413402	GOCC name	cytoskeleton	97	Color [Blue]	1.21653e-06	6.31658e-05	Lung resistance-related protein;Major vault protein;cDNA FLJ54588, highly similar to Major vault protein;cDNA FLJ53371, highly similar to Major vault protein;cDNA FLJ53437, highly similar to Major vault protein;Alpha-catenin-related protein;Alpha-catulin;Catenin alpha-like protein 1;cDNA, FLJ95528, highly similar to Homo sapiens catenin (cadherin-associated protein), alpha-like 1 (CTNNAL1), mRNA;…	LRP;MVP;CTNNAL1;RP11-115J22.1-003;RP11-115J22.1-005;LASP1;MLN50;CLIC4;hCG_24047;RP11-108J9.1-001;SHMT2;DKFZp686P09201;hCG_41231;ACTBL2;ARHGDIA;GDIA1;ARC41;ARPC1B;hCG_19475;tcag7.662;ARC34;ARPC2;PRO2446;hCG_16304;SPTB2;SPTBN1;hCG_17370;MCT3;MCT4;SLC16A3;HGK;KIAA0687;MAP4K4;NIK;KIAA0551;TNIK;AD 2;MAP4K6;MINK;MINK1;CORO1B;DKFZp762I166;TUBA1;TUBA4A;hCG_2013418;ENH;L9;PDLIM5;LIM;DST;RP3-361I14.2-009;M…
-0.148177	0.465156	GOBP name	actin filament-based process	50	Color [Blue]	6.95912e-05	0.0046605	c-H-ras;GTPase HRas;GTPase HRas, N-terminally processed;Ha-Ras;H-Ras-1;p21ras;Transforming protein p21;P21 protein;p19 H-RasIDX protein;V-Ha-ras Harvey rat sarcoma viral oncogene homolog;V-Ha-ras Harvey rat sarcoma viral oncogene homolog, isoform CRA_b;N-ras protein;C-has/bas p21 protein;C-ras-Ki-2 activated oncogene;C-H-ras-1 gene with novel codon 13 mutation;MDS N-ras oncogene exon 1 MDS = myel…	HRAS;HRAS1;c-bas/has;hCG_18616;H-RAS;N-ras;KRAS;K-RAS;K-ras;DBN1;D0S117E;hCG_2039393;ACTR2;ARP2;ARC21;ARPC3;CAPZA1;HGK;KIAA0687;MAP4K4;NIK;KIAA0551;TNIK;AD 2;MAP4K6;MINK;MINK1;CORO1B;DKFZp762I166;RAC2;hCG_1811995;RP1-151B14.8-007;RP1-151B14.8-004;RP1-151B14.8-003;MIG5;RAC1;TC25;hCG_14926;tcag7.839;RAC3;TPM4;CFL;CFL1;ACTN1;hCG_22243;ACTN2;hCG_1810883;ACTN4;CNN2;hCG_21577;CDC42;RP1-224A6.5-004;ARHG…
-0.147409	0.370646	Keywords	Cytoskeleton	121	Color [Blue]	1.50053e-06	5.00947e-05	Alpha-catenin-related protein;Alpha-catulin;Catenin alpha-like protein 1;cDNA, FLJ95528, highly similar to Homo sapiens catenin (cadherin-associated protein), alpha-like 1 (CTNNAL1), mRNA;cDNA FLJ12864 fis, clone NT2RP2003604, highly similar to Alpha-catulin;Catenin (Cadherin-associated protein), alpha-like 1;Nucleolar and spindle-associated protein 1;cDNA FLJ78441, highly similar to Homo sapiens…
-0.140744	0.57153	GOMF name	cytoskeletal protein binding	42	Color [Blue]	6.84049e-06	0.00122673	Putative uncharacterized protein DBN1;Developmentally-regulated brain protein;Drebrin;cDNA FLJ36806 fis, clone ASTRO1000165, highly similar to Drebrin;Drebrin 1, isoform CRA_d;cDNA FLJ53620, highly similar to Drebrin;Beta-II spectrin;Fodrin beta chain;Spectrin beta chain, brain 1;Spectrin, non-erythroid beta chain 1;Spectrin beta non-erythrocytic 1;Spectrin, beta, non-erythrocytic 1, isoform CRA_…	DBN1;D0S117E;hCG_2039393;SPTB2;SPTBN1;hCG_17370;CAPZA1;UNQ484/PRO983;VAPB;hCG_26693;CORO1B;DKFZp762I166;ENH;L9;PDLIM5;LIM;DST;RP3-361I14.2-009;MACF1;CATX-15;BPAG1;DMH;DT;KIAA0728;RP3-361I14.2-001;ACTN1;hCG_22243;ACTN2;hCG_1810883;ACTN4;NDEL1;EOPA;MITAP1;NUDEL;NDE1;NUDE;CNN2;hCG_21577;MAPRE1;CLP;COTL1;ERBB4;HER4;EGFR;ERBB1;MYH2;MYHSA2;MYH3;MYH1;MYH4;MYH13;MYH8;MYH9;hCG_41454;ADD1;ADDA;hCG_20629;RP…
-0.137911	0.635861	Keywords	Actin-binding	45	Color [Blue]	1.99521e-07	7.87202e-06	LIM and SH3 domain protein 1;Metastatic lymph node gene 50 protein;Putative uncharacterized protein LASP1;cDNA FLJ76601, highly similar to Homo sapiens LIM and SH3 protein 1 (LASP1), mRNA;cDNA FLJ58065, highly similar to LIM and SH3 domain protein 1;cDNA FLJ51834, highly similar to LIM and SH3 domain protein 1;cDNA FLJ52195, highly similar to LIM and SH3 domain protein 1;Putative uncharacterized …	LASP1;MLN50;DBN1;D0S117E;hCG_2039393;ACTR2;ARP2;ARC41;ARPC1B;hCG_19475;tcag7.662;ARC34;ARPC2;PRO2446;hCG_16304;ARC21;ARPC3;SPTB2;SPTBN1;hCG_17370;CAPZA1;CORO1B;DKFZp762I166;DST;RP3-361I14.2-009;MACF1;CATX-15;BPAG1;DMH;DT;KIAA0728;RP3-361I14.2-001;MYO1C;TPM4;CFL;CFL1;ACTN1;hCG_22243;ACTN2;hCG_1810883;ACTN4;CNN2;hCG_21577;CLP;COTL1;MXRA2;PARVA;PARVB;AL031595.1-001;hCG_17295;CGI-56;AL031595.1-003;MY…
-0.134271	0.460982	Keywords	Celljunction	34	Color [Blue]	0.00111599	0.0179385	cDNA FLJ54854, highly similar to Junctional adhesion molecule A;Junctional adhesion molecule 1;Junctional adhesion molecule A;Platelet adhesion molecule 1;Platelet F11 receptor;cDNA FLJ90671 fis, clone PLACE1005544, highly similar to Junctional adhesion molecule 1;F11 receptor;F11 receptor protein;F11 receptor, isoform CRA_c;F11R protein;JAM1;Junction adhesion molecule;Chloride intracellular chan…	F11R;JAM1;JCAM;UNQ264/PRO301;hCG_20857;RP11-544M22.2-001;CLIC4;hCG_24047;RP11-108J9.1-001;HGK;KIAA0687;MAP4K4;NIK;KIAA0551;TNIK;AD 2;MAP4K6;MINK;MINK1;PRA1;PRAF1;RABAC1;ENH;L9;PDLIM5;LIM;DST;RP3-361I14.2-009;MACF1;CATX-15;BPAG1;DMH;DT;KIAA0728;RP3-361I14.2-001;MAP1B;hCG_37848;DKFZp686F1345;SNAP23;hCG_40424;ILK;ILK1;ILK2;OK/SW-cl.11;RAP1B;CTNNB;CTNNB1;OK/SW-cl.35;PRO2286;SNAP25BP;SNAPAP;SNAPIN;MXR…
-0.119894	0.599263	GSEA	ACTIN_CYTOSKELETON	31	Color [Blue]	4.74091e-05	0.00575609	LIM and SH3 domain protein 1;Metastatic lymph node gene 50 protein;Putative uncharacterized protein LASP1;cDNA FLJ76601, highly similar to Homo sapiens LIM and SH3 protein 1 (LASP1), mRNA;cDNA FLJ58065, highly similar to LIM and SH3 domain protein 1;cDNA FLJ51834, highly similar to LIM and SH3 domain protein 1;cDNA FLJ52195, highly similar to LIM and SH3 domain protein 1;Chloride intracellular ch…	LASP1;MLN50;CLIC4;hCG_24047;RP11-108J9.1-001;ACTR2;ARP2;ARC41;ARPC1B;hCG_19475;tcag7.662;ARC34;ARPC2;PRO2446;hCG_16304;ARC21;ARPC3;SPTB2;SPTBN1;hCG_17370;CAPZA1;ENH;L9;PDLIM5;LIM;IQGAP1;KIAA0051;MYO1C;TPM4;ACTN1;hCG_22243;ACTN2;hCG_1810883;MYH2;MYHSA2;MYH3;MYH1;MYH4;MYH13;MYH8;MYH9;hCG_41454;ACTC;ACTC1;ACTA2;ACTSA;ACTVS;GIG46;ACT;ACTA3;ACTG2;ACTL3;ACTSG;ACTA;ACTA1;RP5-1068B5.2-003;AFCP;CAPG;MCP;A…
-0.106045	0.499626	GOCC name	cell projection part	43	Color [Blue]	7.34057e-05	0.00206454	14-3-3 protein epsilon;cDNA, FLJ79100, highly similar to 14-3-3 protein epsilon (14-3-3E);14-3-3 protein epsilon isoform transcript variant 1;cDNA FLJ51851, highly similar to 14-3-3 protein epsilon (14-3-3E);cDNA, FLJ79084, highly similar to 14-3-3 protein epsilon (14-3-3E);Beta-II spectrin;Fodrin beta chain;Spectrin beta chain, brain 1;Spectrin, non-erythroid beta chain 1;Spectrin beta non-eryth…	YWHAE;SPTB2;SPTBN1;hCG_17370;TUBB2C;TUBB4;TUBB5;DST;RP3-361I14.2-009;MACF1;CATX-15;BPAG1;DMH;DT;KIAA0728;RP3-361I14.2-001;MAP1B;hCG_37848;DKFZp686F1345;MIG5;RAC1;TC25;hCG_14926;tcag7.839;RAC3;MYO1C;OK/SW-cl.26;RPS3;CFL;CFL1;IFIT5;RI58;ILK;ILK1;ILK2;ACTN1;hCG_22243;ACTN2;hCG_1810883;DIFF6;KIAA0158;NEDD5;SEPT2;CTNNB;CTNNB1;OK/SW-cl.35;PRO2286;MAPRE1;YWHAE;YWHAQ;AK1;RP11-203J24.1-009;hCG_2039407;RP1…
-0.0970129	0.555889	GOCC name	contractile fiber part	31	Color [Blue]	0.000161762	0.00376516	Beta-II spectrin;Fodrin beta chain;Spectrin beta chain, brain 1;Spectrin, non-erythroid beta chain 1;Spectrin beta non-erythrocytic 1;Spectrin, beta, non-erythrocytic 1, isoform CRA_d;cDNA FLJ55845, highly similar to Spectrin beta chain, brain 1;Spectrin, beta, non-erythrocytic 1, isoform CRA_c;Putative uncharacterized protein SPTBN1;Enigma homolog;Enigma-like PDZ and LIM domains protein;PDZ and …	SPTB2;SPTBN1;hCG_17370;ENH;L9;PDLIM5;LIM;GLRX3;HUSSY-22;PICOT;TXNL2;DST;RP3-361I14.2-009;MACF1;CATX-15;BPAG1;DMH;DT;KIAA0728;RP3-361I14.2-001;TPM4;ILK;ILK1;ILK2;ACTN1;hCG_22243;ACTN2;hCG_1810883;ACTN4;FXR1;CTNNB;CTNNB1;OK/SW-cl.35;PRO2286;MXRA2;PARVA;PARVB;AL031595.1-001;hCG_17295;CGI-56;AL031595.1-003;MYH2;MYHSA2;MYH3;MYH1;MYH4;MYH13;MYH8;MYH9;hCG_41454;ACTC;ACTC1;ACTA2;ACTSA;ACTVS;GIG46;ACT;ACT…
-0.0956429	0.52763	GOCC name	actin cytoskeleton	36	Color [Blue]	0.000118954	0.00308824	Alpha-catenin-related protein;Alpha-catulin;Catenin alpha-like protein 1;cDNA, FLJ95528, highly similar to Homo sapiens catenin (cadherin-associated protein), alpha-like 1 (CTNNAL1), mRNA;cDNA FLJ12864 fis, clone NT2RP2003604, highly similar to Alpha-catulin;Catenin (Cadherin-associated protein), alpha-like 1;Chloride intracellular channel protein 4;Intracellular chloride ion channel protein p64H…	CTNNAL1;RP11-115J22.1-003;RP11-115J22.1-005;CLIC4;hCG_24047;RP11-108J9.1-001;MCT3;MCT4;SLC16A3;CORO1B;DKFZp762I166;ENH;L9;PDLIM5;LIM;DST;RP3-361I14.2-009;MACF1;CATX-15;BPAG1;DMH;DT;KIAA0728;RP3-361I14.2-001;CFL;CFL1;IFIT5;RI58;HNRNPH1;HNRPH;HNRPH1;DKFZp686A15170;DIFF6;KIAA0158;NEDD5;SEPT2;MXRA2;PARVA;PARVB;AL031595.1-001;hCG_17295;CGI-56;AL031595.1-003;MYH2;MYHSA2;MYH3;MYH1;MYH4;MYH13;MYH8;MYH9;h…
-0.083525	0.418176	GSEA	DODD_NASOPHARYNGEAL_CARCINOMA_UP	70	Color [Blue]	2.91701e-05	0.00384961	Lung resistance-related protein;Major vault protein;cDNA FLJ54588, highly similar to Major vault protein;cDNA FLJ53371, highly similar to Major vault protein;cDNA FLJ53437, highly similar to Major vault protein;Mediator complex subunit 11;Mediator of RNA polymerase II transcription subunit 11;Chloride intracellular channel protein 3;Chloride intracellular channel 3, isoform CRA_b;CLIC3 protein;Ch…	LRP;MVP;HSPC296;MED11;CLIC3;hCG_1780828;RP11-229P13.3-003;PAGA;PAGB;PRDX1;TDPX2;FKSG19;KIAA1184;MR1;PNKD;TAHCCP2;UNQ2491/PRO5778;AGR2;AG2;UNQ515/PRO1030;hCG_19292;tcag7.197;TUBA1;TUBA4A;hCG_2013418;TUBB2C;TUBB4;TUBB5;BCG1;MAGED2;RP1-14O9.1-004;hCG_18665;RP1-14O9.1-005;RP11-290D2.1-004;TPT1;hCG_32792;RP11-290D2.1-002;GCLM;GLCLR;F3;CD59;MIC11;MIN1;MIN2;MIN3;MSK21;hCG_2033390;MC1R;MSHR;hCG_2039647;T…
-0.0804773	0.469005	Keywords	Cellprojection	37	Color [Blue]	0.000538509	0.0101614	cDNA FLJ51656, highly similar to Actin-like protein 2;Actin-like protein 2;Actin-related protein 2;ACTR2 protein;cDNA FLJ51655, highly similar to Actin-like protein 2;Actin-related protein 2/3 complex subunit 2;Arp2/3 complex 34 kDa subunit;Actin related protein 2/3 complex, subunit 2, 34kDa, isoform CRA_a;cDNA FLJ76076, highly similar to Homo sapiens actin related protein 2/3 complex, subunit 2,…	ACTR2;ARP2;ARC34;ARPC2;PRO2446;hCG_16304;ARC21;ARPC3;HGK;KIAA0687;MAP4K4;NIK;KIAA0551;TNIK;AD 2;MAP4K6;MINK;MINK1;DST;RP3-361I14.2-009;MACF1;CATX-15;BPAG1;DMH;DT;KIAA0728;RP3-361I14.2-001;MAP1B;hCG_37848;DKFZp686F1345;MIG5;RAC1;TC25;hCG_14926;tcag7.839;RAC3;MYO1C;CFL;CFL1;IFIT5;RI58;ILK;ILK1;ILK2;ACTN1;hCG_22243;ACTN2;hCG_1810883;DIFF6;KIAA0158;NEDD5;SEPT2;RAB10;RAB15;DKFZp686J06205;MXRA2;PARVA;P…
-0.0774244	0.312461	GOCC name	cytoskeletal part	137	Color [Blue]	2.64436e-05	0.000776063	Double-stranded RNA-binding protein Staufen homolog 1;cDNA FLJ75871, highly similar to Homo sapiens staufen, RNA binding protein (STAU), transcript variant T3, mRNA;Staufen isoform b variant;cDNA FLJ34086 fis, clone FCBBF3005320, highly similar to Double-stranded RNA-binding protein Staufen homolog 1;cDNA FLJ57073, highly similar to Double-stranded RNA-binding protein Staufenhomolog 1;Staufen, RN…
-0.0611382	0.38037	GOCC name	cell projection	75	Color [Blue]	8.56503e-05	0.00231256	Ataxin-10;Brain protein E46 homolog;Spinocerebellar ataxia type 10 protein;Putative uncharacterized protein DKFZp434I1726;HUMEEP;cDNA FLJ54600, highly similar to Ataxin-10;Chloride intracellular channel protein 4;Intracellular chloride ion channel protein p64H1;cDNA FLJ61180, highly similar to Chloride intracellular channel protein 4;cDNA, FLJ96000, Homo sapiens chloride intracellular channel 4 (…	ATXN10;SCA10;DKFZp434I1726;CLIC4;hCG_24047;RP11-108J9.1-001;DBN1;D0S117E;hCG_2039393;ATP6E;ATP6E2;ATP6V1E1;hCG_21530;ACTR2;ARP2;ARC34;ARPC2;PRO2446;hCG_16304;ARC21;ARPC3;HGK;KIAA0687;MAP4K4;NIK;KIAA0551;TNIK;AD 2;MAP4K6;MINK;MINK1;ATP6A1;ATP6V1A;ATP6V1A1;VPP2;TUBB2C;TUBB4;TUBB5;DST;RP3-361I14.2-009;MACF1;CATX-15;BPAG1;DMH;DT;KIAA0728;RP3-361I14.2-001;MAP1B;hCG_37848;DKFZp686F1345;IQGAP1;KIAA0051;…
-0.043584	0.2741	Keywords	Metal-binding	116	Color [Blue]	0.000602895	0.0109023	LIM and SH3 domain protein 1;Metastatic lymph node gene 50 protein;Putative uncharacterized protein LASP1;cDNA FLJ76601, highly similar to Homo sapiens LIM and SH3 protein 1 (LASP1), mRNA;cDNA FLJ58065, highly similar to LIM and SH3 domain protein 1;cDNA FLJ51834, highly similar to LIM and SH3 domain protein 1;cDNA FLJ52195, highly similar to LIM and SH3 domain protein 1;Myofibrillogenesis regula…
0.104095	0.339516	GSEA	BUYTAERT_PHOTODYNAMIC_THERAPY_STRESS_UP	63	Color [Blue]	0.00022124	0.0197511	cDNA FLJ54854, highly similar to Junctional adhesion molecule A;Junctional adhesion molecule 1;Junctional adhesion molecule A;Platelet adhesion molecule 1;Platelet F11 receptor;cDNA FLJ90671 fis, clone PLACE1005544, highly similar to Junctional adhesion molecule 1;F11 receptor;F11 receptor protein;F11 receptor, isoform CRA_c;F11R protein;JAM1;Junction adhesion molecule;Heat shock 70 kDa protein 4…	F11R;JAM1;JCAM;UNQ264/PRO301;hCG_20857;RP11-544M22.2-001;APG2;HSPA4;HS24/p52;HS24/P52;ARD1;ARFD1;RNF46;TRIM23;DNCLI1;DYNC1LI1;DKFZp686A1525;KHDRBS1;SAM68;hCG_41606;DST;RP3-361I14.2-009;MACF1;CATX-15;BPAG1;DMH;DT;KIAA0728;RP3-361I14.2-001;GNPDA1;GNPI;HLN;KIAA0060;GCLM;GLCLR;SNAP23;hCG_40424;RRAS2;TC21;DNAJ2;DNAJA1;HDJ2;HSJ2;HSPF4;hCG_30269;RP11-54K16.1-001;ORCA;OSIL;SQSTM1;CD49B;ITGA2;GPIa;NDEL1;E…
0.0276735	-0.473369	GSEA	MITOCHONDRION	41	Color [Fuchsia]	0.000192601	0.0180807	Mitochondrial import inner membrane translocase subunit Tim13;Glycine hydroxymethyltransferase;Serine hydroxymethyltransferase, mitochondrial;Serine methylase;Serine hydroxymethyltransferase;cDNA FLJ58585, highly similar to Serine hydroxymethyltransferase, mitochondrial (EC 2.1.2.1);Serine hydroxymethyltransferase 2 (Mitochondrial), isoform CRA_h;Lon protease homolog, mitochondrial;Lon protease-l…	TIM13B;TIMM13;TIMM13A;TIMM13B;SHMT2;DKFZp686P09201;hCG_41231;LONP1;PRSS15;GRP75;HSPA9;HSPA9B;NDUFS8;NDUFA4;DLD;GCSL;LAD;PHE3;PHB;hCG_29613;COII;COXII;MTCO2;MT-CO2;COX2;CO2;C10orf70;CISD1;MDS029;ZCD1;GRL;NR3C1;OAT;DKFZp781A11155;ACR1;PRDX5;SBBI10;CS;BAP;PHB2;REA;ATP5F1;hCG_39985;RP11-552M11.5-005;CYC1;CPT1;CPT1A;FKSG13;PTRF;OK/SW-cl.48;PHC;SLC25A3;VDAC2;RP11-375G3.1-010;RP11-375G3.1-005;VDAC;VDAC1…
0.0851977	-0.75039	GSEA	MITOCHONDRIAL_MEMBRANE	16	Color [Fuchsia]	0.000208604	0.0191873	Mitochondrial import inner membrane translocase subunit Tim13;Complex I-23kD;NADH dehydrogenase [ubiquinone] iron-sulfur protein 8, mitochondrial;NADH-ubiquinone oxidoreductase 23 kDa subunit;TYKY subunit;NDUFS8 protein;NADH dehydrogenase (Ubiquinone) Fe-S protein 8, 23kDa (NADH-coenzyme Q reductase) variant;cDNA FLJ57061, highly similar to NADH-ubiquinone oxidoreductase 23 kDa subunit, mitochond…	TIM13B;TIMM13;TIMM13A;TIMM13B;NDUFS8;PHB;hCG_29613;BAP;PHB2;REA;OK/SW-cl.48;PHC;SLC25A3;VDAC2;RP11-375G3.1-010;RP11-375G3.1-005;VDAC;VDAC1;CDA016;CGI-39;GRIM19;NDUFA13;SLC20A4;SLC25A11;hCG_32694;ANT3;CDABP0051;SLC25A6;hCG_1746794;ATP5B;ATPMB;ATPSB;SDH2;SDHA;SDHF;ATP5C;ATP5C1;ATP5CL1;hCG_25112;RP11-401E9.1-001;LYRM6;NADHB14;NDUFA6;ATP5A;ATP5A1;ATP5AL2;ATPM;HMP;IMMT;PIG4;PIG52
0.111016	-0.252619	GOCC name	organelle part	632	Color [Fuchsia]	1.6366e-06	7.89075e-05	Double-stranded RNA-binding protein Staufen homolog 1;cDNA FLJ75871, highly similar to Homo sapiens staufen, RNA binding protein (STAU), transcript variant T3, mRNA;Staufen isoform b variant;cDNA FLJ34086 fis, clone FCBBF3005320, highly similar to Double-stranded RNA-binding protein Staufen homolog 1;cDNA FLJ57073, highly similar to Double-stranded RNA-binding protein Staufenhomolog 1;Staufen, RN…
0.111432	-0.450198	GOCC name	mitochondrial part	82	Color [Fuchsia]	1.19507e-06	6.72226e-05	Natural killer cell-enhancing factor A;Peroxiredoxin-1;Proliferation-associated gene protein;Thioredoxin peroxidase 2;Thioredoxin-dependent peroxide reductase 2;cDNA, FLJ92164, highly similar to Homo sapiens peroxiredoxin 1 (PRDX1), mRNA;Mitochondrial import inner membrane translocase subunit Tim13;Glycine hydroxymethyltransferase;Serine hydroxymethyltransferase, mitochondrial;Serine methylase;Se…	PAGA;PAGB;PRDX1;TDPX2;TIM13B;TIMM13;TIMM13A;TIMM13B;SHMT2;DKFZp686P09201;hCG_41231;ARL2;hCG_23373;MRPS14;LONP1;PRSS15;GOLPH3;GPP34;PPP1CC;COX4;COX4I1;ANT2;SLC25A5;GRP75;HSPA9;HSPA9B;C6orf53;HSPC194;TMEM14C;NDUFS8;NDUFA4;C19orf1;PEREC1;TOM40;TOMM40;C1QBP;GC1QBP;HABP1;SF2P32;DLD;GCSL;LAD;PHE3;COX6C;KIAA0016;TOMM20;PHB;hCG_29613;COII;COXII;MTCO2;MT-CO2;COX2;CO2;HK1;RP11-404C6.1-003;HK1-ta;HK1-tb;RP1…
0.120165	-0.254359	GOBP name	primary metabolic process	559	Color [Fuchsia]	4.60436e-07	4.07025e-05	c-H-ras;GTPase HRas;GTPase HRas, N-terminally processed;Ha-Ras;H-Ras-1;p21ras;Transforming protein p21;P21 protein;p19 H-RasIDX protein;V-Ha-ras Harvey rat sarcoma viral oncogene homolog;V-Ha-ras Harvey rat sarcoma viral oncogene homolog, isoform CRA_b;N-ras protein;C-has/bas p21 protein;C-ras-Ki-2 activated oncogene;C-H-ras-1 gene with novel codon 13 mutation;MDS N-ras oncogene exon 1 MDS = myel…
0.120982	-0.268046	GOCC name	intracellular organelle part	624	Color [Fuchsia]	2.77206e-07	1.70104e-05	Double-stranded RNA-binding protein Staufen homolog 1;cDNA FLJ75871, highly similar to Homo sapiens staufen, RNA binding protein (STAU), transcript variant T3, mRNA;Staufen isoform b variant;cDNA FLJ34086 fis, clone FCBBF3005320, highly similar to Double-stranded RNA-binding protein Staufen homolog 1;cDNA FLJ57073, highly similar to Double-stranded RNA-binding protein Staufenhomolog 1;Staufen, RN…
0.123617	-0.454537	GOCC name	mitochondrial membrane	46	Color [Fuchsia]	0.000198988	0.00447723	Mitochondrial import inner membrane translocase subunit Tim13;Glycine hydroxymethyltransferase;Serine hydroxymethyltransferase, mitochondrial;Serine methylase;Serine hydroxymethyltransferase;cDNA FLJ58585, highly similar to Serine hydroxymethyltransferase, mitochondrial (EC 2.1.2.1);Serine hydroxymethyltransferase 2 (Mitochondrial), isoform CRA_h;Protein phosphatase 1C catalytic subunit;Serine/th…	TIM13B;TIMM13;TIMM13A;TIMM13B;SHMT2;DKFZp686P09201;hCG_41231;PPP1CC;COX4;COX4I1;ANT2;SLC25A5;C6orf53;HSPC194;TMEM14C;COX6C;PHB;hCG_29613;COII;COXII;MTCO2;MT-CO2;COX2;CO2;HK1;RP11-404C6.1-003;HK1-ta;HK1-tb;RP11-404C6.1-016;RP11-404C6.1-004;C10orf70;CISD1;MDS029;ZCD1;HIGD2A;COX5B;GST12;MGST;MGST1;COX7A2L;COX7AR;COX7RP;hCG_1783904;AKAP1;AKAP149;PRKA1;UQCRQ;BAP;PHB2;REA;CYC1;CPT1;CPT1A;VAT1;CDGSH2;CI…
0.137044	-0.511294	Keywords	Transitpeptide	38	Color [Fuchsia]	0.000132591	0.00338496	Glycine hydroxymethyltransferase;Serine hydroxymethyltransferase, mitochondrial;Serine methylase;Serine hydroxymethyltransferase;cDNA FLJ58585, highly similar to Serine hydroxymethyltransferase, mitochondrial (EC 2.1.2.1);Serine hydroxymethyltransferase 2 (Mitochondrial), isoform CRA_h;Lon protease homolog, mitochondrial;Lon protease-like protein;LONHs;Mitochondrial ATP-dependent protease Lon;Ser…	SHMT2;DKFZp686P09201;hCG_41231;LONP1;PRSS15;MRPS7;COX4;COX4I1;C9orf49;CHCHD9;AAG10;C7orf17;CHCHD2;GRP75;HSPA9;HSPA9B;C14orf156;DC23;DC50;PD04872;SLIRP;NDUFS8;C1QBP;GC1QBP;HABP1;SF2P32;DLD;GCSL;LAD;PHE3;COX5B;OAT;DKFZp781A11155;COX7A2L;COX7AR;COX7RP;hCG_1783904;AKAP1;AKAP149;PRKA1;ACR1;PRDX5;SBBI10;AOP1;PRDX3;mer5;CS;ATP5F1;hCG_39985;RP11-552M11.5-005;CYC1;SSBP;SSBP1;hCG_2014251;tcag7.401;BIT1;CGI…
0.138558	-0.312991	GOBP name	metabolic process	612	Color [Fuchsia]	1.2161e-09	1.31101e-07	c-H-ras;GTPase HRas;GTPase HRas, N-terminally processed;Ha-Ras;H-Ras-1;p21ras;Transforming protein p21;P21 protein;p19 H-RasIDX protein;V-Ha-ras Harvey rat sarcoma viral oncogene homolog;V-Ha-ras Harvey rat sarcoma viral oncogene homolog, isoform CRA_b;N-ras protein;C-has/bas p21 protein;C-ras-Ki-2 activated oncogene;C-H-ras-1 gene with novel codon 13 mutation;MDS N-ras oncogene exon 1 MDS = myel…
0.142702	-0.453932	GSEA	MOOTHA_HUMAN_MITODB_6_2002	56	Color [Fuchsia]	4.19917e-05	0.00523803	Mitochondrial import inner membrane translocase subunit Tim13;Glycine hydroxymethyltransferase;Serine hydroxymethyltransferase, mitochondrial;Serine methylase;Serine hydroxymethyltransferase;cDNA FLJ58585, highly similar to Serine hydroxymethyltransferase, mitochondrial (EC 2.1.2.1);Serine hydroxymethyltransferase 2 (Mitochondrial), isoform CRA_h;28S ribosomal protein S14, mitochondrial;cDNA, FLJ…	TIM13B;TIMM13;TIMM13A;TIMM13B;SHMT2;DKFZp686P09201;hCG_41231;MRPS14;LONP1;PRSS15;MRPS7;COX4;COX4I1;C2orf1;MRPL33;hCG_1820980;ANT2;SLC25A5;GRP75;HSPA9;HSPA9B;D11S2243E;RPLP2;RPP2;hCG_1778304;NDUFS8;NDUFA4;C19orf1;PEREC1;TOM40;TOMM40;DLD;GCSL;LAD;PHE3;COX6C;KIAA0016;TOMM20;HK1;RP11-404C6.1-003;HK1-ta;HK1-tb;RP11-404C6.1-016;RP11-404C6.1-004;COX5B;GRL;NR3C1;OAT;DKFZp781A11155;MRPL13;COX7A2L;COX7AR;C…
0.148915	-0.482709	Keywords	Mitochondrion	99	Color [Fuchsia]	1.06684e-08	1.15752e-06	Myofibrillogenesis regulator 1;Paroxysmal nonkinesiogenic dyskinesia protein;Probable hydrolase PNKD;Trans-activated by hepatitis C virus core protein 2;Myofibrillogenesis regulator MR-2;Mitochondrial import inner membrane translocase subunit Tim13;Chloride intracellular channel protein 4;Intracellular chloride ion channel protein p64H1;cDNA FLJ61180, highly similar to Chloride intracellular chan…	FKSG19;KIAA1184;MR1;PNKD;TAHCCP2;UNQ2491/PRO5778;TIM13B;TIMM13;TIMM13A;TIMM13B;CLIC4;hCG_24047;RP11-108J9.1-001;SHMT2;DKFZp686P09201;hCG_41231;ARL2;hCG_23373;MRPS14;LONP1;PRSS15;GOLPH3;GPP34;PPP1CC;HSPC231;PFD2;PFDN2;hCG_1995291;RP11-544M22.10-001;MRPS7;COX4;COX4I1;C2orf1;MRPL33;hCG_1820980;ANT2;SLC25A5;C9orf49;CHCHD9;AAG10;C7orf17;CHCHD2;GRP75;HSPA9;HSPA9B;C6orf53;HSPC194;TMEM14C;C14orf156;DC23;…
0.157292	-0.237599	GOBP name	macromolecule metabolic process	459	Color [Fuchsia]	4.69046e-07	4.06506e-05	c-H-ras;GTPase HRas;GTPase HRas, N-terminally processed;Ha-Ras;H-Ras-1;p21ras;Transforming protein p21;P21 protein;p19 H-RasIDX protein;V-Ha-ras Harvey rat sarcoma viral oncogene homolog;V-Ha-ras Harvey rat sarcoma viral oncogene homolog, isoform CRA_b;N-ras protein;C-has/bas p21 protein;C-ras-Ki-2 activated oncogene;C-H-ras-1 gene with novel codon 13 mutation;MDS N-ras oncogene exon 1 MDS = myel…
0.157427	-0.612233	GOCC name	organelle inner membrane	36	Color [Fuchsia]	7.61419e-06	0.000321223	Mitochondrial import inner membrane translocase subunit Tim13;Glycine hydroxymethyltransferase;Serine hydroxymethyltransferase, mitochondrial;Serine methylase;Serine hydroxymethyltransferase;cDNA FLJ58585, highly similar to Serine hydroxymethyltransferase, mitochondrial (EC 2.1.2.1);Serine hydroxymethyltransferase 2 (Mitochondrial), isoform CRA_h;Cytochrome c oxidase polypeptide IV;Cytochrome c o…	TIM13B;TIMM13;TIMM13A;TIMM13B;SHMT2;DKFZp686P09201;hCG_41231;COX4;COX4I1;ANT2;SLC25A5;COX6C;PHB;hCG_29613;COII;COXII;MTCO2;MT-CO2;COX2;CO2;HIGD2A;COX5B;GST12;MGST;MGST1;COX7A2L;COX7AR;COX7RP;hCG_1783904;UQCRQ;BAP;PHB2;REA;CYC1;CPT1;CPT1A;OK/SW-cl.48;PHC;SLC25A3;ADK2;AK2;VDAC2;RP11-375G3.1-010;RP11-375G3.1-005;LAP2;TMPO;VDAC;VDAC1;LMN2;LMNB;LMNB1;SLC20A4;SLC25A11;hCG_32694;OK/SW-cl.29;TS;TYMS;hCG_…
0.171972	-0.258783	GOBP name	cellular macromolecule metabolic process	441	Color [Fuchsia]	3.87106e-08	3.5646e-06	c-H-ras;GTPase HRas;GTPase HRas, N-terminally processed;Ha-Ras;H-Ras-1;p21ras;Transforming protein p21;P21 protein;p19 H-RasIDX protein;V-Ha-ras Harvey rat sarcoma viral oncogene homolog;V-Ha-ras Harvey rat sarcoma viral oncogene homolog, isoform CRA_b;N-ras protein;C-has/bas p21 protein;C-ras-Ki-2 activated oncogene;C-H-ras-1 gene with novel codon 13 mutation;MDS N-ras oncogene exon 1 MDS = myel…
0.183201	-0.631019	GOCC name	mitochondrial inner membrane	32	Color [Fuchsia]	1.29776e-05	0.000486659	Mitochondrial import inner membrane translocase subunit Tim13;Glycine hydroxymethyltransferase;Serine hydroxymethyltransferase, mitochondrial;Serine methylase;Serine hydroxymethyltransferase;cDNA FLJ58585, highly similar to Serine hydroxymethyltransferase, mitochondrial (EC 2.1.2.1);Serine hydroxymethyltransferase 2 (Mitochondrial), isoform CRA_h;Cytochrome c oxidase polypeptide IV;Cytochrome c o…	TIM13B;TIMM13;TIMM13A;TIMM13B;SHMT2;DKFZp686P09201;hCG_41231;COX4;COX4I1;ANT2;SLC25A5;COX6C;PHB;hCG_29613;COII;COXII;MTCO2;MT-CO2;COX2;CO2;HIGD2A;COX5B;GST12;MGST;MGST1;COX7A2L;COX7AR;COX7RP;hCG_1783904;UQCRQ;BAP;PHB2;REA;CYC1;CPT1;CPT1A;OK/SW-cl.48;PHC;SLC25A3;ADK2;AK2;VDAC2;RP11-375G3.1-010;RP11-375G3.1-005;VDAC;VDAC1;SLC20A4;SLC25A11;hCG_32694;OK/SW-cl.29;TS;TYMS;hCG_1994842;MDH2;ANT3;CDABP005…
0.206248	-0.550137	GSEA	WONG_MITOCHONDRIA_GENE_MODULE	35	Color [Fuchsia]	6.51507e-05	0.0072349	NADPH:quinone reductase;Quinone oxidoreductase;Zeta-crystallin;Putative uncharacterized protein CRYZ;Mitochondrial import inner membrane translocase subunit Tim13;Vacuolar proton pump subunit E 1;V-ATPase 31 kDa subunit;V-type proton ATPase subunit E 1;ATPase, H+ transporting, lysosomal 31kDa, V1 subunit E isoform 1;ATPase, H+ transporting, lysosomal 31kDa, V1 subunit E1, isoform CRA_b;cDNA, FLJ9…	CRYZ;TIM13B;TIMM13;TIMM13A;TIMM13B;ATP6E;ATP6E2;ATP6V1E1;hCG_21530;LONP1;PRSS15;COX4;COX4I1;MCT3;MCT4;SLC16A3;ATP1B3;NDUFS8;NDUFA4;C19orf1;PEREC1;TOM40;TOMM40;DLD;GCSL;LAD;PHE3;COX6C;GSTO1;GSTTLP28;RP11-99N20.1-004;RP11-99N20.1-005;COX5B;MRPL13;COX7A2L;COX7AR;COX7RP;hCG_1783904;UQCRQ;ACR1;PRDX5;SBBI10;ATP6G;ATP6G1;ATP6J;ATP6V1G1;hCG_29854;RP11-402G3.1-001;ATP6G2;ATP6V1G2;NG38;DADB-26I14.6-001;DAM…
0.268542	-0.766702	Keywords	Mitochondrioninnermembrane	34	Color [Fuchsia]	3.18723e-08	1.97608e-06	Mitochondrial import inner membrane translocase subunit Tim13;Glycine hydroxymethyltransferase;Serine hydroxymethyltransferase, mitochondrial;Serine methylase;Serine hydroxymethyltransferase;cDNA FLJ58585, highly similar to Serine hydroxymethyltransferase, mitochondrial (EC 2.1.2.1);Serine hydroxymethyltransferase 2 (Mitochondrial), isoform CRA_h;Cytochrome c oxidase polypeptide IV;Cytochrome c o…	TIM13B;TIMM13;TIMM13A;TIMM13B;SHMT2;DKFZp686P09201;hCG_41231;COX4;COX4I1;ANT2;SLC25A5;NDUFA4;COX6C;PHB;hCG_29613;COII;COXII;MTCO2;MT-CO2;COX2;CO2;HIGD2A;COX5B;COX7A2L;COX7AR;COX7RP;hCG_1783904;UQCRQ;BAP;PHB2;REA;ATP5L;ATP5F1;hCG_39985;RP11-552M11.5-005;CYC1;OK/SW-cl.48;PHC;SLC25A3;CGI-136;MAGMAS;TIM16;TIMM16;ATP5I;ATP5K;CDA016;CGI-39;GRIM19;NDUFA13;SLC20A4;SLC25A11;hCG_32694;PTCD1;ATP5J2;ATP5JL;h…
0.300848	-0.618048	KEGG name	Alzheimer's disease	24	Color [Fuchsia]	0.000136119	0.00714625	Cytochrome c oxidase polypeptide IV;Cytochrome c oxidase subunit 4 isoform 1, mitochondrial;Cytochrome c oxidase subunit IV isoform 1;COX4I1 protein;Complex I-23kD;NADH dehydrogenase [ubiquinone] iron-sulfur protein 8, mitochondrial;NADH-ubiquinone oxidoreductase 23 kDa subunit;TYKY subunit;NDUFS8 protein;NADH dehydrogenase (Ubiquinone) Fe-S protein 8, 23kDa (NADH-coenzyme Q reductase) variant;cD…	COX4;COX4I1;NDUFS8;CANPL1;CAPN1;PIG30;NDUFA4;COX6C;COII;COXII;MTCO2;MT-CO2;COX2;CO2;COX5B;COX7A2L;COX7AR;COX7RP;hCG_1783904;UQCRQ;ATP5F1;hCG_39985;RP11-552M11.5-005;CYC1;CALM;CALM1;CALM2;CALM3;CALML2;CAM;CAM1;CAM2;CAM3;CAMB;CAMC;CAMIII;hCG_20313;hCG_21749;hCG_17033;CDABP0047;GAPD;GAPDH;OK/SW-cl.12;CDA016;CGI-39;GRIM19;NDUFA13;ATP5H;My032;CANPL2;CAPN2;SDH;SDH1;SDHB;ATP5B;ATPMB;ATPSB;SDH2;SDHA;SDHF…
0.309399	-0.606286	GSEA	REACTOME_TCA_CYCLE_AND_RESPIRATORY_ELECTRON_TRANSPORT	29	Color [Fuchsia]	3.53492e-05	0.00453366	Cytochrome c oxidase polypeptide IV;Cytochrome c oxidase subunit 4 isoform 1, mitochondrial;Cytochrome c oxidase subunit IV isoform 1;COX4I1 protein;Monocarboxylate transporter 3;Monocarboxylate transporter 4;Solute carrier family 16 member 3;Solute carrier family 16, member 3 variant;Complex I-23kD;NADH dehydrogenase [ubiquinone] iron-sulfur protein 8, mitochondrial;NADH-ubiquinone oxidoreductas…	COX4;COX4I1;MCT3;MCT4;SLC16A3;NDUFS8;NDUFA4;DLD;GCSL;LAD;PHE3;COX6C;COII;COXII;MTCO2;MT-CO2;COX2;CO2;BSG;UNQ6505/PRO21383;hCG_20562;hEMMPRIN;COX5B;COX7A2L;COX7AR;COX7RP;hCG_1783904;UQCRQ;CS;IDH1;PICD;hCG_15937;ATP5L;ATP5F1;hCG_39985;RP11-552M11.5-005;CYC1;LDHA;PIG19;hCG_96677;ATP5I;ATP5K;LDHA;PIG19;hCG_96677;LDHB;hCG_24788;CDA016;CGI-39;GRIM19;NDUFA13;PTCD1;ATP5J2;ATP5JL;hCG_2023419;tcag7.652;ATP…
0.365099	-0.729154	GSEA	MOOTHA_VOXPHOS	20	Color [Fuchsia]	3.47317e-05	0.00451809	Cytochrome c oxidase polypeptide IV;Cytochrome c oxidase subunit 4 isoform 1, mitochondrial;Cytochrome c oxidase subunit IV isoform 1;COX4I1 protein;Complex I-23kD;NADH dehydrogenase [ubiquinone] iron-sulfur protein 8, mitochondrial;NADH-ubiquinone oxidoreductase 23 kDa subunit;TYKY subunit;NDUFS8 protein;NADH dehydrogenase (Ubiquinone) Fe-S protein 8, 23kDa (NADH-coenzyme Q reductase) variant;cD…	COX4;COX4I1;NDUFS8;NDUFA4;COX6C;COX5B;COX7A2L;COX7AR;COX7RP;hCG_1783904;UQCRQ;ATP5L;ATP5F1;hCG_39985;RP11-552M11.5-005;CYC1;CYB5;CYB5A;ATP5I;ATP5K;CDA016;CGI-39;GRIM19;NDUFA13;PTCD1;ATP5J2;ATP5JL;hCG_2023419;tcag7.652;ATP5H;My032;CG22;CKAP1;TBCB;SDH;SDH1;SDHB;ATP5B;ATPMB;ATPSB;SDH2;SDHA;SDHF;ATP5C;ATP5C1;ATP5CL1;hCG_25112;RP11-401E9.1-001;LYRM6;NADHB14;NDUFA6
0.368491	-0.705378	GOCC name	mitochondrial membrane part	22	Color [Fuchsia]	2.41356e-05	0.000740524	Complex I-23kD;NADH dehydrogenase [ubiquinone] iron-sulfur protein 8, mitochondrial;NADH-ubiquinone oxidoreductase 23 kDa subunit;TYKY subunit;NDUFS8 protein;NADH dehydrogenase (Ubiquinone) Fe-S protein 8, 23kDa (NADH-coenzyme Q reductase) variant;cDNA FLJ57061, highly similar to NADH-ubiquinone oxidoreductase 23 kDa subunit, mitochondrial (EC 1.6.5.3);Complex I-MLRQ;NADH dehydrogenase [ubiquinon…	NDUFS8;NDUFA4;C19orf1;PEREC1;TOM40;TOMM40;KIAA0016;TOMM20;COX7A2L;COX7AR;COX7RP;hCG_1783904;ATP5L;ATP5F1;hCG_39985;RP11-552M11.5-005;CPT1;CPT1A;HCVFTP2;PD04912;USMG5;CGI-136;MAGMAS;TIM16;TIMM16;ATP5I;ATP5K;CDA016;CGI-39;GRIM19;NDUFA13;PTCD1;ATP5J2;ATP5JL;hCG_2023419;tcag7.652;ATP5H;My032;ANT3;CDABP0051;SLC25A6;hCG_1746794;SDH;SDH1;SDHB;ATP5B;ATPMB;ATPSB;SDH2;SDHA;SDHF;ATP5C;ATP5C1;ATP5CL1;hCG_251…
0.369297	-0.641888	GOBP name	electron transport chain	31	Color [Fuchsia]	3.75749e-06	0.000307557	Cytochrome c oxidase polypeptide IV;Cytochrome c oxidase subunit 4 isoform 1, mitochondrial;Cytochrome c oxidase subunit IV isoform 1;COX4I1 protein;Complex I-23kD;NADH dehydrogenase [ubiquinone] iron-sulfur protein 8, mitochondrial;NADH-ubiquinone oxidoreductase 23 kDa subunit;TYKY subunit;NDUFS8 protein;NADH dehydrogenase (Ubiquinone) Fe-S protein 8, 23kDa (NADH-coenzyme Q reductase) variant;cD…	COX4;COX4I1;NDUFS8;NDUFA4;DLD;GCSL;LAD;PHE3;COX6C;COII;COXII;MTCO2;MT-CO2;COX2;CO2;HIGD2A;COX5B;COX7A2L;COX7AR;COX7RP;hCG_1783904;UQCRQ;ATP5L;ATP5F1;hCG_39985;RP11-552M11.5-005;CYC1;CYB5;CYB5A;FADS2;TRDX;TRX;TRX1;TXN;hCG_28763;RP11-427L11.1-002;TXN delta 3;ATP5I;ATP5K;GLRX;GRX;CDA016;CGI-39;GRIM19;NDUFA13;PTCD1;ATP5J2;ATP5JL;hCG_2023419;tcag7.652;ATP5H;My032;SDH;SDH1;SDHB;ATP5B;ATPMB;ATPSB;CYB5B;…
0.377249	-0.648548	GSEA	MODULE_62	22	Color [Fuchsia]	7.96079e-05	0.00873384	Vacuolar proton pump subunit E 1;V-ATPase 31 kDa subunit;V-type proton ATPase subunit E 1;ATPase, H+ transporting, lysosomal 31kDa, V1 subunit E isoform 1;ATPase, H+ transporting, lysosomal 31kDa, V1 subunit E1, isoform CRA_b;cDNA, FLJ92725, Homo sapiens ATPase, H+ transporting, lysosomal 31kDa, V1 subunit Eisoform 1 (ATP6V1E1), mRNA;cDNA FLJ51833, highly similar to Homo sapiens ATPase, H+ transp…	ATP6E;ATP6E2;ATP6V1E1;hCG_21530;COX4;COX4I1;ANT2;SLC25A5;NDUFS8;NDUFA4;ABC50;ABCF1;DADB-129D20.7-001;DAMA-178G23.9-001;DAMC-83F13.6-001;DASS-182C6.1-001;DADB-129D20.7-002;DAMA-178G23.9-002;DAMC-83F13.6-002;DASS-182C6.1-002;hCG_26012;IOPPP;PP;PPA1;RP11-367H5.1-004;COX6C;KIAA0016;TOMM20;COX5B;UQCRQ;ATP6G;ATP6G1;ATP6J;ATP6V1G1;hCG_29854;RP11-402G3.1-001;ATP6G2;ATP6V1G2;NG38;DADB-26I14.6-001;DAMA-25N…
0.37863	-0.660438	GSEA	MODULE_152	26	Color [Fuchsia]	1.31068e-05	0.00198917	Vacuolar proton pump subunit E 1;V-ATPase 31 kDa subunit;V-type proton ATPase subunit E 1;ATPase, H+ transporting, lysosomal 31kDa, V1 subunit E isoform 1;ATPase, H+ transporting, lysosomal 31kDa, V1 subunit E1, isoform CRA_b;cDNA, FLJ92725, Homo sapiens ATPase, H+ transporting, lysosomal 31kDa, V1 subunit Eisoform 1 (ATP6V1E1), mRNA;cDNA FLJ51833, highly similar to Homo sapiens ATPase, H+ transp…	ATP6E;ATP6E2;ATP6V1E1;hCG_21530;COX4;COX4I1;ANT2;SLC25A5;NDUFS8;NDUFA4;ABC50;ABCF1;DADB-129D20.7-001;DAMA-178G23.9-001;DAMC-83F13.6-001;DASS-182C6.1-001;DADB-129D20.7-002;DAMA-178G23.9-002;DAMC-83F13.6-002;DASS-182C6.1-002;hCG_26012;COX6C;KIAA0016;TOMM20;COX5B;GST12;MGST;MGST1;UQCRQ;ACR1;PRDX5;SBBI10;ATP6G;ATP6G1;ATP6J;ATP6V1G1;hCG_29854;RP11-402G3.1-001;ATP6G2;ATP6V1G2;NG38;DADB-26I14.6-001;DAMA…
0.379723	-0.667168	KEGG name	Parkinson's disease	28	Color [Fuchsia]	5.00825e-06	0.000350578	Cytochrome c oxidase polypeptide IV;Cytochrome c oxidase subunit 4 isoform 1, mitochondrial;Cytochrome c oxidase subunit IV isoform 1;COX4I1 protein;Adenine nucleotide translocator 2;ADP,ATP carrier protein 2;ADP,ATP carrier protein, fibroblast isoform;ADP/ATP translocase 2;Solute carrier family 25 member 5;cDNA, FLJ96310, highly similar to Homo sapiens solute carrier family 25 (mitochondrial car…	COX4;COX4I1;ANT2;SLC25A5;NDUFS8;NDUFA4;COX6C;COII;COXII;MTCO2;MT-CO2;COX2;CO2;COX5B;COX7A2L;COX7AR;COX7RP;hCG_1783904;UQCRQ;ATP5F1;hCG_39985;RP11-552M11.5-005;CYC1;RPS27A;UBA80;UBCEP1;hCG_1987923;UBC;DKFZp434K0435;hCG_1998947;UBB;UBA52;UBCEP2;hCG_37048;VDAC2;RP11-375G3.1-010;RP11-375G3.1-005;VDAC;VDAC1;CDA016;CGI-39;GRIM19;NDUFA13;ATP5H;My032;ANT3;CDABP0051;SLC25A6;hCG_1746794;SDH;SDH1;SDHB;PARK7…
0.40241	-0.649519	GSEA	KEGG_PARKINSONS_DISEASE	26	Color [Fuchsia]	1.34434e-05	0.00197444	Cytochrome c oxidase polypeptide IV;Cytochrome c oxidase subunit 4 isoform 1, mitochondrial;Cytochrome c oxidase subunit IV isoform 1;COX4I1 protein;Adenine nucleotide translocator 2;ADP,ATP carrier protein 2;ADP,ATP carrier protein, fibroblast isoform;ADP/ATP translocase 2;Solute carrier family 25 member 5;cDNA, FLJ96310, highly similar to Homo sapiens solute carrier family 25 (mitochondrial car…	COX4;COX4I1;ANT2;SLC25A5;NDUFS8;NDUFA4;COX6C;COII;COXII;MTCO2;MT-CO2;COX2;CO2;COX5B;COX7A2L;COX7AR;COX7RP;hCG_1783904;UQCRQ;ATP5F1;hCG_39985;RP11-552M11.5-005;CYC1;RPS27A;UBA80;UBCEP1;hCG_1987923;UBC;DKFZp434K0435;hCG_1998947;UBB;UBA52;UBCEP2;hCG_37048;VDAC2;RP11-375G3.1-010;RP11-375G3.1-005;VDAC;VDAC1;ATP5H;My032;ANT3;CDABP0051;SLC25A6;hCG_1746794;SDH;SDH1;SDHB;PARK7;ATP5B;ATPMB;ATPSB;SDH2;SDHA;…
0.424756	-0.726096	GOBP name	respiratory electron transport chain	23	Color [Fuchsia]	5.72921e-06	0.00046042	Cytochrome c oxidase polypeptide IV;Cytochrome c oxidase subunit 4 isoform 1, mitochondrial;Cytochrome c oxidase subunit IV isoform 1;COX4I1 protein;Complex I-23kD;NADH dehydrogenase [ubiquinone] iron-sulfur protein 8, mitochondrial;NADH-ubiquinone oxidoreductase 23 kDa subunit;TYKY subunit;NDUFS8 protein;NADH dehydrogenase (Ubiquinone) Fe-S protein 8, 23kDa (NADH-coenzyme Q reductase) variant;cD…	COX4;COX4I1;NDUFS8;NDUFA4;DLD;GCSL;LAD;PHE3;COX6C;COII;COXII;MTCO2;MT-CO2;COX2;CO2;COX5B;COX7A2L;COX7AR;COX7RP;hCG_1783904;UQCRQ;ATP5L;ATP5F1;hCG_39985;RP11-552M11.5-005;CYC1;ATP5I;ATP5K;CDA016;CGI-39;GRIM19;NDUFA13;PTCD1;ATP5J2;ATP5JL;hCG_2023419;tcag7.652;ATP5H;My032;SDH;SDH1;SDHB;ATP5B;ATPMB;ATPSB;SDH2;SDHA;SDHF;ATP5C;ATP5C1;ATP5CL1;hCG_25112;RP11-401E9.1-001;LYRM6;NADHB14;NDUFA6;ATP5A;ATP5A1;…
0.432986	-0.688102	KEGG name	Oxidative phosphorylation	26	Color [Fuchsia]	3.55273e-06	0.000373037	Vacuolar proton pump subunit E 1;V-ATPase 31 kDa subunit;V-type proton ATPase subunit E 1;ATPase, H+ transporting, lysosomal 31kDa, V1 subunit E isoform 1;ATPase, H+ transporting, lysosomal 31kDa, V1 subunit E1, isoform CRA_b;cDNA, FLJ92725, Homo sapiens ATPase, H+ transporting, lysosomal 31kDa, V1 subunit Eisoform 1 (ATP6V1E1), mRNA;cDNA FLJ51833, highly similar to Homo sapiens ATPase, H+ transp…	ATP6E;ATP6E2;ATP6V1E1;hCG_21530;COX4;COX4I1;ATP6A1;ATP6V1A;ATP6V1A1;VPP2;NDUFS8;NDUFA4;IOPPP;PP;PPA1;RP11-367H5.1-004;COX6C;COII;COXII;MTCO2;MT-CO2;COX2;CO2;COX5B;COX7A2L;COX7AR;COX7RP;hCG_1783904;UQCRQ;ATP6G;ATP6G1;ATP6J;ATP6V1G1;hCG_29854;RP11-402G3.1-001;ATP6G2;ATP6V1G2;NG38;DADB-26I14.6-001;DAMA-25N12.11-001;DAMA-BMC190B12.7-001;hCG_2043423;DADB-26I14.6-002;DAMA-25N12.11-002;DAMA-BMC190B12.7-…
0.461347	-0.801554	GSEA	REACTOME_RESPIRATORY_ELECTRON_TRANSPORT_ATP_SYNTHESIS_BY_CHEMIOSMOTIC_COUPLING_AND_HEAT_PRODUCTION_BY_UNCOUPLING_PROTEINS_	21	Color [Fuchsia]	1.72166e-06	0.000326614	Cytochrome c oxidase polypeptide IV;Cytochrome c oxidase subunit 4 isoform 1, mitochondrial;Cytochrome c oxidase subunit IV isoform 1;COX4I1 protein;Complex I-23kD;NADH dehydrogenase [ubiquinone] iron-sulfur protein 8, mitochondrial;NADH-ubiquinone oxidoreductase 23 kDa subunit;TYKY subunit;NDUFS8 protein;NADH dehydrogenase (Ubiquinone) Fe-S protein 8, 23kDa (NADH-coenzyme Q reductase) variant;cD…	COX4;COX4I1;NDUFS8;NDUFA4;COX6C;COII;COXII;MTCO2;MT-CO2;COX2;CO2;COX5B;COX7A2L;COX7AR;COX7RP;hCG_1783904;UQCRQ;ATP5L;ATP5F1;hCG_39985;RP11-552M11.5-005;CYC1;ATP5I;ATP5K;CDA016;CGI-39;GRIM19;NDUFA13;PTCD1;ATP5J2;ATP5JL;hCG_2023419;tcag7.652;ATP5H;My032;SDH;SDH1;SDHB;ATP5B;ATPMB;ATPSB;SDH2;SDHA;SDHF;ATP5C;ATP5C1;ATP5CL1;hCG_25112;RP11-401E9.1-001;LYRM6;NADHB14;NDUFA6;ATP5A;ATP5A1;ATP5AL2;ATPM;ATP6;…
0.461962	-0.670951	GSEA	KEGG_OXIDATIVE_PHOSPHORYLATION	24	Color [Fuchsia]	9.02066e-06	0.00144109	Vacuolar proton pump subunit E 1;V-ATPase 31 kDa subunit;V-type proton ATPase subunit E 1;ATPase, H+ transporting, lysosomal 31kDa, V1 subunit E isoform 1;ATPase, H+ transporting, lysosomal 31kDa, V1 subunit E1, isoform CRA_b;cDNA, FLJ92725, Homo sapiens ATPase, H+ transporting, lysosomal 31kDa, V1 subunit Eisoform 1 (ATP6V1E1), mRNA;cDNA FLJ51833, highly similar to Homo sapiens ATPase, H+ transp…	ATP6E;ATP6E2;ATP6V1E1;hCG_21530;COX4;COX4I1;ATP6A1;ATP6V1A;ATP6V1A1;VPP2;NDUFS8;NDUFA4;IOPPP;PP;PPA1;RP11-367H5.1-004;COX6C;COII;COXII;MTCO2;MT-CO2;COX2;CO2;COX5B;COX7A2L;COX7AR;COX7RP;hCG_1783904;UQCRQ;ATP6G;ATP6G1;ATP6J;ATP6V1G1;hCG_29854;RP11-402G3.1-001;ATP6G2;ATP6V1G2;NG38;DADB-26I14.6-001;DAMA-25N12.11-001;DAMA-BMC190B12.7-001;hCG_2043423;DADB-26I14.6-002;DAMA-25N12.11-002;DAMA-BMC190B12.7-…
0.583211	-0.736274	GOMF name	hydrogen ion transmembrane transporter activity	17	Color [Fuchsia]	1.75793e-05	0.00270219	Vacuolar proton pump subunit E 1;V-ATPase 31 kDa subunit;V-type proton ATPase subunit E 1;ATPase, H+ transporting, lysosomal 31kDa, V1 subunit E isoform 1;ATPase, H+ transporting, lysosomal 31kDa, V1 subunit E1, isoform CRA_b;cDNA, FLJ92725, Homo sapiens ATPase, H+ transporting, lysosomal 31kDa, V1 subunit Eisoform 1 (ATP6V1E1), mRNA;cDNA FLJ51833, highly similar to Homo sapiens ATPase, H+ transp…	ATP6E;ATP6E2;ATP6V1E1;hCG_21530;COX4;COX4I1;ATP6A1;ATP6V1A;ATP6V1A1;VPP2;COX6C;COII;COXII;MTCO2;MT-CO2;COX2;CO2;COX5B;COX7A2L;COX7AR;COX7RP;hCG_1783904;UQCRQ;ATP5L;ATP5F1;hCG_39985;RP11-552M11.5-005;CYB5;CYB5A;ATP5I;ATP5K;ATP5H;My032;ATP5B;ATPMB;ATPSB;ATP5C;ATP5C1;ATP5CL1;hCG_25112;RP11-401E9.1-001;ATP5A;ATP5A1;ATP5AL2;ATPM;ATP6;ATPASE6;MTATP6;MT-ATP6;ATPase 6;ATPase6
0.88843	-0.675849	Keywords	Diamond-Blackfananemia	9	Color [Lime]	0.000198455	0.00410139	60S ribosomal protein L5;cDNA, FLJ95579, Homo sapiens ribosomal protein L5 (RPL5), mRNA;Ribosomal protein L5;Ribosomal protein L5, isoform CRA_c;cDNA FLJ38496 fis, clone FELIV1000137, highly similar to 60S RIBOSOMAL PROTEIN L5;Ribosomal protein L5, isoform CRA_b;Ribosomal protein L5 variant;Ribosomal protein L5, isoform CRA_a;RPL5 protein;40S ribosomal protein S10;Ribosomal protein S10 variant;Ri…	MSTP030;RPL5;hCG_2028912;RPS10;RP11-375E1__A.4-005;RPS10L;RPS10P5;RPS7;hCG_1784266;RPL26;GIG33;RPL35A;RPS24;hCG_22610;RP11-6P10.1-001;RP11-6P10.1-003;RPS19;hCG_1995572;RPS17;RPL11;hCG_1739238;RP11-223J15.3-001;RP11-223J15.3-005;RP11-223J15.3-004;RPS26;RPS26L1;RPS26P11;RP11-151A6.3-001;hCG_1745083;LOC285938;tcag7.125
0.136477	-0.258441	GSEA	GRADE_COLON_CANCER_UP	197	Color [Lime]	2.79145e-05	0.00379387	Double-stranded RNA-binding protein Staufen homolog 1;cDNA FLJ75871, highly similar to Homo sapiens staufen, RNA binding protein (STAU), transcript variant T3, mRNA;Staufen isoform b variant;cDNA FLJ34086 fis, clone FCBBF3005320, highly similar to Double-stranded RNA-binding protein Staufen homolog 1;cDNA FLJ57073, highly similar to Double-stranded RNA-binding protein Staufenhomolog 1;Staufen, RN…
0.0908	-0.275622	Keywords	RNA-binding	103	Color [Lime]	0.00105573	0.0183274	Double-stranded RNA-binding protein Staufen homolog 1;cDNA FLJ75871, highly similar to Homo sapiens staufen, RNA binding protein (STAU), transcript variant T3, mRNA;Staufen isoform b variant;cDNA FLJ34086 fis, clone FCBBF3005320, highly similar to Double-stranded RNA-binding protein Staufen homolog 1;cDNA FLJ57073, highly similar to Double-stranded RNA-binding protein Staufenhomolog 1;Staufen, RN…	STAU;STAU1;RP3-470L14.2-007;RP3-470L14.2-006;MSTP030;RPL5;hCG_2028912;CRYZ;AIMP1;EMAP2;SCYE1;YARS;PRPC8;PRPF8;ACO1;IREB1;IRP1;RP11-334P12.1-003;PAB1;PABP1;PABPC1;PABPC2;PABP3;PABPC3;PABPL3;hCG_1774619;RP11-165I9.5-001;C20orf119;PABPC1L;RP5-1069P2.6-017;KHDRBS1;SAM68;hCG_41606;SSB;hCG_2005701;G3BP2;KIAA0660;C14orf156;DC23;DC50;PD04872;SLIRP;SFRS3;SRP20;hCG_14802;OK/SW-cl.26;RPS3;HNRNPA0;HNRPA0;hCG…
0.167379	-0.144427	GOCC name	macromolecular complex	491	Color [Lime]	0.000120944	0.00302359	Double-stranded RNA-binding protein Staufen homolog 1;cDNA FLJ75871, highly similar to Homo sapiens staufen, RNA binding protein (STAU), transcript variant T3, mRNA;Staufen isoform b variant;cDNA FLJ34086 fis, clone FCBBF3005320, highly similar to Double-stranded RNA-binding protein Staufen homolog 1;cDNA FLJ57073, highly similar to Double-stranded RNA-binding protein Staufenhomolog 1;Staufen, RN…
0.199453	-0.294105	GOMF name	nucleic acid binding	231	Color [Lime]	8.52507e-08	2.29324e-05	Double-stranded RNA-binding protein Staufen homolog 1;cDNA FLJ75871, highly similar to Homo sapiens staufen, RNA binding protein (STAU), transcript variant T3, mRNA;Staufen isoform b variant;cDNA FLJ34086 fis, clone FCBBF3005320, highly similar to Double-stranded RNA-binding protein Staufen homolog 1;cDNA FLJ57073, highly similar to Double-stranded RNA-binding protein Staufenhomolog 1;Staufen, RN…
0.211596	-0.267294	GOBP name	cellular nitrogen compound metabolic process	369	Color [Lime]	5.03487e-09	4.94536e-07	Nucleolar and spindle-associated protein 1;cDNA FLJ78441, highly similar to Homo sapiens nucleolar and spindle associated protein 1 (NUSAP1),mRNA;60S ribosomal protein L5;cDNA, FLJ95579, Homo sapiens ribosomal protein L5 (RPL5), mRNA;Ribosomal protein L5;Ribosomal protein L5, isoform CRA_c;cDNA FLJ38496 fis, clone FELIV1000137, highly similar to 60S RIBOSOMAL PROTEIN L5;Ribosomal protein L5, isof…
0.216471	-0.264987	GOBP name	nitrogen compound metabolic process	372	Color [Lime]	4.30279e-09	4.32235e-07	Nucleolar and spindle-associated protein 1;cDNA FLJ78441, highly similar to Homo sapiens nucleolar and spindle associated protein 1 (NUSAP1),mRNA;60S ribosomal protein L5;cDNA, FLJ95579, Homo sapiens ribosomal protein L5 (RPL5), mRNA;Ribosomal protein L5;Ribosomal protein L5, isoform CRA_c;cDNA FLJ38496 fis, clone FELIV1000137, highly similar to 60S RIBOSOMAL PROTEIN L5;Ribosomal protein L5, isof…
0.241408	-0.209229	GOBP name	reproductive process	192	Color [Lime]	9.40366e-06	0.000742218	Low-density lipoprotein receptor;cDNA FLJ54620, highly similar to Low-density lipoprotein receptor;cDNA FLJ50672, highly similar to Low-density lipoprotein receptor;Low density lipoprotein receptor variant;Mutant LDL receptor;Low density lipoprotein receptor;cDNA FLJ50552, highly similar to Low-density lipoprotein receptor;cDNA FLJ50622, highly similar to Low-density lipoprotein receptor;Putative…
0.245112	-0.180296	GSEA	PUJANA_BRCA1_PCC_NETWORK	307	Color [Lime]	6.4943e-07	0.000131416	c-H-ras;GTPase HRas;GTPase HRas, N-terminally processed;Ha-Ras;H-Ras-1;p21ras;Transforming protein p21;P21 protein;p19 H-RasIDX protein;V-Ha-ras Harvey rat sarcoma viral oncogene homolog;V-Ha-ras Harvey rat sarcoma viral oncogene homolog, isoform CRA_b;N-ras protein;C-has/bas p21 protein;C-ras-Ki-2 activated oncogene;C-H-ras-1 gene with novel codon 13 mutation;MDS N-ras oncogene exon 1 MDS = myel…
0.247331	-0.289347	GOBP name	nucleobase-containing compound metabolic process	343	Color [Lime]	1.14354e-10	1.33011e-08	Nucleolar and spindle-associated protein 1;cDNA FLJ78441, highly similar to Homo sapiens nucleolar and spindle associated protein 1 (NUSAP1),mRNA;60S ribosomal protein L5;cDNA, FLJ95579, Homo sapiens ribosomal protein L5 (RPL5), mRNA;Ribosomal protein L5;Ribosomal protein L5, isoform CRA_c;cDNA FLJ38496 fis, clone FELIV1000137, highly similar to 60S RIBOSOMAL PROTEIN L5;Ribosomal protein L5, isof…
0.249325	-0.31341	GOBP name	nucleic acid metabolic process	286	Color [Lime]	9.07925e-11	1.11473e-08	Nucleolar and spindle-associated protein 1;cDNA FLJ78441, highly similar to Homo sapiens nucleolar and spindle associated protein 1 (NUSAP1),mRNA;60S ribosomal protein L5;cDNA, FLJ95579, Homo sapiens ribosomal protein L5 (RPL5), mRNA;Ribosomal protein L5;Ribosomal protein L5, isoform CRA_c;cDNA FLJ38496 fis, clone FELIV1000137, highly similar to 60S RIBOSOMAL PROTEIN L5;Ribosomal protein L5, isof…
0.260296	-0.186613	GSEA	PUJANA_ATM_PCC_NETWORK	196	Color [Lime]	6.52489e-06	0.00108028	60S ribosomal protein L5;cDNA, FLJ95579, Homo sapiens ribosomal protein L5 (RPL5), mRNA;Ribosomal protein L5;Ribosomal protein L5, isoform CRA_c;cDNA FLJ38496 fis, clone FELIV1000137, highly similar to 60S RIBOSOMAL PROTEIN L5;Ribosomal protein L5, isoform CRA_b;Ribosomal protein L5 variant;Ribosomal protein L5, isoform CRA_a;RPL5 protein;Low molecular mass protein 7;Macropain subunit C13;Multica…
0.262246	-0.348779	GSEA	GCM_APEX1	70	Color [Lime]	8.37372e-05	0.00907751	Interleukin enhancer-binding factor 2;Nuclear factor of activated T-cells 45 kDa;cDNA FLJ51660, highly similar to Interleukin enhancer-binding factor 2;Interleukin enhancer binding factor 2 variant;Protein phosphatase 1C catalytic subunit;Serine/threonine-protein phosphatase PP1-gamma catalytic subunit;cDNA FLJ60729, highly similar to Serine/threonine-protein phosphatase PP1-gammacatalytic subuni…	ILF2;NF45;PRO3063;PPP1CC;CAPZA1;RPS5;KHDRBS1;SAM68;hCG_41606;hCG_42853;PSMD8;SFRS3;SRP20;hCG_14802;CSNK2B;DADB-127H9.2-004;DAMA-236L13.2-004;DAMC-157M7.2-004;DAQB-195H10.8-004;DASS-336N12.7-004;hCG_43725;XXbac-BCX88C14.4-004;CK2N;G5A;DADB-127H9.2-001;DAMA-236L13.2-001;DAMC-157M7.2-001;DASS-336N12.7-001;DADB-127H9.2-002;DAMA-236L13.2-002;DAMC-157M7.2-002;DAQB-195H10.8-002;DASS-336N12.7-002;XXbac-B…
0.263219	-0.19245	GSEA	HSIAO_HOUSEKEEPING_GENES	206	Color [Lime]	2.91458e-06	0.000510388	Putative uncharacterized protein CD81;26 kDa cell surface protein TAPA-1;CD81 antigen;Target of the antiproliferative antibody 1;Tetraspanin-28;Macropain delta chain;Multicatalytic endopeptidase complex delta chain;Proteasome delta chain;Proteasome subunit beta type-6;Proteasome subunit Y;Proteasome subunit beta type;LIM and SH3 domain protein 1;Metastatic lymph node gene 50 protein;Putative unch…
0.272833	-0.384961	GOBP name	biosynthetic process	264	Color [Lime]	3.68594e-14	5.25544e-12	Putative uncharacterized protein CD81;26 kDa cell surface protein TAPA-1;CD81 antigen;Target of the antiproliferative antibody 1;Tetraspanin-28;60S ribosomal protein L5;cDNA, FLJ95579, Homo sapiens ribosomal protein L5 (RPL5), mRNA;Ribosomal protein L5;Ribosomal protein L5, isoform CRA_c;cDNA FLJ38496 fis, clone FELIV1000137, highly similar to 60S RIBOSOMAL PROTEIN L5;Ribosomal protein L5, isofor…
0.279866	-0.320067	GSEA	MORF_UBE2I	136	Color [Lime]	2.43557e-07	5.54457e-05	60S ribosomal protein L5;cDNA, FLJ95579, Homo sapiens ribosomal protein L5 (RPL5), mRNA;Ribosomal protein L5;Ribosomal protein L5, isoform CRA_c;cDNA FLJ38496 fis, clone FELIV1000137, highly similar to 60S RIBOSOMAL PROTEIN L5;Ribosomal protein L5, isoform CRA_b;Ribosomal protein L5 variant;Ribosomal protein L5, isoform CRA_a;RPL5 protein;Ataxin-10;Brain protein E46 homolog;Spinocerebellar ataxia…
0.283304	-0.322538	GOMF name	RNA binding	178	Color [Lime]	5.08296e-09	2.73463e-06	Double-stranded RNA-binding protein Staufen homolog 1;cDNA FLJ75871, highly similar to Homo sapiens staufen, RNA binding protein (STAU), transcript variant T3, mRNA;Staufen isoform b variant;cDNA FLJ34086 fis, clone FCBBF3005320, highly similar to Double-stranded RNA-binding protein Staufen homolog 1;cDNA FLJ57073, highly similar to Double-stranded RNA-binding protein Staufenhomolog 1;Staufen, RN…
0.293463	-0.225633	GOBP name	catabolic process	224	Color [Lime]	3.93336e-08	3.54805e-06	Low-density lipoprotein receptor;cDNA FLJ54620, highly similar to Low-density lipoprotein receptor;cDNA FLJ50672, highly similar to Low-density lipoprotein receptor;Low density lipoprotein receptor variant;Mutant LDL receptor;Low density lipoprotein receptor;cDNA FLJ50552, highly similar to Low-density lipoprotein receptor;cDNA FLJ50622, highly similar to Low-density lipoprotein receptor;60S ribo…
0.299845	-0.28258	GSEA	MORF_RAN	144	Color [Lime]	3.12403e-07	6.7732e-05	60S ribosomal protein L5;cDNA, FLJ95579, Homo sapiens ribosomal protein L5 (RPL5), mRNA;Ribosomal protein L5;Ribosomal protein L5, isoform CRA_c;cDNA FLJ38496 fis, clone FELIV1000137, highly similar to 60S RIBOSOMAL PROTEIN L5;Ribosomal protein L5, isoform CRA_b;Ribosomal protein L5 variant;Ribosomal protein L5, isoform CRA_a;RPL5 protein;Macropain delta chain;Multicatalytic endopeptidase complex…
0.303571	-0.197994	GSEA	STARK_PREFRONTAL_CORTEX_22Q11_DELETION_DN	99	Color [Lime]	0.000119311	0.011939	Double-stranded RNA-binding protein Staufen homolog 1;cDNA FLJ75871, highly similar to Homo sapiens staufen, RNA binding protein (STAU), transcript variant T3, mRNA;Staufen isoform b variant;cDNA FLJ34086 fis, clone FCBBF3005320, highly similar to Double-stranded RNA-binding protein Staufen homolog 1;cDNA FLJ57073, highly similar to Double-stranded RNA-binding protein Staufenhomolog 1;Staufen, RN…	STAU;STAU1;RP3-470L14.2-007;RP3-470L14.2-006;MSTP030;RPL5;hCG_2028912;LMPY;PSMB6;Y;hCG_32695;PAGA;PAGB;PRDX1;TDPX2;NUP88;KPNA2;RCH1;SRP1;ATP6E;ATP6E2;ATP6V1E1;hCG_21530;RPL1;RPL4;DG6;PGRMC2;PMBP;AIMP1;EMAP2;SCYE1;SEC22B;SEC22L1;ANT2;SLC25A5;AD-001;HSPC152;HSPC170;TRMT112;C14orf156;DC23;DC50;PD04872;SLIRP;EIF3A;EIF6;ITGB4BP;OK/SW-cl.27;RP4-614O4.1-005;CCT5;CCTE;KIAA0098;NDUFS8;PSMC1;hCG_2029049;ND…
0.306545	-0.373266	GOBP name	cellular biosynthetic process	255	Color [Lime]	2.44249e-14	3.72269e-12	Putative uncharacterized protein CD81;26 kDa cell surface protein TAPA-1;CD81 antigen;Target of the antiproliferative antibody 1;Tetraspanin-28;60S ribosomal protein L5;cDNA, FLJ95579, Homo sapiens ribosomal protein L5 (RPL5), mRNA;Ribosomal protein L5;Ribosomal protein L5, isoform CRA_c;cDNA FLJ38496 fis, clone FELIV1000137, highly similar to 60S RIBOSOMAL PROTEIN L5;Ribosomal protein L5, isofor…
0.310737	-0.26317	GOBP name	establishment of localization in cell	231	Color [Lime]	9.22514e-10	1.01938e-07	Nucleolar and spindle-associated protein 1;cDNA FLJ78441, highly similar to Homo sapiens nucleolar and spindle associated protein 1 (NUSAP1),mRNA;60S ribosomal protein L5;cDNA, FLJ95579, Homo sapiens ribosomal protein L5 (RPL5), mRNA;Ribosomal protein L5;Ribosomal protein L5, isoform CRA_c;cDNA FLJ38496 fis, clone FELIV1000137, highly similar to 60S RIBOSOMAL PROTEIN L5;Ribosomal protein L5, isof…
0.313939	-0.32609	GSEA	GCM_ACTG1	75	Color [Lime]	2.75179e-05	0.00379663	60S ribosomal protein L1;60S ribosomal protein L4;cDNA FLJ56689, highly similar to 60S ribosomal protein L4;Ribosomal protein L4 variant;cDNA FLJ50996, highly similar to 60S ribosomal protein L4;cDNA FLJ50994, moderately similar to 60S ribosomal protein L4;Interleukin enhancer-binding factor 2;Nuclear factor of activated T-cells 45 kDa;cDNA FLJ51660, highly similar to Interleukin enhancer-binding…	RPL1;RPL4;ILF2;NF45;PRO3063;PPP1CC;ATP1B3;KHDRBS1;SAM68;hCG_41606;EBP;CSNK2B;DADB-127H9.2-004;DAMA-236L13.2-004;DAMC-157M7.2-004;DAQB-195H10.8-004;DASS-336N12.7-004;hCG_43725;XXbac-BCX88C14.4-004;CK2N;G5A;DADB-127H9.2-001;DAMA-236L13.2-001;DAMC-157M7.2-001;DASS-336N12.7-001;DADB-127H9.2-002;DAMA-236L13.2-002;DAMC-157M7.2-002;DAQB-195H10.8-002;DASS-336N12.7-002;XXbac-BCX88C14.4-002;XXbac-BPG32J3.6…
0.322359	-0.313049	GOBP name	RNA metabolic process	242	Color [Lime]	5.19607e-12	6.75489e-10	60S ribosomal protein L5;cDNA, FLJ95579, Homo sapiens ribosomal protein L5 (RPL5), mRNA;Ribosomal protein L5;Ribosomal protein L5, isoform CRA_c;cDNA FLJ38496 fis, clone FELIV1000137, highly similar to 60S RIBOSOMAL PROTEIN L5;Ribosomal protein L5, isoform CRA_b;Ribosomal protein L5 variant;Ribosomal protein L5, isoform CRA_a;RPL5 protein;Low molecular mass protein 7;Macropain subunit C13;Multica…
0.323178	-0.260783	GOBP name	establishment of protein localization	199	Color [Lime]	3.30964e-09	3.402e-07	Lung resistance-related protein;Major vault protein;cDNA FLJ54588, highly similar to Major vault protein;cDNA FLJ53371, highly similar to Major vault protein;cDNA FLJ53437, highly similar to Major vault protein;60S ribosomal protein L5;cDNA, FLJ95579, Homo sapiens ribosomal protein L5 (RPL5), mRNA;Ribosomal protein L5;Ribosomal protein L5, isoform CRA_c;cDNA FLJ38496 fis, clone FELIV1000137, high…
0.323793	-0.260131	GOBP name	macromolecular complex subunit organization	174	Color [Lime]	2.0629e-08	1.94001e-06	c-H-ras;GTPase HRas;GTPase HRas, N-terminally processed;Ha-Ras;H-Ras-1;p21ras;Transforming protein p21;P21 protein;p19 H-RasIDX protein;V-Ha-ras Harvey rat sarcoma viral oncogene homolog;V-Ha-ras Harvey rat sarcoma viral oncogene homolog, isoform CRA_b;N-ras protein;C-has/bas p21 protein;C-ras-Ki-2 activated oncogene;C-H-ras-1 gene with novel codon 13 mutation;MDS N-ras oncogene exon 1 MDS = myel…
0.326923	-0.213789	GSEA	BIOSYNTHETIC_PROCESS	93	Color [Lime]	5.41835e-05	0.0062455	Low-density lipoprotein receptor;cDNA FLJ54620, highly similar to Low-density lipoprotein receptor;cDNA FLJ50672, highly similar to Low-density lipoprotein receptor;Low density lipoprotein receptor variant;Mutant LDL receptor;Low density lipoprotein receptor;cDNA FLJ50552, highly similar to Low-density lipoprotein receptor;cDNA FLJ50622, highly similar to Low-density lipoprotein receptor;Putative…	LDLR;ldlr;CD81;TAPA1;TSPAN28;MSTP030;RPL5;hCG_2028912;SPAG2;UAP1;MAT2B;MSTP045;Nbla02999;TGR;UNQ2435/PRO4995;RPL1;RPL4;DPM3;hCG_1640756;RP11-540D14.7-003;GALNT2;AIMP1;EMAP2;SCYE1;MRPS7;YARS;RPS5;RPS10;RP11-375E1__A.4-005;RPS10L;RPS10P5;GCLM;GLCLR;OK/SW-cl.26;RPS3;EIF4B;RPL8;EIF3I;EIF3S2;TRIP1;hCG_41608;RP4-675E8.1-001;EIF3E;EIF3S6;INT6;hCG_2008794;RPS2;RPS4;LOC392781;tcag7.979;rps2;OK/KNS-cl.6;AB…
0.332123	-0.267122	GOBP name	cellular catabolic process	197	Color [Lime]	1.38988e-09	1.46269e-07	Low-density lipoprotein receptor;cDNA FLJ54620, highly similar to Low-density lipoprotein receptor;cDNA FLJ50672, highly similar to Low-density lipoprotein receptor;Low density lipoprotein receptor variant;Mutant LDL receptor;Low density lipoprotein receptor;cDNA FLJ50552, highly similar to Low-density lipoprotein receptor;cDNA FLJ50622, highly similar to Low-density lipoprotein receptor;60S ribo…
0.350681	-0.0230832	GSEA	SCHLOSSER_SERUM_RESPONSE_DN	103	Color [Lime]	2.25713e-05	0.00316206	Low-density lipoprotein receptor;cDNA FLJ54620, highly similar to Low-density lipoprotein receptor;cDNA FLJ50672, highly similar to Low-density lipoprotein receptor;Low density lipoprotein receptor variant;Mutant LDL receptor;Low density lipoprotein receptor;cDNA FLJ50552, highly similar to Low-density lipoprotein receptor;cDNA FLJ50622, highly similar to Low-density lipoprotein receptor;Natural …
0.35123	-0.278044	GOBP name	protein transport	195	Color [Lime]	1.98606e-10	2.25087e-08	Lung resistance-related protein;Major vault protein;cDNA FLJ54588, highly similar to Major vault protein;cDNA FLJ53371, highly similar to Major vault protein;cDNA FLJ53437, highly similar to Major vault protein;60S ribosomal protein L5;cDNA, FLJ95579, Homo sapiens ribosomal protein L5 (RPL5), mRNA;Ribosomal protein L5;Ribosomal protein L5, isoform CRA_c;cDNA FLJ38496 fis, clone FELIV1000137, high…
0.362318	-0.310416	GSEA	MARTENS_TRETINOIN_RESPONSE_DN	142	Color [Lime]	2.87046e-09	8.43174e-07	60S ribosomal protein L5;cDNA, FLJ95579, Homo sapiens ribosomal protein L5 (RPL5), mRNA;Ribosomal protein L5;Ribosomal protein L5, isoform CRA_c;cDNA FLJ38496 fis, clone FELIV1000137, highly similar to 60S RIBOSOMAL PROTEIN L5;Ribosomal protein L5, isoform CRA_b;Ribosomal protein L5 variant;Ribosomal protein L5, isoform CRA_a;RPL5 protein;Mitochondrial import inner membrane translocase subunit Ti…
0.364824	-0.253611	GOBP name	protein complex subunit organization	148	Color [Lime]	1.54136e-08	1.48104e-06	c-H-ras;GTPase HRas;GTPase HRas, N-terminally processed;Ha-Ras;H-Ras-1;p21ras;Transforming protein p21;P21 protein;p19 H-RasIDX protein;V-Ha-ras Harvey rat sarcoma viral oncogene homolog;V-Ha-ras Harvey rat sarcoma viral oncogene homolog, isoform CRA_b;N-ras protein;C-has/bas p21 protein;C-ras-Ki-2 activated oncogene;C-H-ras-1 gene with novel codon 13 mutation;MDS N-ras oncogene exon 1 MDS = myel…
0.371254	-0.283305	GSEA	MORF_EIF3S6	66	Color [Lime]	4.16483e-05	0.00526735	60S ribosomal protein L5;cDNA, FLJ95579, Homo sapiens ribosomal protein L5 (RPL5), mRNA;Ribosomal protein L5;Ribosomal protein L5, isoform CRA_c;cDNA FLJ38496 fis, clone FELIV1000137, highly similar to 60S RIBOSOMAL PROTEIN L5;Ribosomal protein L5, isoform CRA_b;Ribosomal protein L5 variant;Ribosomal protein L5, isoform CRA_a;RPL5 protein;Cytochrome c oxidase polypeptide IV;Cytochrome c oxidase s…	MSTP030;RPL5;hCG_2028912;COX4;COX4I1;D11S2243E;RPLP2;RPP2;hCG_1778304;KHDRBS1;SAM68;hCG_41606;SFRS3;SRP20;hCG_14802;hCG_2017557;PCBP2;EIF4B;SFRS9;SRP30C;EIF3E;EIF3S6;INT6;hCG_2008794;HDAC1;RPD3L1;DKFZp686H12203;hCG_41610;RP4-811H24.2-001;RP4-811H24.2-010;RPS12;EIF4H;KIAA0038;WBSCR1;WSCR1;LOC392647;tcag7.1028;YWHAE;YWHAQ;H2AFZ;H2AZ;H2AFV;H2AV;hCG_19242;CCT7;CCTH;NIP7-1;hCG_1997313;FAU;CANX;YWHAZ;C…
0.371959	-0.36039	GOBP name	macromolecule catabolic process	151	Color [Lime]	3.07245e-11	3.88007e-09	Low-density lipoprotein receptor;cDNA FLJ54620, highly similar to Low-density lipoprotein receptor;cDNA FLJ50672, highly similar to Low-density lipoprotein receptor;Low density lipoprotein receptor variant;Mutant LDL receptor;Low density lipoprotein receptor;cDNA FLJ50552, highly similar to Low-density lipoprotein receptor;cDNA FLJ50622, highly similar to Low-density lipoprotein receptor;60S ribo…
0.376714	-0.216569	GSEA	CELLULAR_BIOSYNTHETIC_PROCESS	82	Color [Lime]	1.84406e-05	0.0026654	60S ribosomal protein L5;cDNA, FLJ95579, Homo sapiens ribosomal protein L5 (RPL5), mRNA;Ribosomal protein L5;Ribosomal protein L5, isoform CRA_c;cDNA FLJ38496 fis, clone FELIV1000137, highly similar to 60S RIBOSOMAL PROTEIN L5;Ribosomal protein L5, isoform CRA_b;Ribosomal protein L5 variant;Ribosomal protein L5, isoform CRA_a;RPL5 protein;DTDP-4-keto-6-deoxy-D-glucose 4-reductase;Methionine adeno…	MSTP030;RPL5;hCG_2028912;MAT2B;MSTP045;Nbla02999;TGR;UNQ2435/PRO4995;RPL1;RPL4;AIMP1;EMAP2;SCYE1;MRPS7;YARS;RPS5;RPS10;RP11-375E1__A.4-005;RPS10L;RPS10P5;GCLM;GLCLR;OK/SW-cl.26;RPS3;EIF4B;RPL8;EIF3I;EIF3S2;TRIP1;hCG_41608;RP4-675E8.1-001;EIF3E;EIF3S6;INT6;hCG_2008794;RPS2;RPS4;LOC392781;tcag7.979;rps2;OK/KNS-cl.6;ABC50;ABCF1;DADB-129D20.7-001;DAMA-178G23.9-001;DAMC-83F13.6-001;DASS-182C6.1-001;DA…
0.380414	-0.292688	GSEA	MACROMOLECULE_BIOSYNTHETIC_PROCESS	74	Color [Lime]	8.62881e-06	0.00140311	Low-density lipoprotein receptor;cDNA FLJ54620, highly similar to Low-density lipoprotein receptor;cDNA FLJ50672, highly similar to Low-density lipoprotein receptor;Low density lipoprotein receptor variant;Mutant LDL receptor;Low density lipoprotein receptor;cDNA FLJ50552, highly similar to Low-density lipoprotein receptor;cDNA FLJ50622, highly similar to Low-density lipoprotein receptor;60S ribo…	LDLR;ldlr;MSTP030;RPL5;hCG_2028912;SPAG2;UAP1;RPL1;RPL4;DPM3;hCG_1640756;RP11-540D14.7-003;GALNT2;AIMP1;EMAP2;SCYE1;MRPS7;YARS;RPS5;RPS10;RP11-375E1__A.4-005;RPS10L;RPS10P5;OK/SW-cl.26;RPS3;EIF4B;RPL8;EIF3I;EIF3S2;TRIP1;hCG_41608;RP4-675E8.1-001;EIF3E;EIF3S6;INT6;hCG_2008794;RPS2;RPS4;LOC392781;tcag7.979;rps2;OK/KNS-cl.6;ABC50;ABCF1;DADB-129D20.7-001;DAMA-178G23.9-001;DAMC-83F13.6-001;DASS-182C6.…
0.382987	-0.457846	GOBP name	macromolecule biosynthetic process	166	Color [Lime]	6.66134e-16	1.13243e-13	60S ribosomal protein L5;cDNA, FLJ95579, Homo sapiens ribosomal protein L5 (RPL5), mRNA;Ribosomal protein L5;Ribosomal protein L5, isoform CRA_c;cDNA FLJ38496 fis, clone FELIV1000137, highly similar to 60S RIBOSOMAL PROTEIN L5;Ribosomal protein L5, isoform CRA_b;Ribosomal protein L5 variant;Ribosomal protein L5, isoform CRA_a;RPL5 protein;Valyl-tRNA synthetase;Protein G7a;Valine--tRNA ligase;DTDP…
0.390924	-0.35892	GSEA	MODULE_114	156	Color [Lime]	4.51417e-12	1.86845e-09	Double-stranded RNA-binding protein Staufen homolog 1;cDNA FLJ75871, highly similar to Homo sapiens staufen, RNA binding protein (STAU), transcript variant T3, mRNA;Staufen isoform b variant;cDNA FLJ34086 fis, clone FCBBF3005320, highly similar to Double-stranded RNA-binding protein Staufen homolog 1;cDNA FLJ57073, highly similar to Double-stranded RNA-binding protein Staufenhomolog 1;Staufen, RN…
0.396639	-0.392262	GOBP name	cellular macromolecule catabolic process	143	Color [Lime]	2.17848e-12	2.91784e-10	Low-density lipoprotein receptor;cDNA FLJ54620, highly similar to Low-density lipoprotein receptor;cDNA FLJ50672, highly similar to Low-density lipoprotein receptor;Low density lipoprotein receptor variant;Mutant LDL receptor;Low density lipoprotein receptor;cDNA FLJ50552, highly similar to Low-density lipoprotein receptor;cDNA FLJ50622, highly similar to Low-density lipoprotein receptor;60S ribo…
0.399512	-0.454681	GOBP name	cellular macromolecule biosynthetic process	163	Color [Lime]	4.44089e-16	7.8515e-14	60S ribosomal protein L5;cDNA, FLJ95579, Homo sapiens ribosomal protein L5 (RPL5), mRNA;Ribosomal protein L5;Ribosomal protein L5, isoform CRA_c;cDNA FLJ38496 fis, clone FELIV1000137, highly similar to 60S RIBOSOMAL PROTEIN L5;Ribosomal protein L5, isoform CRA_b;Ribosomal protein L5 variant;Ribosomal protein L5, isoform CRA_a;RPL5 protein;Valyl-tRNA synthetase;Protein G7a;Valine--tRNA ligase;DTDP…
0.40284	-0.328604	GOBP name	intracellular transport	203	Color [Lime]	3.4639e-14	5.10347e-12	60S ribosomal protein L5;cDNA, FLJ95579, Homo sapiens ribosomal protein L5 (RPL5), mRNA;Ribosomal protein L5;Ribosomal protein L5, isoform CRA_c;cDNA FLJ38496 fis, clone FELIV1000137, highly similar to 60S RIBOSOMAL PROTEIN L5;Ribosomal protein L5, isoform CRA_b;Ribosomal protein L5 variant;Ribosomal protein L5, isoform CRA_a;RPL5 protein;14-3-3 protein epsilon;cDNA, FLJ79100, highly similar to 1…
0.406885	-0.399394	GOBP name	mRNA metabolic process	169	Color [Lime]	9.99201e-15	1.57731e-12	60S ribosomal protein L5;cDNA, FLJ95579, Homo sapiens ribosomal protein L5 (RPL5), mRNA;Ribosomal protein L5;Ribosomal protein L5, isoform CRA_c;cDNA FLJ38496 fis, clone FELIV1000137, highly similar to 60S RIBOSOMAL PROTEIN L5;Ribosomal protein L5, isoform CRA_b;Ribosomal protein L5 variant;Ribosomal protein L5, isoform CRA_a;RPL5 protein;Low molecular mass protein 7;Macropain subunit C13;Multica…
0.420487	-0.377009	GSEA	MODULE_151	146	Color [Lime]	6.49703e-13	3.11378e-10	Double-stranded RNA-binding protein Staufen homolog 1;cDNA FLJ75871, highly similar to Homo sapiens staufen, RNA binding protein (STAU), transcript variant T3, mRNA;Staufen isoform b variant;cDNA FLJ34086 fis, clone FCBBF3005320, highly similar to Double-stranded RNA-binding protein Staufen homolog 1;cDNA FLJ57073, highly similar to Double-stranded RNA-binding protein Staufenhomolog 1;Staufen, RN…
0.420708	-0.442691	GOCC name	ribonucleoprotein complex	157	Color [Lime]	6.66134e-16	2.2482e-13	Double-stranded RNA-binding protein Staufen homolog 1;cDNA FLJ75871, highly similar to Homo sapiens staufen, RNA binding protein (STAU), transcript variant T3, mRNA;Staufen isoform b variant;cDNA FLJ34086 fis, clone FCBBF3005320, highly similar to Double-stranded RNA-binding protein Staufen homolog 1;cDNA FLJ57073, highly similar to Double-stranded RNA-binding protein Staufenhomolog 1;Staufen, RN…
0.423077	-0.374303	GSEA	JISON_SICKLE_CELL_DISEASE_DN	52	Color [Lime]	9.70623e-06	0.00152388	60S ribosomal protein L5;cDNA, FLJ95579, Homo sapiens ribosomal protein L5 (RPL5), mRNA;Ribosomal protein L5;Ribosomal protein L5, isoform CRA_c;cDNA FLJ38496 fis, clone FELIV1000137, highly similar to 60S RIBOSOMAL PROTEIN L5;Ribosomal protein L5, isoform CRA_b;Ribosomal protein L5 variant;Ribosomal protein L5, isoform CRA_a;RPL5 protein;DNA-directed RNA polymerase II subunit H;DNA-directed RNA …	MSTP030;RPL5;hCG_2028912;POLR2H;HSC70;HSP73;HSPA10;HSPA8;RPL1;RPL4;RPLP0;G2AN;GANAB;KIAA0088;EIF4B;HRS;SFRS5;SRP40;hCG_21965;DKFZp686L2175;RPS20;EIF3E;EIF3S6;INT6;hCG_2008794;RPS7;hCG_1784266;HNRNPH1;HNRPH;HNRPH1;DKFZp686A15170;COX6C;DDX5;G17P1;HELR;HLR1;DKFZp686J01190;hCG_1988529;RPL23A;OK/SW-cl.2;RPS6;hCG_1741512;RP11-513M16.6-001;RP11-513M16.6-002;RP11-513M16.6-004;HSD48;NACA;hCG_2016482;NAP1L…
0.428924	-0.442618	GSEA	RNA_BINDING	92	Color [Lime]	1.8781e-10	6.57768e-08	Double-stranded RNA-binding protein Staufen homolog 1;cDNA FLJ75871, highly similar to Homo sapiens staufen, RNA binding protein (STAU), transcript variant T3, mRNA;Staufen isoform b variant;cDNA FLJ34086 fis, clone FCBBF3005320, highly similar to Double-stranded RNA-binding protein Staufen homolog 1;cDNA FLJ57073, highly similar to Double-stranded RNA-binding protein Staufenhomolog 1;Staufen, RN…	STAU;STAU1;RP3-470L14.2-007;RP3-470L14.2-006;RPL1;RPL4;ILF2;NF45;PRO3063;AIMP1;EMAP2;SCYE1;MRPS7;PRPC8;PRPF8;RPS5;RPS10;RP11-375E1__A.4-005;RPS10L;RPS10P5;ACO1;IREB1;IRP1;RP11-334P12.1-003;PAB1;PABP1;PABPC1;PABPC2;PABP3;PABPC3;PABPL3;hCG_1774619;RP11-165I9.5-001;C20orf119;PABPC1L;RP5-1069P2.6-017;D11S2243E;RPLP2;RPP2;hCG_1778304;RPLP0;KHDRBS1;SAM68;hCG_41606;SSB;hCG_2005701;SFRS3;SRP20;hCG_14802;…
0.431521	-0.314306	GSEA	GSE34205_HEALTHY_VS_FLU_INF_INFANT_PBMC_UP	45	Color [Lime]	8.9995e-05	0.009529	60S ribosomal protein L5;cDNA, FLJ95579, Homo sapiens ribosomal protein L5 (RPL5), mRNA;Ribosomal protein L5;Ribosomal protein L5, isoform CRA_c;cDNA FLJ38496 fis, clone FELIV1000137, highly similar to 60S RIBOSOMAL PROTEIN L5;Ribosomal protein L5, isoform CRA_b;Ribosomal protein L5 variant;Ribosomal protein L5, isoform CRA_a;RPL5 protein;60S ribosomal protein L1;60S ribosomal protein L4;cDNA FLJ…	MSTP030;RPL5;hCG_2028912;RPL1;RPL4;RPS5;RPS10;RP11-375E1__A.4-005;RPS10L;RPS10P5;D11S2243E;RPLP2;RPP2;hCG_1778304;RP11-290D2.1-004;TPT1;hCG_32792;RP11-290D2.1-002;OK/SW-cl.26;RPS3;RPL8;D6S218E;RPS18;DADB-159G18.1-001;DAMC-227D19.3-001;DAQB-314F24.10-001;hCG_1640167;XXbac-BCX165D10.12-001;XXbac-BPG185D15.7-001;RPS12;RP11-290D2.1-004;TPT1;hCG_32792;RP11-290D2.1-002;ESYT1;FAM62A;KIAA0747;MBC2;EEF1D;…
0.435425	-0.299933	GSEA	TRANSLATION	65	Color [Lime]	3.39648e-06	0.000583554	60S ribosomal protein L5;cDNA, FLJ95579, Homo sapiens ribosomal protein L5 (RPL5), mRNA;Ribosomal protein L5;Ribosomal protein L5, isoform CRA_c;cDNA FLJ38496 fis, clone FELIV1000137, highly similar to 60S RIBOSOMAL PROTEIN L5;Ribosomal protein L5, isoform CRA_b;Ribosomal protein L5 variant;Ribosomal protein L5, isoform CRA_a;RPL5 protein;60S ribosomal protein L1;60S ribosomal protein L4;cDNA FLJ…	MSTP030;RPL5;hCG_2028912;RPL1;RPL4;AIMP1;EMAP2;SCYE1;MRPS7;YARS;RPS5;RPS10;RP11-375E1__A.4-005;RPS10L;RPS10P5;OK/SW-cl.26;RPS3;EIF4B;RPL8;EIF3I;EIF3S2;TRIP1;hCG_41608;RP4-675E8.1-001;EIF3E;EIF3S6;INT6;hCG_2008794;RPS2;RPS4;LOC392781;tcag7.979;rps2;OK/KNS-cl.6;ABC50;ABCF1;DADB-129D20.7-001;DAMA-178G23.9-001;DAMC-83F13.6-001;DASS-182C6.1-001;DADB-129D20.7-002;DAMA-178G23.9-002;DAMC-83F13.6-002;DASS…
0.440701	-0.375502	GOBP name	intracellular protein transport	150	Color [Lime]	7.21645e-14	9.96772e-12	60S ribosomal protein L5;cDNA, FLJ95579, Homo sapiens ribosomal protein L5 (RPL5), mRNA;Ribosomal protein L5;Ribosomal protein L5, isoform CRA_c;cDNA FLJ38496 fis, clone FELIV1000137, highly similar to 60S RIBOSOMAL PROTEIN L5;Ribosomal protein L5, isoform CRA_b;Ribosomal protein L5 variant;Ribosomal protein L5, isoform CRA_a;RPL5 protein;14-3-3 protein epsilon;cDNA, FLJ79100, highly similar to 1…
0.447251	-0.355489	GSEA	MORF_EIF4A2	70	Color [Lime]	2.18322e-07	5.09753e-05	60S ribosomal protein L5;cDNA, FLJ95579, Homo sapiens ribosomal protein L5 (RPL5), mRNA;Ribosomal protein L5;Ribosomal protein L5, isoform CRA_c;cDNA FLJ38496 fis, clone FELIV1000137, highly similar to 60S RIBOSOMAL PROTEIN L5;Ribosomal protein L5, isoform CRA_b;Ribosomal protein L5 variant;Ribosomal protein L5, isoform CRA_a;RPL5 protein;60S ribosomal protein L1;60S ribosomal protein L4;cDNA FLJ…	MSTP030;RPL5;hCG_2028912;RPL1;RPL4;ARC21;ARPC3;ILF2;NF45;PRO3063;PRPC8;PRPF8;D11S2243E;RPLP2;RPP2;hCG_1778304;KHDRBS1;SAM68;hCG_41606;RP11-290D2.1-004;TPT1;hCG_32792;RP11-290D2.1-002;RPL23;hCG_2017557;PCBP2;RPS25;EIF3E;EIF3S6;INT6;hCG_2008794;RPS7;hCG_1784266;HNRNPH3;HNRPH3;RPS12;RP11-290D2.1-004;TPT1;hCG_32792;RP11-290D2.1-002;DAP5;EIF4G2;OK/SW-cl.75;AAG1;hCG_1991788;DDX5;G17P1;HELR;HLR1;DKFZp68…
0.45042	-0.320703	GSEA	MALONEY_RESPONSE_TO_17AAG_DN	42	Color [Lime]	8.52166e-05	0.0091292	14-3-3 protein epsilon;cDNA, FLJ79100, highly similar to 14-3-3 protein epsilon (14-3-3E);14-3-3 protein epsilon isoform transcript variant 1;cDNA FLJ51851, highly similar to 14-3-3 protein epsilon (14-3-3E);cDNA, FLJ79084, highly similar to 14-3-3 protein epsilon (14-3-3E);Importin subunit alpha-2;Karyopherin subunit alpha-2;RAG cohort protein 1;SRP1-alpha;cDNA FLJ78270, highly similar to Homo s…	YWHAE;KPNA2;RCH1;SRP1;ILF2;NF45;PRO3063;SSB;hCG_2005701;SFRS3;SRP20;hCG_14802;PRDX4;MAD2;MAD2L1;UBCH10;UBE2C;hCG_38372;hCG_2016483;PTGES3;P23;TEBP;SNRPG;PBSCG;YWHAE;YWHAQ;DLC1;DNCL1;DNCLC1;DYNLL1;HDLC1;hCG_27767;C7orf1;CLDN3;CPETR2;hCG_1737329;CLDN6;UNQ757/PRO1488;CLDN9;CLDN4;CPER;CPETR1;WBSCR8;hCG_1737330;HSD48;NACA;hCG_2016482;HSPC;PSMA7;RP5-1005F21.4-006;AOP1;PRDX3;mer5;DDX48;EIF4A3;KIAA0111;D…
0.456729	-0.417906	GSEA	REACTOME_METABOLISM_OF_PROTEINS	138	Color [Lime]	9.76996e-15	5.23325e-12	60S ribosomal protein L5;cDNA, FLJ95579, Homo sapiens ribosomal protein L5 (RPL5), mRNA;Ribosomal protein L5;Ribosomal protein L5, isoform CRA_c;cDNA FLJ38496 fis, clone FELIV1000137, highly similar to 60S RIBOSOMAL PROTEIN L5;Ribosomal protein L5, isoform CRA_b;Ribosomal protein L5 variant;Ribosomal protein L5, isoform CRA_a;RPL5 protein;Mitochondrial import inner membrane translocase subunit Ti…
0.468944	-0.440248	GOBP name	cellular macromolecular complex subunit organization	126	Color [Lime]	9.99201e-15	1.63573e-12	60S ribosomal protein L5;cDNA, FLJ95579, Homo sapiens ribosomal protein L5 (RPL5), mRNA;Ribosomal protein L5;Ribosomal protein L5, isoform CRA_c;cDNA FLJ38496 fis, clone FELIV1000137, highly similar to 60S RIBOSOMAL PROTEIN L5;Ribosomal protein L5, isoform CRA_b;Ribosomal protein L5 variant;Ribosomal protein L5, isoform CRA_a;RPL5 protein;Heat shock 70 kDa protein 4;Heat shock 70-related protein …
0.474329	-0.470138	GOBP name	RNA biosynthetic process	141	Color [Lime]	0	0	60S ribosomal protein L5;cDNA, FLJ95579, Homo sapiens ribosomal protein L5 (RPL5), mRNA;Ribosomal protein L5;Ribosomal protein L5, isoform CRA_c;cDNA FLJ38496 fis, clone FELIV1000137, highly similar to 60S RIBOSOMAL PROTEIN L5;Ribosomal protein L5, isoform CRA_b;Ribosomal protein L5 variant;Ribosomal protein L5, isoform CRA_a;RPL5 protein;Cytokine suppressive anti-inflammatory drug-binding protei…
0.477656	-0.334285	GSEA	MODULE_83	174	Color [Lime]	4.44089e-16	2.88848e-13	Double-stranded RNA-binding protein Staufen homolog 1;cDNA FLJ75871, highly similar to Homo sapiens staufen, RNA binding protein (STAU), transcript variant T3, mRNA;Staufen isoform b variant;cDNA FLJ34086 fis, clone FCBBF3005320, highly similar to Double-stranded RNA-binding protein Staufen homolog 1;cDNA FLJ57073, highly similar to Double-stranded RNA-binding protein Staufenhomolog 1;Staufen, RN…
0.48082	-0.511971	GSEA	CHNG_MULTIPLE_MYELOMA_HYPERPLOID_UP	32	Color [Lime]	1.32862e-05	0.00198335	60S ribosomal protein L1;60S ribosomal protein L4;cDNA FLJ56689, highly similar to 60S ribosomal protein L4;Ribosomal protein L4 variant;cDNA FLJ50996, highly similar to 60S ribosomal protein L4;cDNA FLJ50994, moderately similar to 60S ribosomal protein L4;60S acidic ribosomal protein P2;Renal carcinoma antigen NY-REN-44;cDNA, FLJ92222, Homo sapiens ribosomal protein, large P2 (RPLP2), mRNA;Ribos…	RPL1;RPL4;D11S2243E;RPLP2;RPP2;hCG_1778304;OK/SW-cl.26;RPS3;OK/SW-cl.2;RPS6;hCG_1741512;RP11-513M16.6-001;RP11-513M16.6-002;RP11-513M16.6-004;PRO2640;RPS14;DHPS;DS;GIG33;RPL35A;RPL29;RP11-632C17__A.1-001;EEF1B;EEF1B2;EF1B;hCG_19809;LOC392793;tcag7.1190;RPS27A;UBA80;UBCEP1;hCG_1987923;UBC;DKFZp434K0435;hCG_1998947;UBB;UBA52;UBCEP2;hCG_37048;RPL28;hCG_38234;EEF2;EF2;RPL18;RPS19;hCG_1995572;RPL36;RP…
0.49828	-0.433114	GSEA	GCM_NPM1	79	Color [Lime]	1.77257e-10	6.4564e-08	60S ribosomal protein L1;60S ribosomal protein L4;cDNA FLJ56689, highly similar to 60S ribosomal protein L4;Ribosomal protein L4 variant;cDNA FLJ50996, highly similar to 60S ribosomal protein L4;cDNA FLJ50994, moderately similar to 60S ribosomal protein L4;Interleukin enhancer-binding factor 2;Nuclear factor of activated T-cells 45 kDa;cDNA FLJ51660, highly similar to Interleukin enhancer-binding…	RPL1;RPL4;ILF2;NF45;PRO3063;PPP1CC;RPS5;KHDRBS1;SAM68;hCG_41606;RP11-290D2.1-004;TPT1;hCG_32792;RP11-290D2.1-002;RPL23;CSNK2B;DADB-127H9.2-004;DAMA-236L13.2-004;DAMC-157M7.2-004;DAQB-195H10.8-004;DASS-336N12.7-004;hCG_43725;XXbac-BCX88C14.4-004;CK2N;G5A;DADB-127H9.2-001;DAMA-236L13.2-001;DAMC-157M7.2-001;DASS-336N12.7-001;DADB-127H9.2-002;DAMA-236L13.2-002;DAMC-157M7.2-002;DAQB-195H10.8-002;DASS-…
0.504328	-0.400723	GSEA	FLOTHO_PEDIATRIC_ALL_THERAPY_RESPONSE_UP	28	Color [Lime]	0.000180858	0.0173357	60S ribosomal protein L5;cDNA, FLJ95579, Homo sapiens ribosomal protein L5 (RPL5), mRNA;Ribosomal protein L5;Ribosomal protein L5, isoform CRA_c;cDNA FLJ38496 fis, clone FELIV1000137, highly similar to 60S RIBOSOMAL PROTEIN L5;Ribosomal protein L5, isoform CRA_b;Ribosomal protein L5 variant;Ribosomal protein L5, isoform CRA_a;RPL5 protein;40S ribosomal protein S5;40S ribosomal protein S5, N-termi…	MSTP030;RPL5;hCG_2028912;RPS5;RPLP0;RP11-290D2.1-004;TPT1;hCG_32792;RP11-290D2.1-002;ITGA6;EIF4B;RPS20;RP11-290D2.1-004;TPT1;hCG_32792;RP11-290D2.1-002;RNP24;TMED2;hCG_1743563;KIAA0016;TOMM20;FAU;STAM;STAM1;OK/SW-cl.2;RPS6;hCG_1741512;RP11-513M16.6-001;RP11-513M16.6-002;RP11-513M16.6-004;CAP43;DRG1;NDRG1;RTP;hCG_32451;TRG14;RAB1;RAB1A;hCG_22592;RAB8B;RAB15;DKFZp686J06205;RPL7;WUGSC:H_RG054D04.1;E…
0.519422	-0.138501	GSEA	GNF2_NPM1	38	Color [Lime]	0.000102929	0.0106508	60S ribosomal protein L5;cDNA, FLJ95579, Homo sapiens ribosomal protein L5 (RPL5), mRNA;Ribosomal protein L5;Ribosomal protein L5, isoform CRA_c;cDNA FLJ38496 fis, clone FELIV1000137, highly similar to 60S RIBOSOMAL PROTEIN L5;Ribosomal protein L5, isoform CRA_b;Ribosomal protein L5 variant;Ribosomal protein L5, isoform CRA_a;RPL5 protein;Heat shock 70 kDa protein 4;Heat shock 70-related protein …	MSTP030;RPL5;hCG_2028912;APG2;HSPA4;HS24/p52;HS24/P52;RPL1;RPL4;AIMP1;EMAP2;SCYE1;SSB;hCG_2005701;OK/SW-cl.26;RPS3;HNRNPR;HNRPR;hCG_38907;DKFZp686O0665;DKFZp686A13234;RPS25;EIF3E;EIF3S6;INT6;hCG_2008794;RPS7;hCG_1784266;SNRPD1;SNRPD2;SNRPD3;OK/SW-cl.2;RPS6;hCG_1741512;RP11-513M16.6-001;RP11-513M16.6-002;RP11-513M16.6-004;NAP1L1;NRP;hCG_2015037;RPL26;EIF3A;EIF3S10;KIAA0139;SNRPE;SNRPEL1;SSBP;SSBP1…
0.519749	-0.300626	GSEA	TIEN_INTESTINE_PROBIOTICS_6HR_UP	36	Color [Lime]	6.00893e-05	0.00675522	60S ribosomal protein L5;cDNA, FLJ95579, Homo sapiens ribosomal protein L5 (RPL5), mRNA;Ribosomal protein L5;Ribosomal protein L5, isoform CRA_c;cDNA FLJ38496 fis, clone FELIV1000137, highly similar to 60S RIBOSOMAL PROTEIN L5;Ribosomal protein L5, isoform CRA_b;Ribosomal protein L5 variant;Ribosomal protein L5, isoform CRA_a;RPL5 protein;14-3-3 protein epsilon;cDNA, FLJ79100, highly similar to 1…	MSTP030;RPL5;hCG_2028912;YWHAE;HSC70;HSP73;HSPA10;HSPA8;RPL1;RPL4;B2M;CDABP0092;HDCMA22P;beta 2-microglobulin;RPLP0;RP11-290D2.1-004;TPT1;hCG_32792;RP11-290D2.1-002;RPL23;EIF4B;RPS7;hCG_1784266;RPS2;RPS4;LOC392781;tcag7.979;rps2;OK/KNS-cl.6;HNRNPH1;HNRPH;HNRPH1;DKFZp686A15170;RP11-290D2.1-004;TPT1;hCG_32792;RP11-290D2.1-002;YWHAE;YWHAQ;PRL1;PTP4A1;PTPCAAX1;BM-008;PRL2;PTP4A2;PTPCAAX2;RP5-1148A21.…
0.522135	-0.462228	GSEA	GSE14000_TRANSLATED_RNA_VS_MRNA_DC_DN	43	Color [Lime]	5.42767e-07	0.00011494	60S ribosomal protein L1;60S ribosomal protein L4;cDNA FLJ56689, highly similar to 60S ribosomal protein L4;Ribosomal protein L4 variant;cDNA FLJ50996, highly similar to 60S ribosomal protein L4;cDNA FLJ50994, moderately similar to 60S ribosomal protein L4;40S ribosomal protein S5;40S ribosomal protein S5, N-terminally processed;Ribosomal protein S5 variant;40S ribosomal protein S10;Ribosomal pro…	RPL1;RPL4;RPS5;RPS10;RP11-375E1__A.4-005;RPS10L;RPS10P5;PAB1;PABP1;PABPC1;PABPC2;PABP3;PABPC3;PABPL3;hCG_1774619;RP11-165I9.5-001;C20orf119;PABPC1L;RP5-1069P2.6-017;D11S2243E;RPLP2;RPP2;hCG_1778304;RPLP0;HSPC160;MSTP095;ORMDL2;HSPC202;ORMDL1;RPL23;OK/SW-cl.26;RPS3;EIF4B;RPS25;RPL8;D6S218E;RPS18;DADB-159G18.1-001;DAMC-227D19.3-001;DAQB-314F24.10-001;hCG_1640167;XXbac-BCX165D10.12-001;XXbac-BPG185D…
0.535677	-0.452693	GOBP name	ncRNA processing	24	Color [Lime]	0.000159348	0.00978217	60S ribosomal protein L5;cDNA, FLJ95579, Homo sapiens ribosomal protein L5 (RPL5), mRNA;Ribosomal protein L5;Ribosomal protein L5, isoform CRA_c;cDNA FLJ38496 fis, clone FELIV1000137, highly similar to 60S RIBOSOMAL PROTEIN L5;Ribosomal protein L5, isoform CRA_b;Ribosomal protein L5 variant;Ribosomal protein L5, isoform CRA_a;RPL5 protein;cDNA FLJ58948;Ubiquitin-related modifier 1 homolog;La auto…	MSTP030;RPL5;hCG_2028912;C9orf74;URM1;SSB;hCG_2005701;RPS7;hCG_1784266;CGI-102;EXOSC3;RRP40;hCG_30090;RP11-3J10.8-001;PNAS-3;RPS21;hCG_41768;RP5-908M14.8-003;OK/SW-cl.2;RPS6;hCG_1741512;RP11-513M16.6-001;RP11-513M16.6-002;RP11-513M16.6-004;DDX48;EIF4A3;KIAA0111;DDX2A;EIF4A;EIF4A1;PRO2640;RPS14;RPL26;AARS;GIG33;RPL35A;RPS24;hCG_22610;RP11-6P10.1-001;RP11-6P10.1-003;RPL7;WUGSC:H_RG054D04.1;HSPC286;…
0.538415	-0.474749	GSEA	MORF_JUND	48	Color [Lime]	4.92671e-08	1.28179e-05	60S ribosomal protein L5;cDNA, FLJ95579, Homo sapiens ribosomal protein L5 (RPL5), mRNA;Ribosomal protein L5;Ribosomal protein L5, isoform CRA_c;cDNA FLJ38496 fis, clone FELIV1000137, highly similar to 60S RIBOSOMAL PROTEIN L5;Ribosomal protein L5, isoform CRA_b;Ribosomal protein L5 variant;Ribosomal protein L5, isoform CRA_a;RPL5 protein;60S acidic ribosomal protein P2;Renal carcinoma antigen NY…	MSTP030;RPL5;hCG_2028912;D11S2243E;RPLP2;RPP2;hCG_1778304;RP11-290D2.1-004;TPT1;hCG_32792;RP11-290D2.1-002;CLIC1;NCC27;DADB-110M10.1-001;DAMA-236L13.3-001;DAMC-117B11.2-001;DAQB-350E15.4-001;DASS-312M4.8-001;XXbac-BCX88C14.3-001;CFL;CFL1;hCG_2017557;PCBP2;RPS20;RPS25;RPS7;hCG_1784266;RPS12;RP11-290D2.1-004;TPT1;hCG_32792;RP11-290D2.1-002;DAP5;EIF4G2;OK/SW-cl.75;AAG1;hCG_1991788;DDX5;G17P1;HELR;HL…
0.541474	-0.379783	GSEA	GNF2_FBL	76	Color [Lime]	2.53296e-10	8.54266e-08	60S ribosomal protein L5;cDNA, FLJ95579, Homo sapiens ribosomal protein L5 (RPL5), mRNA;Ribosomal protein L5;Ribosomal protein L5, isoform CRA_c;cDNA FLJ38496 fis, clone FELIV1000137, highly similar to 60S RIBOSOMAL PROTEIN L5;Ribosomal protein L5, isoform CRA_b;Ribosomal protein L5 variant;Ribosomal protein L5, isoform CRA_a;RPL5 protein;Importin subunit beta-1;Importin-90;Karyopherin subunit be…	MSTP030;RPL5;hCG_2028912;KPNB1;NTF97;RPL1;RPL4;AIMP1;EMAP2;SCYE1;CYP20;CYPH;PPIH;hCG_21746;RPS10;RP11-375E1__A.4-005;RPS10L;RPS10P5;KHDRBS1;SAM68;hCG_41606;SFRS3;SRP20;hCG_14802;OK/SW-cl.26;RPS3;HNRNPR;HNRPR;hCG_38907;DKFZp686O0665;DKFZp686A13234;EIF4B;RPS20;RPS25;RPL8;EIF3E;EIF3S6;INT6;hCG_2008794;RPS7;hCG_1784266;RPS2;RPS4;LOC392781;tcag7.979;rps2;OK/KNS-cl.6;HDAC1;RPD3L1;DKFZp686H12203;hCG_416…
0.544544	-0.413739	GSEA	REACTOME_METABOLISM_OF_RNA	123	Color [Lime]	2.22045e-16	1.55534e-13	60S ribosomal protein L5;cDNA, FLJ95579, Homo sapiens ribosomal protein L5 (RPL5), mRNA;Ribosomal protein L5;Ribosomal protein L5, isoform CRA_c;cDNA FLJ38496 fis, clone FELIV1000137, highly similar to 60S RIBOSOMAL PROTEIN L5;Ribosomal protein L5, isoform CRA_b;Ribosomal protein L5 variant;Ribosomal protein L5, isoform CRA_a;RPL5 protein;Low molecular mass protein 7;Macropain subunit C13;Multica…	MSTP030;RPL5;hCG_2028912;LMP7;PSMB5i;PSMB8;RING10;Y2;DAAP-57C1.3-002;DAMA-91I23.1-002;DAMC-27I8.3-002;DAQB-69D7.6-002;DASS-67H14.1-002;hCG_17507;XXbac-BCX32M13.6-002;XXbac-BPG246D15.6-002;DADB-78A10.2-004;DAAP-57C1.3-004;DAMA-91I23.1-004;DAMC-27I8.3-004;DAQB-69D7.6-004;DASS-67H14.1-004;XXbac-BCX32M13.6-004;XXbac-BPG246D15.6-004;LMPY;PSMB6;Y;hCG_32695;NUP88;CSBP;CSBP1;CSBP2;CSPB1;MAPK14;MXI2;PSMB7…
0.553516	-0.428717	GSEA	REACTOME_METABOLISM_OF_MRNA	114	Color [Lime]	4.44089e-16	2.69592e-13	60S ribosomal protein L5;cDNA, FLJ95579, Homo sapiens ribosomal protein L5 (RPL5), mRNA;Ribosomal protein L5;Ribosomal protein L5, isoform CRA_c;cDNA FLJ38496 fis, clone FELIV1000137, highly similar to 60S RIBOSOMAL PROTEIN L5;Ribosomal protein L5, isoform CRA_b;Ribosomal protein L5 variant;Ribosomal protein L5, isoform CRA_a;RPL5 protein;Low molecular mass protein 7;Macropain subunit C13;Multica…	MSTP030;RPL5;hCG_2028912;LMP7;PSMB5i;PSMB8;RING10;Y2;DAAP-57C1.3-002;DAMA-91I23.1-002;DAMC-27I8.3-002;DAQB-69D7.6-002;DASS-67H14.1-002;hCG_17507;XXbac-BCX32M13.6-002;XXbac-BPG246D15.6-002;DADB-78A10.2-004;DAAP-57C1.3-004;DAMA-91I23.1-004;DAMC-27I8.3-004;DAQB-69D7.6-004;DASS-67H14.1-004;XXbac-BCX32M13.6-004;XXbac-BPG246D15.6-004;LMPY;PSMB6;Y;hCG_32695;CSBP;CSBP1;CSBP2;CSPB1;MAPK14;MXI2;PSMB7;Z;HSC…
0.566196	-0.61954	GOBP name	cellular component biogenesis	20	Color [Lime]	3.53249e-05	0.00264638	60S ribosomal protein L5;cDNA, FLJ95579, Homo sapiens ribosomal protein L5 (RPL5), mRNA;Ribosomal protein L5;Ribosomal protein L5, isoform CRA_c;cDNA FLJ38496 fis, clone FELIV1000137, highly similar to 60S RIBOSOMAL PROTEIN L5;Ribosomal protein L5, isoform CRA_b;Ribosomal protein L5 variant;Ribosomal protein L5, isoform CRA_a;RPL5 protein;60S acidic ribosomal protein P0;60S ribosomal protein L10E…	MSTP030;RPL5;hCG_2028912;RPLP0;EIF3A;EIF6;ITGB4BP;OK/SW-cl.27;RP4-614O4.1-005;NDUFS8;D6S218E;RPS18;DADB-159G18.1-001;DAMC-227D19.3-001;DAQB-314F24.10-001;hCG_1640167;XXbac-BCX165D10.12-001;XXbac-BPG185D15.7-001;RPS7;hCG_1784266;OK/SW-cl.2;RPS6;hCG_1741512;RP11-513M16.6-001;RP11-513M16.6-002;RP11-513M16.6-004;C2F;EMG1;hCG_25956;CTA-216E10.8-008;NHP2L1;CTA-216E10.8-001;hCG_41538;RPL26;GIG33;RPL35A;…
0.567737	-0.489286	GOBP name	protein targeting	118	Color [Lime]	0	0	60S ribosomal protein L5;cDNA, FLJ95579, Homo sapiens ribosomal protein L5 (RPL5), mRNA;Ribosomal protein L5;Ribosomal protein L5, isoform CRA_c;cDNA FLJ38496 fis, clone FELIV1000137, highly similar to 60S RIBOSOMAL PROTEIN L5;Ribosomal protein L5, isoform CRA_b;Ribosomal protein L5 variant;Ribosomal protein L5, isoform CRA_a;RPL5 protein;14-3-3 protein epsilon;cDNA, FLJ79100, highly similar to 1…	MSTP030;RPL5;hCG_2028912;YWHAE;TIM13B;TIMM13;TIMM13A;TIMM13B;KPNB1;NTF97;KPNA2;RCH1;SRP1;APG2;HSPA4;HS24/p52;HS24/P52;RPL1;RPL4;SPTB2;SPTBN1;hCG_17370;IPO7;RANBP7;GRP75;HSPA9;HSPA9B;RPS5;RPS10;RP11-375E1__A.4-005;RPS10L;RPS10P5;D11S2243E;RPLP2;RPP2;hCG_1778304;RPLP0;DST;RP3-361I14.2-009;MACF1;CATX-15;BPAG1;DMH;DT;KIAA0728;RP3-361I14.2-001;SSR3;TRAPG;RPL23;MYO1C;OK/SW-cl.26;RPS3;RPS20;KPNA4;QIP1;R…
0.578914	-0.512973	GSEA	OSMAN_BLADDER_CANCER_DN	63	Color [Lime]	1.42248e-11	5.6318e-09	60S ribosomal protein L1;60S ribosomal protein L4;cDNA FLJ56689, highly similar to 60S ribosomal protein L4;Ribosomal protein L4 variant;cDNA FLJ50996, highly similar to 60S ribosomal protein L4;cDNA FLJ50994, moderately similar to 60S ribosomal protein L4;28S ribosomal protein S14, mitochondrial;cDNA, FLJ92019, highly similar to Homo sapiens mitochondrial ribosomal protein S14 (MRPS14), nuclear …	RPL1;RPL4;MRPS14;RPS5;RPS10;RP11-375E1__A.4-005;RPS10L;RPS10P5;D11S2243E;RPLP2;RPP2;hCG_1778304;RPLP0;OK/SW-cl.26;RPS3;RPS20;RPS25;D6S218E;RPS18;DADB-159G18.1-001;DAMC-227D19.3-001;DAQB-314F24.10-001;hCG_1640167;XXbac-BCX165D10.12-001;XXbac-BPG185D15.7-001;RPS7;hCG_1784266;RPS21;hCG_41768;RP5-908M14.8-003;SSR4;TRAPD;FAU;hCG_1988529;RPL23A;PKR1;PRKAR1;PRKAR1A;TSE1;hCG_28462;DKFZp779L0468;OK/SW-cl.…
0.584502	-0.446402	GSEA	MORF_ACTG1	103	Color [Lime]	2.22045e-16	1.68495e-13	60S ribosomal protein L5;cDNA, FLJ95579, Homo sapiens ribosomal protein L5 (RPL5), mRNA;Ribosomal protein L5;Ribosomal protein L5, isoform CRA_c;cDNA FLJ38496 fis, clone FELIV1000137, highly similar to 60S RIBOSOMAL PROTEIN L5;Ribosomal protein L5, isoform CRA_b;Ribosomal protein L5 variant;Ribosomal protein L5, isoform CRA_a;RPL5 protein;60S ribosomal protein L1;60S ribosomal protein L4;cDNA FLJ…	MSTP030;RPL5;hCG_2028912;RPL1;RPL4;B2M;CDABP0092;HDCMA22P;beta 2-microglobulin;ARC34;ARPC2;PRO2446;hCG_16304;ARC21;ARPC3;COX4;COX4I1;RPS5;RPS10;RP11-375E1__A.4-005;RPS10L;RPS10P5;PAB1;PABP1;PABPC1;PABPC2;PABP3;PABPC3;PABPL3;hCG_1774619;RP11-165I9.5-001;C20orf119;PABPC1L;RP5-1069P2.6-017;D11S2243E;RPLP2;RPP2;hCG_1778304;RPLP0;RP11-290D2.1-004;TPT1;hCG_32792;RP11-290D2.1-002;RPL23;CLIC1;NCC27;DADB-…
0.586306	-0.474642	GSEA	YAMASHITA_LIVER_CANCER_WITH_EPCAM_UP	26	Color [Lime]	2.2363e-05	0.00318183	Beta-II spectrin;Fodrin beta chain;Spectrin beta chain, brain 1;Spectrin, non-erythroid beta chain 1;Spectrin beta non-erythrocytic 1;Spectrin, beta, non-erythrocytic 1, isoform CRA_d;cDNA FLJ55845, highly similar to Spectrin beta chain, brain 1;Spectrin, beta, non-erythrocytic 1, isoform CRA_c;Putative uncharacterized protein SPTBN1;40S ribosomal protein S10;Ribosomal protein S10 variant;Ribosom…	SPTB2;SPTBN1;hCG_17370;RPS10;RP11-375E1__A.4-005;RPS10L;RPS10P5;RPLP0;OK/SW-cl.26;RPS3;AHCY;SAHH;RPS7;hCG_1784266;RPS12;KIAA0016;TOMM20;hCG_1988529;RPL23A;RPL31;hCG_27618;RPS24;hCG_22610;RP11-6P10.1-001;RP11-6P10.1-003;OK/SW-cl.103;RPL9;RPL9P7;RPL9P8;RPL9P9;hCG_37461;RPL29;RP11-632C17__A.1-001;GNAS;GNAS1;GSA;GSP;hCG_1788380;RPS27A;UBA80;UBCEP1;hCG_1987923;UBC;DKFZp434K0435;hCG_1998947;UBB;UBA52;U…
0.587855	-0.439952	GSEA	MORF_NPM1	117	Color [Lime]	0	0	60S ribosomal protein L5;cDNA, FLJ95579, Homo sapiens ribosomal protein L5 (RPL5), mRNA;Ribosomal protein L5;Ribosomal protein L5, isoform CRA_c;cDNA FLJ38496 fis, clone FELIV1000137, highly similar to 60S RIBOSOMAL PROTEIN L5;Ribosomal protein L5, isoform CRA_b;Ribosomal protein L5 variant;Ribosomal protein L5, isoform CRA_a;RPL5 protein;60S ribosomal protein L1;60S ribosomal protein L4;cDNA FLJ…	MSTP030;RPL5;hCG_2028912;RPL1;RPL4;ARC21;ARPC3;COX4;COX4I1;RPS5;RPS10;RP11-375E1__A.4-005;RPS10L;RPS10P5;PAB1;PABP1;PABPC1;PABPC2;PABP3;PABPC3;PABPL3;hCG_1774619;RP11-165I9.5-001;C20orf119;PABPC1L;RP5-1069P2.6-017;D11S2243E;RPLP2;RPP2;hCG_1778304;RPLP0;RP11-290D2.1-004;TPT1;hCG_32792;RP11-290D2.1-002;RPL23;CLIC1;NCC27;DADB-110M10.1-001;DAMA-236L13.3-001;DAMC-117B11.2-001;DAQB-350E15.4-001;DASS-31…
0.591778	-0.391193	GSEA	STRUCTURAL_MOLECULE_ACTIVITY	80	Color [Lime]	2.33524e-12	1.01261e-09	60S ribosomal protein L5;cDNA, FLJ95579, Homo sapiens ribosomal protein L5 (RPL5), mRNA;Ribosomal protein L5;Ribosomal protein L5, isoform CRA_c;cDNA FLJ38496 fis, clone FELIV1000137, highly similar to 60S RIBOSOMAL PROTEIN L5;Ribosomal protein L5, isoform CRA_b;Ribosomal protein L5 variant;Ribosomal protein L5, isoform CRA_a;RPL5 protein;60S ribosomal protein L1;60S ribosomal protein L4;cDNA FLJ…	MSTP030;RPL5;hCG_2028912;RPL1;RPL4;MRPS14;ARC41;ARPC1B;hCG_19475;tcag7.662;ARC34;ARPC2;PRO2446;hCG_16304;ARC21;ARPC3;SPTB2;SPTBN1;hCG_17370;MRPS7;RPS5;RPS10;RP11-375E1__A.4-005;RPS10L;RPS10P5;D11S2243E;RPLP2;RPP2;hCG_1778304;RPLP0;DST;RP3-361I14.2-009;MACF1;CATX-15;BPAG1;DMH;DT;KIAA0728;RP3-361I14.2-001;CAV;CAV1;hCG_39088;tcag7.24;TPM4;OK/SW-cl.26;RPS3;RPS20;RPS25;RPL8;D6S218E;RPS18;DADB-159G18.1…
0.592284	-0.574904	GSEA	GOLDRATH_EFF_VS_MEMORY_CD8_TCELL_DN	18	Color [Lime]	0.000116059	0.0117425	PRA1 family protein 1;Prenylated Rab acceptor protein 1;60S acidic ribosomal protein P0;60S ribosomal protein L10E;cDNA FLJ75549, highly similar to Homo sapiens ribosomal protein, large, P0 (RPLP0), transcript variant 1, mRNA;Ribosomal protein P0 variant;RPLP0 protein;60S acidic ribosomal protein P0-like;cDNA FLJ51469, highly similar to 60S acidic ribosomal protein P0;40S ribosomal protein S18;Ke…	PRA1;PRAF1;RABAC1;RPLP0;D6S218E;RPS18;DADB-159G18.1-001;DAMC-227D19.3-001;DAQB-314F24.10-001;hCG_1640167;XXbac-BCX165D10.12-001;XXbac-BPG185D15.7-001;RPS7;hCG_1784266;COX7A2L;COX7AR;COX7RP;hCG_1783904;RPL19;MSTP134;MSTP576;UNQ308/PRO351;VKOR;VKORC1;hCG_1818183;H2AFC;H2AFD;H2AFI;H2AFN;H2AFP;HIST1H2AG;HIST1H2AI;HIST1H2AK;HIST1H2AL;HIST1H2AM;hCG_1640463;hCG_1640467;hCG_1641458;hCG_1643754;hCG_174306…
0.593067	-0.608724	GOBP name	cellular component biogenesis at cellular level	19	Color [Lime]	4.49317e-05	0.00330997	60S ribosomal protein L5;cDNA, FLJ95579, Homo sapiens ribosomal protein L5 (RPL5), mRNA;Ribosomal protein L5;Ribosomal protein L5, isoform CRA_c;cDNA FLJ38496 fis, clone FELIV1000137, highly similar to 60S RIBOSOMAL PROTEIN L5;Ribosomal protein L5, isoform CRA_b;Ribosomal protein L5 variant;Ribosomal protein L5, isoform CRA_a;RPL5 protein;60S acidic ribosomal protein P0;60S ribosomal protein L10E…	MSTP030;RPL5;hCG_2028912;RPLP0;EIF3A;EIF6;ITGB4BP;OK/SW-cl.27;RP4-614O4.1-005;D6S218E;RPS18;DADB-159G18.1-001;DAMC-227D19.3-001;DAQB-314F24.10-001;hCG_1640167;XXbac-BCX165D10.12-001;XXbac-BPG185D15.7-001;RPS7;hCG_1784266;OK/SW-cl.2;RPS6;hCG_1741512;RP11-513M16.6-001;RP11-513M16.6-002;RP11-513M16.6-004;C2F;EMG1;hCG_25956;CTA-216E10.8-008;NHP2L1;CTA-216E10.8-001;hCG_41538;RPL26;GIG33;RPL35A;RPL7;WU…
0.594629	-0.608149	GOBP name	cellular component disassembly	86	Color [Lime]	0	0	60S ribosomal protein L5;cDNA, FLJ95579, Homo sapiens ribosomal protein L5 (RPL5), mRNA;Ribosomal protein L5;Ribosomal protein L5, isoform CRA_c;cDNA FLJ38496 fis, clone FELIV1000137, highly similar to 60S RIBOSOMAL PROTEIN L5;Ribosomal protein L5, isoform CRA_b;Ribosomal protein L5 variant;Ribosomal protein L5, isoform CRA_a;RPL5 protein;60S ribosomal protein L1;60S ribosomal protein L4;cDNA FLJ…	MSTP030;RPL5;hCG_2028912;RPL1;RPL4;RPS5;RPS10;RP11-375E1__A.4-005;RPS10L;RPS10P5;D11S2243E;RPLP2;RPP2;hCG_1778304;RPLP0;NAPA;SNAPA;RPL23;CPSD;CTSD;OK/SW-cl.26;RPS3;CFL;CFL1;RPS20;RPS25;RPL8;D6S218E;RPS18;DADB-159G18.1-001;DAMC-227D19.3-001;DAQB-314F24.10-001;hCG_1640167;XXbac-BCX165D10.12-001;XXbac-BPG185D15.7-001;RPS7;hCG_1784266;RPS2;RPS4;LOC392781;tcag7.979;rps2;OK/KNS-cl.6;RPS12;NDEL1;EOPA;MI…
0.594629	-0.608149	GOBP name	cellular component disassembly at cellular level	86	Color [Lime]	0	0	60S ribosomal protein L5;cDNA, FLJ95579, Homo sapiens ribosomal protein L5 (RPL5), mRNA;Ribosomal protein L5;Ribosomal protein L5, isoform CRA_c;cDNA FLJ38496 fis, clone FELIV1000137, highly similar to 60S RIBOSOMAL PROTEIN L5;Ribosomal protein L5, isoform CRA_b;Ribosomal protein L5 variant;Ribosomal protein L5, isoform CRA_a;RPL5 protein;60S ribosomal protein L1;60S ribosomal protein L4;cDNA FLJ…	MSTP030;RPL5;hCG_2028912;RPL1;RPL4;RPS5;RPS10;RP11-375E1__A.4-005;RPS10L;RPS10P5;D11S2243E;RPLP2;RPP2;hCG_1778304;RPLP0;NAPA;SNAPA;RPL23;CPSD;CTSD;OK/SW-cl.26;RPS3;CFL;CFL1;RPS20;RPS25;RPL8;D6S218E;RPS18;DADB-159G18.1-001;DAMC-227D19.3-001;DAQB-314F24.10-001;hCG_1640167;XXbac-BCX165D10.12-001;XXbac-BPG185D15.7-001;RPS7;hCG_1784266;RPS2;RPS4;LOC392781;tcag7.979;rps2;OK/KNS-cl.6;RPS12;NDEL1;EOPA;MI…
0.595515	-0.579016	Keywords	Ribonucleoprotein	104	Color [Lime]	0	0	Lung resistance-related protein;Major vault protein;cDNA FLJ54588, highly similar to Major vault protein;cDNA FLJ53371, highly similar to Major vault protein;cDNA FLJ53437, highly similar to Major vault protein;60S ribosomal protein L5;cDNA, FLJ95579, Homo sapiens ribosomal protein L5 (RPL5), mRNA;Ribosomal protein L5;Ribosomal protein L5, isoform CRA_c;cDNA FLJ38496 fis, clone FELIV1000137, high…	LRP;MVP;MSTP030;RPL5;hCG_2028912;RPL1;RPL4;MRPS14;MRPS7;C2orf1;MRPL33;hCG_1820980;PRPC8;PRPF8;RPS5;RPS10;RP11-375E1__A.4-005;RPS10L;RPS10P5;D11S2243E;RPLP2;RPP2;hCG_1778304;RPLP0;RPL23;OK/SW-cl.26;RPS3;HNRNPA0;HNRPA0;hCG_2017557;PCBP2;HNRNPR;HNRPR;hCG_38907;DKFZp686O0665;DKFZp686A13234;RPS20;RPS25;RPL8;D6S218E;RPS18;DADB-159G18.1-001;DAMC-227D19.3-001;DAQB-314F24.10-001;hCG_1640167;XXbac-BCX165D1…
0.598024	-0.232802	GSEA	REACTOME_ACTIVATION_OF_THE_MRNA_UPON_BINDING_OF_THE_CAP_BINDING_COMPLEX_AND_EIFS_AND_SUBSEQUENT_BINDING_TO_43S	46	Color [Lime]	5.99456e-07	0.00012406	40S ribosomal protein S5;40S ribosomal protein S5, N-terminally processed;Ribosomal protein S5 variant;40S ribosomal protein S10;Ribosomal protein S10 variant;Ribosomal protein S10;Putative 40S ribosomal protein S10-like;Polyadenylate-binding protein 1;cDNA FLJ57246, highly similar to Poly(A)-binding protein 1;cDNA FLJ37875 fis, clone BRSSN2018771, highly similar to Poly(A)-binding protein 1;cDNA…	RPS5;RPS10;RP11-375E1__A.4-005;RPS10L;RPS10P5;PAB1;PABP1;PABPC1;PABPC2;PABP3;PABPC3;PABPL3;hCG_1774619;RP11-165I9.5-001;C20orf119;PABPC1L;RP5-1069P2.6-017;OK/SW-cl.26;RPS3;EIF4B;RPS20;RPS25;EIF3I;EIF3S2;TRIP1;hCG_41608;RP4-675E8.1-001;EIF3E;EIF3S6;INT6;hCG_2008794;D6S218E;RPS18;DADB-159G18.1-001;DAMC-227D19.3-001;DAQB-314F24.10-001;hCG_1640167;XXbac-BCX165D10.12-001;XXbac-BPG185D15.7-001;RPS7;hCG…
0.605776	-0.523583	GSEA	MORF_TPT1	79	Color [Lime]	3.9968e-15	2.27468e-12	60S ribosomal protein L5;cDNA, FLJ95579, Homo sapiens ribosomal protein L5 (RPL5), mRNA;Ribosomal protein L5;Ribosomal protein L5, isoform CRA_c;cDNA FLJ38496 fis, clone FELIV1000137, highly similar to 60S RIBOSOMAL PROTEIN L5;Ribosomal protein L5, isoform CRA_b;Ribosomal protein L5 variant;Ribosomal protein L5, isoform CRA_a;RPL5 protein;60S ribosomal protein L1;60S ribosomal protein L4;cDNA FLJ…	MSTP030;RPL5;hCG_2028912;RPL1;RPL4;B2M;CDABP0092;HDCMA22P;beta 2-microglobulin;RPS5;RPS10;RP11-375E1__A.4-005;RPS10L;RPS10P5;PAB1;PABP1;PABPC1;PABPC2;PABP3;PABPC3;PABPL3;hCG_1774619;RP11-165I9.5-001;C20orf119;PABPC1L;RP5-1069P2.6-017;D11S2243E;RPLP2;RPP2;hCG_1778304;RPLP0;RP11-290D2.1-004;TPT1;hCG_32792;RP11-290D2.1-002;RPL23;OK/SW-cl.26;RPS3;CFL;CFL1;hCG_2017557;PCBP2;RPS20;RPS25;RPL8;D6S218E;RP…
0.617136	-0.608504	GOBP name	ribonucleoprotein complex biogenesis	18	Color [Lime]	5.08864e-05	0.00362771	60S ribosomal protein L5;cDNA, FLJ95579, Homo sapiens ribosomal protein L5 (RPL5), mRNA;Ribosomal protein L5;Ribosomal protein L5, isoform CRA_c;cDNA FLJ38496 fis, clone FELIV1000137, highly similar to 60S RIBOSOMAL PROTEIN L5;Ribosomal protein L5, isoform CRA_b;Ribosomal protein L5 variant;Ribosomal protein L5, isoform CRA_a;RPL5 protein;60S acidic ribosomal protein P0;60S ribosomal protein L10E…	MSTP030;RPL5;hCG_2028912;RPLP0;EIF3A;EIF6;ITGB4BP;OK/SW-cl.27;RP4-614O4.1-005;D6S218E;RPS18;DADB-159G18.1-001;DAMC-227D19.3-001;DAQB-314F24.10-001;hCG_1640167;XXbac-BCX165D10.12-001;XXbac-BPG185D15.7-001;RPS7;hCG_1784266;OK/SW-cl.2;RPS6;hCG_1741512;RP11-513M16.6-001;RP11-513M16.6-002;RP11-513M16.6-004;C2F;EMG1;hCG_25956;CTA-216E10.8-008;NHP2L1;CTA-216E10.8-001;hCG_41538;RPL26;GIG33;RPL35A;RPL7;WU…
0.619124	-0.405413	GSEA	GNF2_DAP3	59	Color [Lime]	2.67312e-10	8.69336e-08	60S ribosomal protein L5;cDNA, FLJ95579, Homo sapiens ribosomal protein L5 (RPL5), mRNA;Ribosomal protein L5;Ribosomal protein L5, isoform CRA_c;cDNA FLJ38496 fis, clone FELIV1000137, highly similar to 60S RIBOSOMAL PROTEIN L5;Ribosomal protein L5, isoform CRA_b;Ribosomal protein L5 variant;Ribosomal protein L5, isoform CRA_a;RPL5 protein;60S ribosomal protein L1;60S ribosomal protein L4;cDNA FLJ…	MSTP030;RPL5;hCG_2028912;RPL1;RPL4;CYP20;CYPH;PPIH;hCG_21746;KHDRBS1;SAM68;hCG_41606;RPL23;SFRS3;SRP20;hCG_14802;OK/SW-cl.26;RPS3;HNRNPR;HNRPR;hCG_38907;DKFZp686O0665;DKFZp686A13234;PPP6;PPP6C;EIF3E;EIF3S6;INT6;hCG_2008794;RPS7;hCG_1784266;RPS2;RPS4;LOC392781;tcag7.979;rps2;OK/KNS-cl.6;HDAC1;RPD3L1;DKFZp686H12203;hCG_41610;RP4-811H24.2-001;RP4-811H24.2-010;HC2;NU;PROS30;PSC2;PSMA1;SNRPD3;hCG_1988…
0.624826	-0.557183	GOBP name	rRNA metabolic process	21	Color [Lime]	2.34232e-05	0.00181632	60S ribosomal protein L5;cDNA, FLJ95579, Homo sapiens ribosomal protein L5 (RPL5), mRNA;Ribosomal protein L5;Ribosomal protein L5, isoform CRA_c;cDNA FLJ38496 fis, clone FELIV1000137, highly similar to 60S RIBOSOMAL PROTEIN L5;Ribosomal protein L5, isoform CRA_b;Ribosomal protein L5 variant;Ribosomal protein L5, isoform CRA_a;RPL5 protein;40S ribosomal protein S7;cDNA, FLJ92055, Homo sapiens ribo…	MSTP030;RPL5;hCG_2028912;RPS7;hCG_1784266;CGI-102;EXOSC3;RRP40;hCG_30090;RP11-3J10.8-001;PNAS-3;RPS21;hCG_41768;RP5-908M14.8-003;OK/SW-cl.2;RPS6;hCG_1741512;RP11-513M16.6-001;RP11-513M16.6-002;RP11-513M16.6-004;DDX48;EIF4A3;KIAA0111;DDX2A;EIF4A;EIF4A1;PRO2640;RPS14;RPL26;GIG33;RPL35A;RPS24;hCG_22610;RP11-6P10.1-001;RP11-6P10.1-003;RPL7;WUGSC:H_RG054D04.1;HSPC286;NHP2;NOLA2;RPS19;hCG_1995572;OK/SW…
0.624826	-0.557183	GOBP name	rRNA processing	21	Color [Lime]	2.34232e-05	0.00178501	60S ribosomal protein L5;cDNA, FLJ95579, Homo sapiens ribosomal protein L5 (RPL5), mRNA;Ribosomal protein L5;Ribosomal protein L5, isoform CRA_c;cDNA FLJ38496 fis, clone FELIV1000137, highly similar to 60S RIBOSOMAL PROTEIN L5;Ribosomal protein L5, isoform CRA_b;Ribosomal protein L5 variant;Ribosomal protein L5, isoform CRA_a;RPL5 protein;40S ribosomal protein S7;cDNA, FLJ92055, Homo sapiens ribo…	MSTP030;RPL5;hCG_2028912;RPS7;hCG_1784266;CGI-102;EXOSC3;RRP40;hCG_30090;RP11-3J10.8-001;PNAS-3;RPS21;hCG_41768;RP5-908M14.8-003;OK/SW-cl.2;RPS6;hCG_1741512;RP11-513M16.6-001;RP11-513M16.6-002;RP11-513M16.6-004;DDX48;EIF4A3;KIAA0111;DDX2A;EIF4A;EIF4A1;PRO2640;RPS14;RPL26;GIG33;RPL35A;RPS24;hCG_22610;RP11-6P10.1-001;RP11-6P10.1-003;RPL7;WUGSC:H_RG054D04.1;HSPC286;NHP2;NOLA2;RPS19;hCG_1995572;OK/SW…
0.632468	-0.501211	GSEA	BILANGES_SERUM_AND_RAPAMYCIN_SENSITIVE_GENES	48	Color [Lime]	6.0966e-10	1.91433e-07	60S ribosomal protein L5;cDNA, FLJ95579, Homo sapiens ribosomal protein L5 (RPL5), mRNA;Ribosomal protein L5;Ribosomal protein L5, isoform CRA_c;cDNA FLJ38496 fis, clone FELIV1000137, highly similar to 60S RIBOSOMAL PROTEIN L5;Ribosomal protein L5, isoform CRA_b;Ribosomal protein L5 variant;Ribosomal protein L5, isoform CRA_a;RPL5 protein;60S ribosomal protein L1;60S ribosomal protein L4;cDNA FLJ…	MSTP030;RPL5;hCG_2028912;RPL1;RPL4;RPS5;RPS10;RP11-375E1__A.4-005;RPS10L;RPS10P5;RP11-290D2.1-004;TPT1;hCG_32792;RP11-290D2.1-002;RPL23;OK/SW-cl.26;RPS3;EIF4B;RPS25;RPL8;RPS7;hCG_1784266;RP11-290D2.1-004;TPT1;hCG_32792;RP11-290D2.1-002;FAU;OK/SW-cl.2;RPS6;hCG_1741512;RP11-513M16.6-001;RP11-513M16.6-002;RP11-513M16.6-004;COX7A2L;COX7AR;COX7RP;hCG_1783904;PRO2640;RPS14;RPL26;RPS24;hCG_22610;RP11-6P…
0.634562	-0.559358	GOBP name	cellular process involved in reproduction	81	Color [Lime]	0	0	60S ribosomal protein L5;cDNA, FLJ95579, Homo sapiens ribosomal protein L5 (RPL5), mRNA;Ribosomal protein L5;Ribosomal protein L5, isoform CRA_c;cDNA FLJ38496 fis, clone FELIV1000137, highly similar to 60S RIBOSOMAL PROTEIN L5;Ribosomal protein L5, isoform CRA_b;Ribosomal protein L5 variant;Ribosomal protein L5, isoform CRA_a;RPL5 protein;60S ribosomal protein L1;60S ribosomal protein L4;cDNA FLJ…	MSTP030;RPL5;hCG_2028912;RPL1;RPL4;VPS28;hCG_24005;RPS5;RPS10;RP11-375E1__A.4-005;RPS10L;RPS10P5;D11S2243E;RPLP2;RPP2;hCG_1778304;RPLP0;RPL23;OK/SW-cl.26;RPS3;RPS20;PSAP;RP11-472K8.1-002;GLBA;SAP1;hCG_1787837;RP11-472K8.1-001;RPS25;RPL8;D6S218E;RPS18;DADB-159G18.1-001;DAMC-227D19.3-001;DAQB-314F24.10-001;hCG_1640167;XXbac-BCX165D10.12-001;XXbac-BPG185D15.7-001;RPS7;hCG_1784266;RPS2;RPS4;LOC392781…
0.634708	-0.501242	GSEA	REACTOME_TRANSLATION	98	Color [Lime]	0	0	60S ribosomal protein L5;cDNA, FLJ95579, Homo sapiens ribosomal protein L5 (RPL5), mRNA;Ribosomal protein L5;Ribosomal protein L5, isoform CRA_c;cDNA FLJ38496 fis, clone FELIV1000137, highly similar to 60S RIBOSOMAL PROTEIN L5;Ribosomal protein L5, isoform CRA_b;Ribosomal protein L5 variant;Ribosomal protein L5, isoform CRA_a;RPL5 protein;60S ribosomal protein L1;60S ribosomal protein L4;cDNA FLJ…	MSTP030;RPL5;hCG_2028912;RPL1;RPL4;RPS5;RPS10;RP11-375E1__A.4-005;RPS10L;RPS10P5;PAB1;PABP1;PABPC1;PABPC2;PABP3;PABPC3;PABPL3;hCG_1774619;RP11-165I9.5-001;C20orf119;PABPC1L;RP5-1069P2.6-017;D11S2243E;RPLP2;RPP2;hCG_1778304;RPLP0;SSR3;TRAPG;RPL23;OK/SW-cl.26;RPS3;EIF4B;RPS20;RPS25;RPL8;EIF3I;EIF3S2;TRIP1;hCG_41608;RP4-675E8.1-001;EIF3E;EIF3S6;INT6;hCG_2008794;D6S218E;RPS18;DADB-159G18.1-001;DAMC-2…
0.64227	-0.671617	Corum	Nop56p-associated pre-rRNA complex	68	Color [Lime]	0	0	60S ribosomal protein L5;cDNA, FLJ95579, Homo sapiens ribosomal protein L5 (RPL5), mRNA;Ribosomal protein L5;Ribosomal protein L5, isoform CRA_c;cDNA FLJ38496 fis, clone FELIV1000137, highly similar to 60S RIBOSOMAL PROTEIN L5;Ribosomal protein L5, isoform CRA_b;Ribosomal protein L5 variant;Ribosomal protein L5, isoform CRA_a;RPL5 protein;60S ribosomal protein L1;60S ribosomal protein L4;cDNA FLJ…	MSTP030;RPL5;hCG_2028912;RPL1;RPL4;ILF2;NF45;PRO3063;ANT2;SLC25A5;D11S2243E;RPLP2;RPP2;hCG_1778304;RPLP0;RPL23;RPL8;D6S218E;RPS18;DADB-159G18.1-001;DAMC-227D19.3-001;DAQB-314F24.10-001;hCG_1640167;XXbac-BCX165D10.12-001;XXbac-BPG185D15.7-001;RPS7;hCG_1784266;RPS2;RPS4;LOC392781;tcag7.979;rps2;OK/KNS-cl.6;RPS12;hCG_1988529;RPL23A;OK/SW-cl.2;RPS6;hCG_1741512;RP11-513M16.6-001;RP11-513M16.6-002;RP11…
0.648499	-0.273996	GSEA	GSE14000_TRANSLATED_RNA_VS_MRNA_16H_LPS_DC_DN	27	Color [Lime]	2.79225e-05	0.00373915	60S acidic ribosomal protein P2;Renal carcinoma antigen NY-REN-44;cDNA, FLJ92222, Homo sapiens ribosomal protein, large P2 (RPLP2), mRNA;Ribosomal protein, large, P2, isoform CRA_a;RPLP2 protein;Adoplin-2;ORM1-like protein 2;Adoplin-1;ORM1-like protein 1;Putative uncharacterized protein ORMDL1;60S ribosomal protein L17;60S ribosomal protein L23;Similar to ribosomal protein L23;Putative uncharacte…	D11S2243E;RPLP2;RPP2;hCG_1778304;HSPC160;MSTP095;ORMDL2;HSPC202;ORMDL1;RPL23;RPS2;RPS4;LOC392781;tcag7.979;rps2;OK/KNS-cl.6;CD49B;ITGA2;GPIa;RPS12;RNP24;TMED2;hCG_1743563;C11orf59;PP7157;DUSP3;VHR;PRL1;PTP4A1;PTPCAAX1;BM-008;PRL2;PTP4A2;PTPCAAX2;RP5-1148A21.2-001;RPS11;RPL31;hCG_27618;UBCH5C;UBE2D3;UBC4;UBCH5B;UBE2D2;hCG_26910;PUBC1;CDGSH2;CISD2;ERIS;ZCD2;SVIP;RPS27A;UBA80;UBCEP1;hCG_1987923;UBC;…
0.653986	-0.59077	GSEA	GCM_TPT1	57	Color [Lime]	1.46105e-13	7.39131e-11	60S ribosomal protein L1;60S ribosomal protein L4;cDNA FLJ56689, highly similar to 60S ribosomal protein L4;Ribosomal protein L4 variant;cDNA FLJ50996, highly similar to 60S ribosomal protein L4;cDNA FLJ50994, moderately similar to 60S ribosomal protein L4;40S ribosomal protein S10;Ribosomal protein S10 variant;Ribosomal protein S10;Putative 40S ribosomal protein S10-like;60S acidic ribosomal pro…	RPL1;RPL4;RPS10;RP11-375E1__A.4-005;RPS10L;RPS10P5;D11S2243E;RPLP2;RPP2;hCG_1778304;RPLP0;RP11-290D2.1-004;TPT1;hCG_32792;RP11-290D2.1-002;RPL23;OK/SW-cl.26;RPS3;CFL;CFL1;RPS25;D6S218E;RPS18;DADB-159G18.1-001;DAMC-227D19.3-001;DAQB-314F24.10-001;hCG_1640167;XXbac-BCX165D10.12-001;XXbac-BPG185D15.7-001;RPS7;hCG_1784266;RPS2;RPS4;LOC392781;tcag7.979;rps2;OK/KNS-cl.6;RP11-290D2.1-004;TPT1;hCG_32792;…
0.671094	-0.616528	GOBP name	establishment of protein localization to organelle	93	Color [Lime]	0	0	60S ribosomal protein L5;cDNA, FLJ95579, Homo sapiens ribosomal protein L5 (RPL5), mRNA;Ribosomal protein L5;Ribosomal protein L5, isoform CRA_c;cDNA FLJ38496 fis, clone FELIV1000137, highly similar to 60S RIBOSOMAL PROTEIN L5;Ribosomal protein L5, isoform CRA_b;Ribosomal protein L5 variant;Ribosomal protein L5, isoform CRA_a;RPL5 protein;Mitochondrial import inner membrane translocase subunit Ti…	MSTP030;RPL5;hCG_2028912;TIM13B;TIMM13;TIMM13A;TIMM13B;APG2;HSPA4;HS24/p52;HS24/P52;RPL1;RPL4;GRP75;HSPA9;HSPA9B;RPS5;RPS10;RP11-375E1__A.4-005;RPS10L;RPS10P5;D11S2243E;RPLP2;RPP2;hCG_1778304;RPLP0;DST;RP3-361I14.2-009;MACF1;CATX-15;BPAG1;DMH;DT;KIAA0728;RP3-361I14.2-001;SSR3;TRAPG;RPL23;OK/SW-cl.26;RPS3;RPS20;RPS25;RPL8;D6S218E;RPS18;DADB-159G18.1-001;DAMC-227D19.3-001;DAQB-314F24.10-001;hCG_164…
0.671656	-0.676113	GOBP name	translation	66	Color [Lime]	0	0	60S ribosomal protein L5;cDNA, FLJ95579, Homo sapiens ribosomal protein L5 (RPL5), mRNA;Ribosomal protein L5;Ribosomal protein L5, isoform CRA_c;cDNA FLJ38496 fis, clone FELIV1000137, highly similar to 60S RIBOSOMAL PROTEIN L5;Ribosomal protein L5, isoform CRA_b;Ribosomal protein L5 variant;Ribosomal protein L5, isoform CRA_a;RPL5 protein;60S ribosomal protein L1;60S ribosomal protein L4;cDNA FLJ…	MSTP030;RPL5;hCG_2028912;RPL1;RPL4;MRPS14;MRPS7;C2orf1;MRPL33;hCG_1820980;RPS5;SSR3;TRAPG;RPL23;OK/SW-cl.26;RPS3;RPL8;RPS7;hCG_1784266;RPS2;RPS4;LOC392781;tcag7.979;rps2;OK/KNS-cl.6;RPS21;hCG_41768;RP5-908M14.8-003;SSR4;TRAPD;hCG_1988529;RPL23A;OK/SW-cl.2;RPS6;hCG_1741512;RP11-513M16.6-001;RP11-513M16.6-002;RP11-513M16.6-004;MRPL13;HSD48;NACA;hCG_2016482;RBM3;RNPL;RPL12;RPL19;RPN1;RPL31;hCG_27618…
0.674345	-0.609605	GOCC name	ribosome	52	Color [Lime]	3.01981e-13	5.09592e-11	60S ribosomal protein L5;cDNA, FLJ95579, Homo sapiens ribosomal protein L5 (RPL5), mRNA;Ribosomal protein L5;Ribosomal protein L5, isoform CRA_c;cDNA FLJ38496 fis, clone FELIV1000137, highly similar to 60S RIBOSOMAL PROTEIN L5;Ribosomal protein L5, isoform CRA_b;Ribosomal protein L5 variant;Ribosomal protein L5, isoform CRA_a;RPL5 protein;GCN1-like protein 1;Translational activator GCN1;cDNA FLJ5…	MSTP030;RPL5;hCG_2028912;GCN1L1;KIAA0219;RPL1;RPL4;MRPS14;MRPS7;C2orf1;MRPL33;hCG_1820980;RPS10;RP11-375E1__A.4-005;RPS10L;RPS10P5;RPLP0;RPL23;OK/SW-cl.26;RPS3;RPL8;RPS7;hCG_1784266;RPS2;RPS4;LOC392781;tcag7.979;rps2;OK/KNS-cl.6;ABC50;ABCF1;DADB-129D20.7-001;DAMA-178G23.9-001;DAMC-83F13.6-001;DASS-182C6.1-001;DADB-129D20.7-002;DAMA-178G23.9-002;DAMC-83F13.6-002;DASS-182C6.1-002;hCG_26012;RPS21;hC…
0.678095	-0.586049	GOBP name	mRNA catabolic process	83	Color [Lime]	0	0	60S ribosomal protein L5;cDNA, FLJ95579, Homo sapiens ribosomal protein L5 (RPL5), mRNA;Ribosomal protein L5;Ribosomal protein L5, isoform CRA_c;cDNA FLJ38496 fis, clone FELIV1000137, highly similar to 60S RIBOSOMAL PROTEIN L5;Ribosomal protein L5, isoform CRA_b;Ribosomal protein L5 variant;Ribosomal protein L5, isoform CRA_a;RPL5 protein;60S ribosomal protein L1;60S ribosomal protein L4;cDNA FLJ…	MSTP030;RPL5;hCG_2028912;RPL1;RPL4;RPS5;RPS10;RP11-375E1__A.4-005;RPS10L;RPS10P5;PAB1;PABP1;PABPC1;PABPC2;PABP3;PABPC3;PABPL3;hCG_1774619;RP11-165I9.5-001;C20orf119;PABPC1L;RP5-1069P2.6-017;D11S2243E;RPLP2;RPP2;hCG_1778304;RPLP0;RPL23;OK/SW-cl.26;RPS3;EIF4B;RPS20;RPS25;RPL8;EIF3E;EIF3S6;INT6;hCG_2008794;D6S218E;RPS18;DADB-159G18.1-001;DAMC-227D19.3-001;DAQB-314F24.10-001;hCG_1640167;XXbac-BCX165D…
0.678095	-0.586049	GOBP name	RNA catabolic process	83	Color [Lime]	0	0	60S ribosomal protein L5;cDNA, FLJ95579, Homo sapiens ribosomal protein L5 (RPL5), mRNA;Ribosomal protein L5;Ribosomal protein L5, isoform CRA_c;cDNA FLJ38496 fis, clone FELIV1000137, highly similar to 60S RIBOSOMAL PROTEIN L5;Ribosomal protein L5, isoform CRA_b;Ribosomal protein L5 variant;Ribosomal protein L5, isoform CRA_a;RPL5 protein;60S ribosomal protein L1;60S ribosomal protein L4;cDNA FLJ…	MSTP030;RPL5;hCG_2028912;RPL1;RPL4;RPS5;RPS10;RP11-375E1__A.4-005;RPS10L;RPS10P5;PAB1;PABP1;PABPC1;PABPC2;PABP3;PABPC3;PABPL3;hCG_1774619;RP11-165I9.5-001;C20orf119;PABPC1L;RP5-1069P2.6-017;D11S2243E;RPLP2;RPP2;hCG_1778304;RPLP0;RPL23;OK/SW-cl.26;RPS3;EIF4B;RPS20;RPS25;RPL8;EIF3E;EIF3S6;INT6;hCG_2008794;D6S218E;RPS18;DADB-159G18.1-001;DAMC-227D19.3-001;DAQB-314F24.10-001;hCG_1640167;XXbac-BCX165D…
0.680764	-0.271785	GSEA	REACTOME_FORMATION_OF_THE_TERNARY_COMPLEX_AND_SUBSEQUENTLY_THE_43S_COMPLEX	41	Color [Lime]	6.50033e-08	1.55768e-05	40S ribosomal protein S5;40S ribosomal protein S5, N-terminally processed;Ribosomal protein S5 variant;40S ribosomal protein S10;Ribosomal protein S10 variant;Ribosomal protein S10;Putative 40S ribosomal protein S10-like;40S ribosomal protein S3;Ribosomal protein S3 variant;Ribosomal protein S3;cDNA FLJ58953, highly similar to 40S ribosomal protein S20;40S ribosomal protein S20;40S ribosomal prot…	RPS5;RPS10;RP11-375E1__A.4-005;RPS10L;RPS10P5;OK/SW-cl.26;RPS3;RPS20;RPS25;EIF3I;EIF3S2;TRIP1;hCG_41608;RP4-675E8.1-001;EIF3E;EIF3S6;INT6;hCG_2008794;D6S218E;RPS18;DADB-159G18.1-001;DAMC-227D19.3-001;DAQB-314F24.10-001;hCG_1640167;XXbac-BCX165D10.12-001;XXbac-BPG185D15.7-001;RPS7;hCG_1784266;RPS2;RPS4;LOC392781;tcag7.979;rps2;OK/KNS-cl.6;RPS12;RPS21;hCG_41768;RP5-908M14.8-003;FAU;EIF2B;EIF2S2;hCG…
0.686639	-0.699076	GSEA	GNF2_GLTSCR2	25	Color [Lime]	5.58715e-08	1.41324e-05	40S ribosomal protein S10;Ribosomal protein S10 variant;Ribosomal protein S10;Putative 40S ribosomal protein S10-like;60S acidic ribosomal protein P2;Renal carcinoma antigen NY-REN-44;cDNA, FLJ92222, Homo sapiens ribosomal protein, large P2 (RPLP2), mRNA;Ribosomal protein, large, P2, isoform CRA_a;RPLP2 protein;40S ribosomal protein S21;Ribosomal protein S21;Ribosomal protein S21, isoform CRA_d;R…	RPS10;RP11-375E1__A.4-005;RPS10L;RPS10P5;D11S2243E;RPLP2;RPP2;hCG_1778304;RPS21;hCG_41768;RP5-908M14.8-003;FAU;hCG_1988529;RPL23A;EEF1D;EF1D;RPL12;RPL19;PRO2640;RPS14;GIG33;RPL35A;EEF1D;EF1D;EEF1D;hCG_1994718;EEF1B;EEF1B2;EF1B;hCG_19809;LOC392793;tcag7.1190;RPS29;RPL28;hCG_38234;RPL18;RPS19;hCG_1995572;RPL38;RPL30;RPL34;RPS9;hCG_2009111;XXbac-BCX105G6.6-001;XXbac-BPG111L9.6-001;RPS16;RPL13A;hCG_1…
0.692488	-0.540812	GSEA	REACTOME_INFLUENZA_LIFE_CYCLE	81	Color [Lime]	0	0	60S ribosomal protein L5;cDNA, FLJ95579, Homo sapiens ribosomal protein L5 (RPL5), mRNA;Ribosomal protein L5;Ribosomal protein L5, isoform CRA_c;cDNA FLJ38496 fis, clone FELIV1000137, highly similar to 60S RIBOSOMAL PROTEIN L5;Ribosomal protein L5, isoform CRA_b;Ribosomal protein L5 variant;Ribosomal protein L5, isoform CRA_a;RPL5 protein;Importin subunit beta-1;Importin-90;Karyopherin subunit be…	MSTP030;RPL5;hCG_2028912;KPNB1;NTF97;NUP88;POLR2H;RPL1;RPL4;RPS5;RPS10;RP11-375E1__A.4-005;RPS10L;RPS10P5;D11S2243E;RPLP2;RPP2;hCG_1778304;RPLP0;RPL23;OK/SW-cl.26;RPS3;RPS20;RPS25;RPL8;D6S218E;RPS18;DADB-159G18.1-001;DAMC-227D19.3-001;DAQB-314F24.10-001;hCG_1640167;XXbac-BCX165D10.12-001;XXbac-BPG185D15.7-001;RPS7;hCG_1784266;RPS2;RPS4;LOC392781;tcag7.979;rps2;OK/KNS-cl.6;RPS12;RPS21;hCG_41768;RP…
0.693101	-0.38409	GSEA	GSE9006_TYPE_1_DIABETES_AT_DX_VS_4MONTH_POST_DX_PBMC_DN	30	Color [Lime]	9.99136e-07	0.000197785	60S ribosomal protein L5;cDNA, FLJ95579, Homo sapiens ribosomal protein L5 (RPL5), mRNA;Ribosomal protein L5;Ribosomal protein L5, isoform CRA_c;cDNA FLJ38496 fis, clone FELIV1000137, highly similar to 60S RIBOSOMAL PROTEIN L5;Ribosomal protein L5, isoform CRA_b;Ribosomal protein L5 variant;Ribosomal protein L5, isoform CRA_a;RPL5 protein;Cytochrome c oxidase polypeptide IV;Cytochrome c oxidase s…	MSTP030;RPL5;hCG_2028912;COX4;COX4I1;RPS10;RP11-375E1__A.4-005;RPS10L;RPS10P5;CCT5;CCTE;KIAA0098;SNRPD1;SNRPD2;DLC1;DNCL1;DNCLC1;DYNLL1;HDLC1;hCG_27767;GSTO1;GSTTLP28;RP11-99N20.1-004;RP11-99N20.1-005;EIF2B;EIF2S2;hCG_2018881;MGST3;RP11-466F5.1-002;RPL12;RPL19;H2AFC;H2AFD;H2AFI;H2AFN;H2AFP;HIST1H2AG;HIST1H2AI;HIST1H2AK;HIST1H2AL;HIST1H2AM;hCG_1640463;hCG_1640467;hCG_1641458;hCG_1643754;hCG_174306…
0.697711	-0.54343	GSEA	GNF2_EIF3S6	79	Color [Lime]	0	0	60S ribosomal protein L5;cDNA, FLJ95579, Homo sapiens ribosomal protein L5 (RPL5), mRNA;Ribosomal protein L5;Ribosomal protein L5, isoform CRA_c;cDNA FLJ38496 fis, clone FELIV1000137, highly similar to 60S RIBOSOMAL PROTEIN L5;Ribosomal protein L5, isoform CRA_b;Ribosomal protein L5 variant;Ribosomal protein L5, isoform CRA_a;RPL5 protein;60S ribosomal protein L1;60S ribosomal protein L4;cDNA FLJ…	MSTP030;RPL5;hCG_2028912;RPL1;RPL4;AIMP1;EMAP2;SCYE1;RPS10;RP11-375E1__A.4-005;RPS10L;RPS10P5;PAB1;PABP1;PABPC1;PABPC2;PABP3;PABPC3;PABPL3;hCG_1774619;RP11-165I9.5-001;C20orf119;PABPC1L;RP5-1069P2.6-017;D11S2243E;RPLP2;RPP2;hCG_1778304;RPL23;OK/SW-cl.26;RPS3;EIF4B;RPS20;RPS25;RPL8;EIF3E;EIF3S6;INT6;hCG_2008794;D6S218E;RPS18;DADB-159G18.1-001;DAMC-227D19.3-001;DAQB-314F24.10-001;hCG_1640167;XXbac-…
0.698216	-0.597826	GOBP name	nuclear-transcribed mRNA catabolic process	80	Color [Lime]	0	0	60S ribosomal protein L5;cDNA, FLJ95579, Homo sapiens ribosomal protein L5 (RPL5), mRNA;Ribosomal protein L5;Ribosomal protein L5, isoform CRA_c;cDNA FLJ38496 fis, clone FELIV1000137, highly similar to 60S RIBOSOMAL PROTEIN L5;Ribosomal protein L5, isoform CRA_b;Ribosomal protein L5 variant;Ribosomal protein L5, isoform CRA_a;RPL5 protein;60S ribosomal protein L1;60S ribosomal protein L4;cDNA FLJ…	MSTP030;RPL5;hCG_2028912;RPL1;RPL4;RPS5;RPS10;RP11-375E1__A.4-005;RPS10L;RPS10P5;PAB1;PABP1;PABPC1;PABPC2;PABP3;PABPC3;PABPL3;hCG_1774619;RP11-165I9.5-001;C20orf119;PABPC1L;RP5-1069P2.6-017;D11S2243E;RPLP2;RPP2;hCG_1778304;RPLP0;RPL23;OK/SW-cl.26;RPS3;EIF4B;RPS20;RPS25;RPL8;EIF3E;EIF3S6;INT6;hCG_2008794;D6S218E;RPS18;DADB-159G18.1-001;DAMC-227D19.3-001;DAQB-314F24.10-001;hCG_1640167;XXbac-BCX165D…
0.69972	-0.633438	GSEA	GSE10239_NAIVE_VS_DAY4.5_EFF_CD8_TCELL_UP	24	Color [Lime]	3.05335e-07	6.78142e-05	60S acidic ribosomal protein P2;Renal carcinoma antigen NY-REN-44;cDNA, FLJ92222, Homo sapiens ribosomal protein, large P2 (RPLP2), mRNA;Ribosomal protein, large, P2, isoform CRA_a;RPLP2 protein;60S acidic ribosomal protein P0;60S ribosomal protein L10E;cDNA FLJ75549, highly similar to Homo sapiens ribosomal protein, large, P0 (RPLP0), transcript variant 1, mRNA;Ribosomal protein P0 variant;RPLP0…	D11S2243E;RPLP2;RPP2;hCG_1778304;RPLP0;OK/SW-cl.26;RPS3;D6S218E;RPS18;DADB-159G18.1-001;DAMC-227D19.3-001;DAQB-314F24.10-001;hCG_1640167;XXbac-BCX165D10.12-001;XXbac-BPG185D15.7-001;RPS7;hCG_1784266;RPS21;hCG_41768;RP5-908M14.8-003;FAU;RPS11;RPL19;PRO2640;RPS14;RPL26;EEF1B;EEF1B2;EF1B;hCG_19809;LOC392793;tcag7.1190;RPL38;RPL36;RPL22;RPL22L2;RPS9;hCG_2009111;XXbac-BCX105G6.6-001;XXbac-BPG111L9.6-0…
0.700239	-0.65272	GSEA	GSE10239_NAIVE_VS_KLRG1HIGH_EFF_CD8_TCELL_UP	21	Color [Lime]	1.21167e-06	0.000234755	60S acidic ribosomal protein P2;Renal carcinoma antigen NY-REN-44;cDNA, FLJ92222, Homo sapiens ribosomal protein, large P2 (RPLP2), mRNA;Ribosomal protein, large, P2, isoform CRA_a;RPLP2 protein;Tumor protein, translationally-controlled 1;Fortilin;Histamine-releasing factor;p23;Translationally-controlled tumor protein;cDNA FLJ57738, highly similar to Translationally-controlled tumor protein;TPT1 …	D11S2243E;RPLP2;RPP2;hCG_1778304;RP11-290D2.1-004;TPT1;hCG_32792;RP11-290D2.1-002;RPS7;hCG_1784266;RP11-290D2.1-004;TPT1;hCG_32792;RP11-290D2.1-002;RPS21;hCG_41768;RP5-908M14.8-003;COX7A2L;COX7AR;COX7RP;hCG_1783904;RPS11;RPL19;PRO2640;RPS14;RPL31;hCG_27618;RPL26;RPL7;WUGSC:H_RG054D04.1;ORMDL3;EEF1B;EEF1B2;EF1B;hCG_19809;LOC392793;tcag7.1190;RPL38;RPL36;RPL22;RPL22L2;RPL24;hCG_2023003;RPL11;hCG_17…
0.718065	-0.542483	GSEA	GNF2_ST13	44	Color [Lime]	2.68989e-11	1.02059e-08	60S ribosomal protein L5;cDNA, FLJ95579, Homo sapiens ribosomal protein L5 (RPL5), mRNA;Ribosomal protein L5;Ribosomal protein L5, isoform CRA_c;cDNA FLJ38496 fis, clone FELIV1000137, highly similar to 60S RIBOSOMAL PROTEIN L5;Ribosomal protein L5, isoform CRA_b;Ribosomal protein L5 variant;Ribosomal protein L5, isoform CRA_a;RPL5 protein;60S ribosomal protein L1;60S ribosomal protein L4;cDNA FLJ…	MSTP030;RPL5;hCG_2028912;RPL1;RPL4;RPL23;SFRS3;SRP20;hCG_14802;OK/SW-cl.26;RPS3;EIF4B;RPS20;RPL8;EIF3E;EIF3S6;INT6;hCG_2008794;RPS7;hCG_1784266;RPS12;SNRPD1;SNRPD2;SNRPD3;OK/SW-cl.2;RPS6;hCG_1741512;RP11-513M16.6-001;RP11-513M16.6-002;RP11-513M16.6-004;HSD48;NACA;hCG_2016482;RPL12;RPL19;RPL31;hCG_27618;SNRPE;SNRPEL1;GIG33;RPL35A;RPS24;hCG_22610;RP11-6P10.1-001;RP11-6P10.1-003;RPL7;WUGSC:H_RG054D0…
0.729541	-0.529936	GSEA	REACTOME_3_UTR_MEDIATED_TRANSLATIONAL_REGULATION	82	Color [Lime]	0	0	60S ribosomal protein L5;cDNA, FLJ95579, Homo sapiens ribosomal protein L5 (RPL5), mRNA;Ribosomal protein L5;Ribosomal protein L5, isoform CRA_c;cDNA FLJ38496 fis, clone FELIV1000137, highly similar to 60S RIBOSOMAL PROTEIN L5;Ribosomal protein L5, isoform CRA_b;Ribosomal protein L5 variant;Ribosomal protein L5, isoform CRA_a;RPL5 protein;60S ribosomal protein L1;60S ribosomal protein L4;cDNA FLJ…	MSTP030;RPL5;hCG_2028912;RPL1;RPL4;RPS5;RPS10;RP11-375E1__A.4-005;RPS10L;RPS10P5;PAB1;PABP1;PABPC1;PABPC2;PABP3;PABPC3;PABPL3;hCG_1774619;RP11-165I9.5-001;C20orf119;PABPC1L;RP5-1069P2.6-017;D11S2243E;RPLP2;RPP2;hCG_1778304;RPLP0;RPL23;OK/SW-cl.26;RPS3;EIF4B;RPS20;RPS25;RPL8;EIF3I;EIF3S2;TRIP1;hCG_41608;RP4-675E8.1-001;EIF3E;EIF3S6;INT6;hCG_2008794;D6S218E;RPS18;DADB-159G18.1-001;DAMC-227D19.3-001…
0.729649	-0.599631	GOBP name	protein targeting to membrane	85	Color [Lime]	0	0	60S ribosomal protein L5;cDNA, FLJ95579, Homo sapiens ribosomal protein L5 (RPL5), mRNA;Ribosomal protein L5;Ribosomal protein L5, isoform CRA_c;cDNA FLJ38496 fis, clone FELIV1000137, highly similar to 60S RIBOSOMAL PROTEIN L5;Ribosomal protein L5, isoform CRA_b;Ribosomal protein L5 variant;Ribosomal protein L5, isoform CRA_a;RPL5 protein;Heat shock 70 kDa protein 4;Heat shock 70-related protein …	MSTP030;RPL5;hCG_2028912;APG2;HSPA4;HS24/p52;HS24/P52;RPL1;RPL4;RPS5;RPS10;RP11-375E1__A.4-005;RPS10L;RPS10P5;D11S2243E;RPLP2;RPP2;hCG_1778304;RPLP0;DST;RP3-361I14.2-009;MACF1;CATX-15;BPAG1;DMH;DT;KIAA0728;RP3-361I14.2-001;SSR3;TRAPG;RPL23;MYO1C;OK/SW-cl.26;RPS3;RPS20;RPS25;RPL8;D6S218E;RPS18;DADB-159G18.1-001;DAMC-227D19.3-001;DAQB-314F24.10-001;hCG_1640167;XXbac-BCX165D10.12-001;XXbac-BPG185D15…
0.740683	-0.614668	GOBP name	nuclear-transcribed mRNA catabolic process, nonsense-mediated decay	76	Color [Lime]	0	0	60S ribosomal protein L5;cDNA, FLJ95579, Homo sapiens ribosomal protein L5 (RPL5), mRNA;Ribosomal protein L5;Ribosomal protein L5, isoform CRA_c;cDNA FLJ38496 fis, clone FELIV1000137, highly similar to 60S RIBOSOMAL PROTEIN L5;Ribosomal protein L5, isoform CRA_b;Ribosomal protein L5 variant;Ribosomal protein L5, isoform CRA_a;RPL5 protein;60S ribosomal protein L1;60S ribosomal protein L4;cDNA FLJ…	MSTP030;RPL5;hCG_2028912;RPL1;RPL4;RPS5;RPS10;RP11-375E1__A.4-005;RPS10L;RPS10P5;PAB1;PABP1;PABPC1;PABPC2;PABP3;PABPC3;PABPL3;hCG_1774619;RP11-165I9.5-001;C20orf119;PABPC1L;RP5-1069P2.6-017;D11S2243E;RPLP2;RPP2;hCG_1778304;RPLP0;RPL23;OK/SW-cl.26;RPS3;RPS20;RPS25;RPL8;EIF3E;EIF3S6;INT6;hCG_2008794;D6S218E;RPS18;DADB-159G18.1-001;DAMC-227D19.3-001;DAQB-314F24.10-001;hCG_1640167;XXbac-BCX165D10.12-…
0.756548	-0.458003	GOCC name	small ribosomal subunit	32	Color [Lime]	1.77247e-08	1.49553e-06	28S ribosomal protein S7, mitochondrial;bMRP-27a;Mitochondrial ribosomal protein S7;40S ribosomal protein S5;40S ribosomal protein S5, N-terminally processed;Ribosomal protein S5 variant;40S ribosomal protein S10;Ribosomal protein S10 variant;Ribosomal protein S10;Putative 40S ribosomal protein S10-like;40S ribosomal protein S3;Ribosomal protein S3 variant;Ribosomal protein S3;cDNA FLJ58953, high…	MRPS7;RPS5;RPS10;RP11-375E1__A.4-005;RPS10L;RPS10P5;OK/SW-cl.26;RPS3;RPS20;RPS25;D6S218E;RPS18;DADB-159G18.1-001;DAMC-227D19.3-001;DAQB-314F24.10-001;hCG_1640167;XXbac-BCX165D10.12-001;XXbac-BPG185D15.7-001;RPS7;hCG_1784266;RPS2;RPS4;LOC392781;tcag7.979;rps2;OK/KNS-cl.6;RPS12;RPS21;hCG_41768;RP5-908M14.8-003;FAU;OK/SW-cl.2;RPS6;hCG_1741512;RP11-513M16.6-001;RP11-513M16.6-002;RP11-513M16.6-004;RPS…
0.757608	-0.717361	GOBP name	cotranslational protein targeting to membrane	76	Color [Lime]	0	0	60S ribosomal protein L5;cDNA, FLJ95579, Homo sapiens ribosomal protein L5 (RPL5), mRNA;Ribosomal protein L5;Ribosomal protein L5, isoform CRA_c;cDNA FLJ38496 fis, clone FELIV1000137, highly similar to 60S RIBOSOMAL PROTEIN L5;Ribosomal protein L5, isoform CRA_b;Ribosomal protein L5 variant;Ribosomal protein L5, isoform CRA_a;RPL5 protein;60S ribosomal protein L1;60S ribosomal protein L4;cDNA FLJ…	MSTP030;RPL5;hCG_2028912;RPL1;RPL4;RPS5;RPS10;RP11-375E1__A.4-005;RPS10L;RPS10P5;D11S2243E;RPLP2;RPP2;hCG_1778304;RPLP0;SSR3;TRAPG;RPL23;OK/SW-cl.26;RPS3;RPS20;RPS25;RPL8;D6S218E;RPS18;DADB-159G18.1-001;DAMC-227D19.3-001;DAQB-314F24.10-001;hCG_1640167;XXbac-BCX165D10.12-001;XXbac-BPG185D15.7-001;RPS7;hCG_1784266;RPS2;RPS4;LOC392781;tcag7.979;rps2;OK/KNS-cl.6;RPS12;ARL6IP;ARL6IP1;KIAA0069;RPS21;hC…
0.760703	-0.659165	GOBP name	establishment of protein localization in endoplasmic reticulum	78	Color [Lime]	0	0	60S ribosomal protein L5;cDNA, FLJ95579, Homo sapiens ribosomal protein L5 (RPL5), mRNA;Ribosomal protein L5;Ribosomal protein L5, isoform CRA_c;cDNA FLJ38496 fis, clone FELIV1000137, highly similar to 60S RIBOSOMAL PROTEIN L5;Ribosomal protein L5, isoform CRA_b;Ribosomal protein L5 variant;Ribosomal protein L5, isoform CRA_a;RPL5 protein;60S ribosomal protein L1;60S ribosomal protein L4;cDNA FLJ…	MSTP030;RPL5;hCG_2028912;RPL1;RPL4;RPS5;RPS10;RP11-375E1__A.4-005;RPS10L;RPS10P5;D11S2243E;RPLP2;RPP2;hCG_1778304;RPLP0;DST;RP3-361I14.2-009;MACF1;CATX-15;BPAG1;DMH;DT;KIAA0728;RP3-361I14.2-001;SSR3;TRAPG;RPL23;OK/SW-cl.26;RPS3;RPS20;RPS25;RPL8;D6S218E;RPS18;DADB-159G18.1-001;DAMC-227D19.3-001;DAQB-314F24.10-001;hCG_1640167;XXbac-BCX165D10.12-001;XXbac-BPG185D15.7-001;RPS7;hCG_1784266;RPS2;RPS4;L…
0.760703	-0.659165	GOBP name	protein targeting to ER	78	Color [Lime]	0	0	60S ribosomal protein L5;cDNA, FLJ95579, Homo sapiens ribosomal protein L5 (RPL5), mRNA;Ribosomal protein L5;Ribosomal protein L5, isoform CRA_c;cDNA FLJ38496 fis, clone FELIV1000137, highly similar to 60S RIBOSOMAL PROTEIN L5;Ribosomal protein L5, isoform CRA_b;Ribosomal protein L5 variant;Ribosomal protein L5, isoform CRA_a;RPL5 protein;60S ribosomal protein L1;60S ribosomal protein L4;cDNA FLJ…	MSTP030;RPL5;hCG_2028912;RPL1;RPL4;RPS5;RPS10;RP11-375E1__A.4-005;RPS10L;RPS10P5;D11S2243E;RPLP2;RPP2;hCG_1778304;RPLP0;DST;RP3-361I14.2-009;MACF1;CATX-15;BPAG1;DMH;DT;KIAA0728;RP3-361I14.2-001;SSR3;TRAPG;RPL23;OK/SW-cl.26;RPS3;RPS20;RPS25;RPL8;D6S218E;RPS18;DADB-159G18.1-001;DAMC-227D19.3-001;DAQB-314F24.10-001;hCG_1640167;XXbac-BCX165D10.12-001;XXbac-BPG185D15.7-001;RPS7;hCG_1784266;RPS2;RPS4;L…
0.760788	-0.571137	GSEA	GNF2_TPT1	30	Color [Lime]	6.04752e-09	1.66875e-06	40S ribosomal protein S10;Ribosomal protein S10 variant;Ribosomal protein S10;Putative 40S ribosomal protein S10-like;Tumor protein, translationally-controlled 1;Fortilin;Histamine-releasing factor;p23;Translationally-controlled tumor protein;cDNA FLJ57738, highly similar to Translationally-controlled tumor protein;TPT1 protein;Tumor protein, translationally-controlled 1, isoform CRA_a;BJ-HCC-24 …	RPS10;RP11-375E1__A.4-005;RPS10L;RPS10P5;RP11-290D2.1-004;TPT1;hCG_32792;RP11-290D2.1-002;RPL23;RPS20;D6S218E;RPS18;DADB-159G18.1-001;DAMC-227D19.3-001;DAQB-314F24.10-001;hCG_1640167;XXbac-BCX165D10.12-001;XXbac-BPG185D15.7-001;RPS2;RPS4;LOC392781;tcag7.979;rps2;OK/KNS-cl.6;RPS12;RP11-290D2.1-004;TPT1;hCG_32792;RP11-290D2.1-002;hCG_1988529;RPL23A;OK/SW-cl.2;RPS6;hCG_1741512;RP11-513M16.6-001;RP11…
0.761022	-0.640238	GSEA	REACTOME_NONSENSE_MEDIATED_DECAY_ENHANCED_BY_THE_EXON_JUNCTION_COMPLEX	74	Color [Lime]	0	0	60S ribosomal protein L5;cDNA, FLJ95579, Homo sapiens ribosomal protein L5 (RPL5), mRNA;Ribosomal protein L5;Ribosomal protein L5, isoform CRA_c;cDNA FLJ38496 fis, clone FELIV1000137, highly similar to 60S RIBOSOMAL PROTEIN L5;Ribosomal protein L5, isoform CRA_b;Ribosomal protein L5 variant;Ribosomal protein L5, isoform CRA_a;RPL5 protein;60S ribosomal protein L1;60S ribosomal protein L4;cDNA FLJ…	MSTP030;RPL5;hCG_2028912;RPL1;RPL4;RPS5;RPS10;RP11-375E1__A.4-005;RPS10L;RPS10P5;PAB1;PABP1;PABPC1;PABPC2;PABP3;PABPC3;PABPL3;hCG_1774619;RP11-165I9.5-001;C20orf119;PABPC1L;RP5-1069P2.6-017;D11S2243E;RPLP2;RPP2;hCG_1778304;RPLP0;RPL23;OK/SW-cl.26;RPS3;RPS20;RPS25;RPL8;D6S218E;RPS18;DADB-159G18.1-001;DAMC-227D19.3-001;DAQB-314F24.10-001;hCG_1640167;XXbac-BCX165D10.12-001;XXbac-BPG185D15.7-001;RPS7…
0.763209	-0.576764	GSEA	GSE22886_NAIVE_TCELL_VS_DC_UP	43	Color [Lime]	2.05747e-12	9.36764e-10	60S ribosomal protein L5;cDNA, FLJ95579, Homo sapiens ribosomal protein L5 (RPL5), mRNA;Ribosomal protein L5;Ribosomal protein L5, isoform CRA_c;cDNA FLJ38496 fis, clone FELIV1000137, highly similar to 60S RIBOSOMAL PROTEIN L5;Ribosomal protein L5, isoform CRA_b;Ribosomal protein L5 variant;Ribosomal protein L5, isoform CRA_a;RPL5 protein;40S ribosomal protein S10;Ribosomal protein S10 variant;Ri…	MSTP030;RPL5;hCG_2028912;RPS10;RP11-375E1__A.4-005;RPS10L;RPS10P5;D11S2243E;RPLP2;RPP2;hCG_1778304;RPL23;OK/SW-cl.26;RPS3;EIF4B;RPS25;D6S218E;RPS18;DADB-159G18.1-001;DAMC-227D19.3-001;DAQB-314F24.10-001;hCG_1640167;XXbac-BCX165D10.12-001;XXbac-BPG185D15.7-001;RPS7;hCG_1784266;FAU;EEF1D;EF1D;HSD48;NACA;hCG_2016482;RPL19;PRO2640;RPS14;RPL31;hCG_27618;RPL26;GIG33;RPL35A;RPL29;RP11-632C17__A.1-001;EE…
0.767509	-0.622675	GOBP name	translational initiation	75	Color [Lime]	0	0	60S ribosomal protein L5;cDNA, FLJ95579, Homo sapiens ribosomal protein L5 (RPL5), mRNA;Ribosomal protein L5;Ribosomal protein L5, isoform CRA_c;cDNA FLJ38496 fis, clone FELIV1000137, highly similar to 60S RIBOSOMAL PROTEIN L5;Ribosomal protein L5, isoform CRA_b;Ribosomal protein L5 variant;Ribosomal protein L5, isoform CRA_a;RPL5 protein;60S ribosomal protein L1;60S ribosomal protein L4;cDNA FLJ…	MSTP030;RPL5;hCG_2028912;RPL1;RPL4;RPS5;RPS10;RP11-375E1__A.4-005;RPS10L;RPS10P5;PAB1;PABP1;PABPC1;PABPC2;PABP3;PABPC3;PABPL3;hCG_1774619;RP11-165I9.5-001;C20orf119;PABPC1L;RP5-1069P2.6-017;D11S2243E;RPLP2;RPP2;hCG_1778304;RPLP0;RPL23;OK/SW-cl.26;RPS3;RPS20;RPS25;RPL8;EIF3I;EIF3S2;TRIP1;hCG_41608;RP4-675E8.1-001;D6S218E;RPS18;DADB-159G18.1-001;DAMC-227D19.3-001;DAQB-314F24.10-001;hCG_1640167;XXba…
0.770348	-0.552665	GSEA	NUTT_GBM_VS_AO_GLIOMA_DN	13	Color [Lime]	0.000143641	0.0140644	60S ribosomal protein L1;60S ribosomal protein L4;cDNA FLJ56689, highly similar to 60S ribosomal protein L4;Ribosomal protein L4 variant;cDNA FLJ50996, highly similar to 60S ribosomal protein L4;cDNA FLJ50994, moderately similar to 60S ribosomal protein L4;60S acidic ribosomal protein P2;Renal carcinoma antigen NY-REN-44;cDNA, FLJ92222, Homo sapiens ribosomal protein, large P2 (RPLP2), mRNA;Ribos…	RPL1;RPL4;D11S2243E;RPLP2;RPP2;hCG_1778304;RPS20;EIF3E;EIF3S6;INT6;hCG_2008794;hCG_1988529;RPL23A;OK/SW-cl.2;RPS6;hCG_1741512;RP11-513M16.6-001;RP11-513M16.6-002;RP11-513M16.6-004;OK/SW-cl.103;RPL9;RPL9P7;RPL9P8;RPL9P9;hCG_37461;VDAC2;RP11-375G3.1-010;RP11-375G3.1-005;RPL30;RPS13;RPL24;hCG_2023003;RPL27A;L27a;API5;MIG8;hCG_1784554;EIF3F;EIF3S5
0.776307	-0.811526	GOCC name	large ribosomal subunit	40	Color [Lime]	1.11022e-15	2.498e-13	60S ribosomal protein L5;cDNA, FLJ95579, Homo sapiens ribosomal protein L5 (RPL5), mRNA;Ribosomal protein L5;Ribosomal protein L5, isoform CRA_c;cDNA FLJ38496 fis, clone FELIV1000137, highly similar to 60S RIBOSOMAL PROTEIN L5;Ribosomal protein L5, isoform CRA_b;Ribosomal protein L5 variant;Ribosomal protein L5, isoform CRA_a;RPL5 protein;60S ribosomal protein L1;60S ribosomal protein L4;cDNA FLJ…	MSTP030;RPL5;hCG_2028912;RPL1;RPL4;D11S2243E;RPLP2;RPP2;hCG_1778304;RPLP0;RPL23;RPL8;hCG_1988529;RPL23A;MRPL13;RPL12;RPL19;RPL31;hCG_27618;RPL26;GIG33;RPL35A;RPL7;WUGSC:H_RG054D04.1;OK/SW-cl.103;RPL9;RPL9P7;RPL9P8;RPL9P9;hCG_37461;RPL29;RP11-632C17__A.1-001;RPS27A;UBA80;UBCEP1;hCG_1987923;UBC;DKFZp434K0435;hCG_1998947;UBB;UBA52;UBCEP2;hCG_37048;RPL28;hCG_38234;RPL18;RPL38;RPL36;BMRP;MRPL27;MRPL41…
0.776615	-0.717783	GOBP name	SRP-dependent cotranslational protein targeting to membrane	75	Color [Lime]	0	0	60S ribosomal protein L5;cDNA, FLJ95579, Homo sapiens ribosomal protein L5 (RPL5), mRNA;Ribosomal protein L5;Ribosomal protein L5, isoform CRA_c;cDNA FLJ38496 fis, clone FELIV1000137, highly similar to 60S RIBOSOMAL PROTEIN L5;Ribosomal protein L5, isoform CRA_b;Ribosomal protein L5 variant;Ribosomal protein L5, isoform CRA_a;RPL5 protein;60S ribosomal protein L1;60S ribosomal protein L4;cDNA FLJ…	MSTP030;RPL5;hCG_2028912;RPL1;RPL4;RPS5;RPS10;RP11-375E1__A.4-005;RPS10L;RPS10P5;D11S2243E;RPLP2;RPP2;hCG_1778304;RPLP0;SSR3;TRAPG;RPL23;OK/SW-cl.26;RPS3;RPS20;RPS25;RPL8;D6S218E;RPS18;DADB-159G18.1-001;DAMC-227D19.3-001;DAQB-314F24.10-001;hCG_1640167;XXbac-BCX165D10.12-001;XXbac-BPG185D15.7-001;RPS7;hCG_1784266;RPS2;RPS4;LOC392781;tcag7.979;rps2;OK/KNS-cl.6;RPS12;RPS21;hCG_41768;RP5-908M14.8-003…
0.776615	-0.717783	GSEA	REACTOME_SRP_DEPENDENT_COTRANSLATIONAL_PROTEIN_TARGETING_TO_MEMBRANE	75	Color [Lime]	0	0	60S ribosomal protein L5;cDNA, FLJ95579, Homo sapiens ribosomal protein L5 (RPL5), mRNA;Ribosomal protein L5;Ribosomal protein L5, isoform CRA_c;cDNA FLJ38496 fis, clone FELIV1000137, highly similar to 60S RIBOSOMAL PROTEIN L5;Ribosomal protein L5, isoform CRA_b;Ribosomal protein L5 variant;Ribosomal protein L5, isoform CRA_a;RPL5 protein;60S ribosomal protein L1;60S ribosomal protein L4;cDNA FLJ…	MSTP030;RPL5;hCG_2028912;RPL1;RPL4;RPS5;RPS10;RP11-375E1__A.4-005;RPS10L;RPS10P5;D11S2243E;RPLP2;RPP2;hCG_1778304;RPLP0;SSR3;TRAPG;RPL23;OK/SW-cl.26;RPS3;RPS20;RPS25;RPL8;D6S218E;RPS18;DADB-159G18.1-001;DAMC-227D19.3-001;DAQB-314F24.10-001;hCG_1640167;XXbac-BCX165D10.12-001;XXbac-BPG185D15.7-001;RPS7;hCG_1784266;RPS2;RPS4;LOC392781;tcag7.979;rps2;OK/KNS-cl.6;RPS12;RPS21;hCG_41768;RP5-908M14.8-003…
0.781423	-0.466889	GOCC name	cytosolic small ribosomal subunit	31	Color [Lime]	1.07594e-08	1.21043e-06	28S ribosomal protein S7, mitochondrial;bMRP-27a;Mitochondrial ribosomal protein S7;40S ribosomal protein S5;40S ribosomal protein S5, N-terminally processed;Ribosomal protein S5 variant;40S ribosomal protein S10;Ribosomal protein S10 variant;Ribosomal protein S10;Putative 40S ribosomal protein S10-like;40S ribosomal protein S3;Ribosomal protein S3 variant;Ribosomal protein S3;cDNA FLJ58953, high…	MRPS7;RPS5;RPS10;RP11-375E1__A.4-005;RPS10L;RPS10P5;OK/SW-cl.26;RPS3;RPS20;RPS25;D6S218E;RPS18;DADB-159G18.1-001;DAMC-227D19.3-001;DAQB-314F24.10-001;hCG_1640167;XXbac-BCX165D10.12-001;XXbac-BPG185D15.7-001;RPS7;hCG_1784266;RPS2;RPS4;LOC392781;tcag7.979;rps2;OK/KNS-cl.6;RPS12;RPS21;hCG_41768;RP5-908M14.8-003;FAU;OK/SW-cl.2;RPS6;hCG_1741512;RP11-513M16.6-001;RP11-513M16.6-002;RP11-513M16.6-004;RPS…
0.788484	-0.643597	GSEA	REACTOME_INFLUENZA_VIRAL_RNA_TRANSCRIPTION_AND_REPLICATION	71	Color [Lime]	0	0	60S ribosomal protein L5;cDNA, FLJ95579, Homo sapiens ribosomal protein L5 (RPL5), mRNA;Ribosomal protein L5;Ribosomal protein L5, isoform CRA_c;cDNA FLJ38496 fis, clone FELIV1000137, highly similar to 60S RIBOSOMAL PROTEIN L5;Ribosomal protein L5, isoform CRA_b;Ribosomal protein L5 variant;Ribosomal protein L5, isoform CRA_a;RPL5 protein;DNA-directed RNA polymerase II subunit H;DNA-directed RNA …	MSTP030;RPL5;hCG_2028912;POLR2H;RPL1;RPL4;RPS5;RPS10;RP11-375E1__A.4-005;RPS10L;RPS10P5;D11S2243E;RPLP2;RPP2;hCG_1778304;RPLP0;RPL23;OK/SW-cl.26;RPS3;RPS20;RPS25;RPL8;D6S218E;RPS18;DADB-159G18.1-001;DAMC-227D19.3-001;DAQB-314F24.10-001;hCG_1640167;XXbac-BCX165D10.12-001;XXbac-BPG185D15.7-001;RPS7;hCG_1784266;RPS2;RPS4;LOC392781;tcag7.979;rps2;OK/KNS-cl.6;RPS12;RPS21;hCG_41768;RP5-908M14.8-003;FAU…
0.791432	-0.680483	GOBP name	translational elongation	68	Color [Lime]	0	0	60S ribosomal protein L5;cDNA, FLJ95579, Homo sapiens ribosomal protein L5 (RPL5), mRNA;Ribosomal protein L5;Ribosomal protein L5, isoform CRA_c;cDNA FLJ38496 fis, clone FELIV1000137, highly similar to 60S RIBOSOMAL PROTEIN L5;Ribosomal protein L5, isoform CRA_b;Ribosomal protein L5 variant;Ribosomal protein L5, isoform CRA_a;RPL5 protein;Valyl-tRNA synthetase;Protein G7a;Valine--tRNA ligase;60S …	MSTP030;RPL5;hCG_2028912;DAAP-21F2.2-001;DAMC-117B11.3-001;VARS;G7A;VARS2;RPL1;RPL4;RPS5;RPS10;RP11-375E1__A.4-005;RPS10L;RPS10P5;D11S2243E;RPLP2;RPP2;hCG_1778304;RPLP0;RPL23;OK/SW-cl.26;RPS3;RPS20;RPS25;RPL8;D6S218E;RPS18;DADB-159G18.1-001;DAMC-227D19.3-001;DAQB-314F24.10-001;hCG_1640167;XXbac-BCX165D10.12-001;XXbac-BPG185D15.7-001;RPS7;hCG_1784266;RPS2;RPS4;LOC392781;tcag7.979;rps2;OK/KNS-cl.6;…
0.79452	-0.815317	Corum	TRBP containing complex (DICER, RPL7A, EIF6, MOV10 and subunits of the 60S ribosomal particle)	18	Color [Lime]	7.80043e-08	1.17318e-05	60S acidic ribosomal protein P2;Renal carcinoma antigen NY-REN-44;cDNA, FLJ92222, Homo sapiens ribosomal protein, large P2 (RPLP2), mRNA;Ribosomal protein, large, P2, isoform CRA_a;RPLP2 protein;B(2)GCN homolog;B4 integrin interactor;CAB;Eukaryotic translation initiation factor 6;p27(BBP);60S ribosomal protein L12;Ribosomal protein L12 variant;60S ribosomal protein L19;Ribosomal protein L19;60S r…	D11S2243E;RPLP2;RPP2;hCG_1778304;EIF3A;EIF6;ITGB4BP;OK/SW-cl.27;RP4-614O4.1-005;RPL12;RPL19;GIG33;RPL35A;RPL7;WUGSC:H_RG054D04.1;RPL28;hCG_38234;RPL36;RPL27;RPL30;RPL34;RPL21;hCG_2020044;RP11-428O18.5-001;RPL7A;SURF3;SURF-3;hCG_2032998;RP11-244N20.10-009;RP11-244N20.10-005;RP-L7a;RP11-244N20.10-004;RPL11;hCG_1739238;RP11-223J15.3-001;RP11-223J15.3-005;RP11-223J15.3-004;NEDD6;RPL10A;RPL37A;hCG_163…
0.800672	-0.689985	GOBP name	cellular macromolecular complex disassembly	71	Color [Lime]	0	0	60S ribosomal protein L5;cDNA, FLJ95579, Homo sapiens ribosomal protein L5 (RPL5), mRNA;Ribosomal protein L5;Ribosomal protein L5, isoform CRA_c;cDNA FLJ38496 fis, clone FELIV1000137, highly similar to 60S RIBOSOMAL PROTEIN L5;Ribosomal protein L5, isoform CRA_b;Ribosomal protein L5 variant;Ribosomal protein L5, isoform CRA_a;RPL5 protein;60S ribosomal protein L1;60S ribosomal protein L4;cDNA FLJ…	MSTP030;RPL5;hCG_2028912;RPL1;RPL4;RPS5;RPS10;RP11-375E1__A.4-005;RPS10L;RPS10P5;D11S2243E;RPLP2;RPP2;hCG_1778304;RPLP0;NAPA;SNAPA;RPL23;OK/SW-cl.26;RPS3;CFL;CFL1;RPS20;RPS25;RPL8;D6S218E;RPS18;DADB-159G18.1-001;DAMC-227D19.3-001;DAQB-314F24.10-001;hCG_1640167;XXbac-BCX165D10.12-001;XXbac-BPG185D15.7-001;RPS7;hCG_1784266;RPS2;RPS4;LOC392781;tcag7.979;rps2;OK/KNS-cl.6;RPS12;RPS21;hCG_41768;RP5-908…
0.800672	-0.689985	GOBP name	macromolecular complex disassembly	71	Color [Lime]	0	0	60S ribosomal protein L5;cDNA, FLJ95579, Homo sapiens ribosomal protein L5 (RPL5), mRNA;Ribosomal protein L5;Ribosomal protein L5, isoform CRA_c;cDNA FLJ38496 fis, clone FELIV1000137, highly similar to 60S RIBOSOMAL PROTEIN L5;Ribosomal protein L5, isoform CRA_b;Ribosomal protein L5 variant;Ribosomal protein L5, isoform CRA_a;RPL5 protein;60S ribosomal protein L1;60S ribosomal protein L4;cDNA FLJ…	MSTP030;RPL5;hCG_2028912;RPL1;RPL4;RPS5;RPS10;RP11-375E1__A.4-005;RPS10L;RPS10P5;D11S2243E;RPLP2;RPP2;hCG_1778304;RPLP0;NAPA;SNAPA;RPL23;OK/SW-cl.26;RPS3;CFL;CFL1;RPS20;RPS25;RPL8;D6S218E;RPS18;DADB-159G18.1-001;DAMC-227D19.3-001;DAQB-314F24.10-001;hCG_1640167;XXbac-BCX165D10.12-001;XXbac-BPG185D15.7-001;RPS7;hCG_1784266;RPS2;RPS4;LOC392781;tcag7.979;rps2;OK/KNS-cl.6;RPS12;RPS21;hCG_41768;RP5-908…
0.803128	-0.694773	GOMF name	structural constituent of ribosome	71	Color [Lime]	0	0	60S ribosomal protein L5;cDNA, FLJ95579, Homo sapiens ribosomal protein L5 (RPL5), mRNA;Ribosomal protein L5;Ribosomal protein L5, isoform CRA_c;cDNA FLJ38496 fis, clone FELIV1000137, highly similar to 60S RIBOSOMAL PROTEIN L5;Ribosomal protein L5, isoform CRA_b;Ribosomal protein L5 variant;Ribosomal protein L5, isoform CRA_a;RPL5 protein;60S ribosomal protein L1;60S ribosomal protein L4;cDNA FLJ…	MSTP030;RPL5;hCG_2028912;RPL1;RPL4;MRPS14;MRPS7;C2orf1;MRPL33;hCG_1820980;RPS5;D11S2243E;RPLP2;RPP2;hCG_1778304;RPLP0;RPL23;OK/SW-cl.26;RPS3;RPS20;RPS25;RPL8;D6S218E;RPS18;DADB-159G18.1-001;DAMC-227D19.3-001;DAQB-314F24.10-001;hCG_1640167;XXbac-BCX165D10.12-001;XXbac-BPG185D15.7-001;RPS7;hCG_1784266;RPS2;RPS4;LOC392781;tcag7.979;rps2;OK/KNS-cl.6;RPS12;RPS21;hCG_41768;RP5-908M14.8-003;FAU;hCG_1988…
0.803872	-0.501021	Corum	40S ribosomal subunit, cytoplasmic	30	Color [Lime]	4.97764e-09	9.35797e-07	40S ribosomal protein S5;40S ribosomal protein S5, N-terminally processed;Ribosomal protein S5 variant;40S ribosomal protein S10;Ribosomal protein S10 variant;Ribosomal protein S10;Putative 40S ribosomal protein S10-like;40S ribosomal protein S3;Ribosomal protein S3 variant;Ribosomal protein S3;cDNA FLJ58953, highly similar to 40S ribosomal protein S20;40S ribosomal protein S20;40S ribosomal prot…	RPS5;RPS10;RP11-375E1__A.4-005;RPS10L;RPS10P5;OK/SW-cl.26;RPS3;RPS20;RPS25;D6S218E;RPS18;DADB-159G18.1-001;DAMC-227D19.3-001;DAQB-314F24.10-001;hCG_1640167;XXbac-BCX165D10.12-001;XXbac-BPG185D15.7-001;RPS7;hCG_1784266;RPS2;RPS4;LOC392781;tcag7.979;rps2;OK/KNS-cl.6;RPS12;RPS21;hCG_41768;RP5-908M14.8-003;FAU;OK/SW-cl.2;RPS6;hCG_1741512;RP11-513M16.6-001;RP11-513M16.6-002;RP11-513M16.6-004;RPS11;PRO…
0.804549	-0.669953	GSEA	STRUCTURAL_CONSTITUENT_OF_RIBOSOME	59	Color [Lime]	0	0	60S ribosomal protein L5;cDNA, FLJ95579, Homo sapiens ribosomal protein L5 (RPL5), mRNA;Ribosomal protein L5;Ribosomal protein L5, isoform CRA_c;cDNA FLJ38496 fis, clone FELIV1000137, highly similar to 60S RIBOSOMAL PROTEIN L5;Ribosomal protein L5, isoform CRA_b;Ribosomal protein L5 variant;Ribosomal protein L5, isoform CRA_a;RPL5 protein;60S ribosomal protein L1;60S ribosomal protein L4;cDNA FLJ…	MSTP030;RPL5;hCG_2028912;RPL1;RPL4;MRPS14;MRPS7;RPS5;RPS10;RP11-375E1__A.4-005;RPS10L;RPS10P5;D11S2243E;RPLP2;RPP2;hCG_1778304;RPLP0;OK/SW-cl.26;RPS3;RPS20;RPS25;RPL8;D6S218E;RPS18;DADB-159G18.1-001;DAMC-227D19.3-001;DAQB-314F24.10-001;hCG_1640167;XXbac-BCX165D10.12-001;XXbac-BPG185D15.7-001;RPS7;hCG_1784266;RPS2;RPS4;LOC392781;tcag7.979;rps2;OK/KNS-cl.6;RPS12;RPS21;hCG_41768;RP5-908M14.8-003;FAU…
0.805922	-0.694031	GOBP name	cellular protein complex disassembly	70	Color [Lime]	0	0	60S ribosomal protein L5;cDNA, FLJ95579, Homo sapiens ribosomal protein L5 (RPL5), mRNA;Ribosomal protein L5;Ribosomal protein L5, isoform CRA_c;cDNA FLJ38496 fis, clone FELIV1000137, highly similar to 60S RIBOSOMAL PROTEIN L5;Ribosomal protein L5, isoform CRA_b;Ribosomal protein L5 variant;Ribosomal protein L5, isoform CRA_a;RPL5 protein;60S ribosomal protein L1;60S ribosomal protein L4;cDNA FLJ…	MSTP030;RPL5;hCG_2028912;RPL1;RPL4;RPS5;RPS10;RP11-375E1__A.4-005;RPS10L;RPS10P5;D11S2243E;RPLP2;RPP2;hCG_1778304;RPLP0;NAPA;SNAPA;RPL23;OK/SW-cl.26;RPS3;CFL;CFL1;RPS20;RPS25;RPL8;D6S218E;RPS18;DADB-159G18.1-001;DAMC-227D19.3-001;DAQB-314F24.10-001;hCG_1640167;XXbac-BCX165D10.12-001;XXbac-BPG185D15.7-001;RPS7;hCG_1784266;RPS2;RPS4;LOC392781;tcag7.979;rps2;OK/KNS-cl.6;RPS12;RPS21;hCG_41768;RP5-908…
0.805922	-0.694031	GOBP name	protein complex disassembly	70	Color [Lime]	0	0	60S ribosomal protein L5;cDNA, FLJ95579, Homo sapiens ribosomal protein L5 (RPL5), mRNA;Ribosomal protein L5;Ribosomal protein L5, isoform CRA_c;cDNA FLJ38496 fis, clone FELIV1000137, highly similar to 60S RIBOSOMAL PROTEIN L5;Ribosomal protein L5, isoform CRA_b;Ribosomal protein L5 variant;Ribosomal protein L5, isoform CRA_a;RPL5 protein;60S ribosomal protein L1;60S ribosomal protein L4;cDNA FLJ…	MSTP030;RPL5;hCG_2028912;RPL1;RPL4;RPS5;RPS10;RP11-375E1__A.4-005;RPS10L;RPS10P5;D11S2243E;RPLP2;RPP2;hCG_1778304;RPLP0;NAPA;SNAPA;RPL23;OK/SW-cl.26;RPS3;CFL;CFL1;RPS20;RPS25;RPL8;D6S218E;RPS18;DADB-159G18.1-001;DAMC-227D19.3-001;DAQB-314F24.10-001;hCG_1640167;XXbac-BCX165D10.12-001;XXbac-BPG185D15.7-001;RPS7;hCG_1784266;RPS2;RPS4;LOC392781;tcag7.979;rps2;OK/KNS-cl.6;RPS12;RPS21;hCG_41768;RP5-908…
0.8062	-0.697667	Keywords	Ribosomalprotein	72	Color [Lime]	0	0	60S ribosomal protein L5;cDNA, FLJ95579, Homo sapiens ribosomal protein L5 (RPL5), mRNA;Ribosomal protein L5;Ribosomal protein L5, isoform CRA_c;cDNA FLJ38496 fis, clone FELIV1000137, highly similar to 60S RIBOSOMAL PROTEIN L5;Ribosomal protein L5, isoform CRA_b;Ribosomal protein L5 variant;Ribosomal protein L5, isoform CRA_a;RPL5 protein;60S ribosomal protein L1;60S ribosomal protein L4;cDNA FLJ…	MSTP030;RPL5;hCG_2028912;RPL1;RPL4;MRPS14;MRPS7;C2orf1;MRPL33;hCG_1820980;RPS5;RPS10;RP11-375E1__A.4-005;RPS10L;RPS10P5;D11S2243E;RPLP2;RPP2;hCG_1778304;RPLP0;RPL23;OK/SW-cl.26;RPS3;RPS20;RPS25;RPL8;D6S218E;RPS18;DADB-159G18.1-001;DAMC-227D19.3-001;DAQB-314F24.10-001;hCG_1640167;XXbac-BCX165D10.12-001;XXbac-BPG185D15.7-001;RPS7;hCG_1784266;RPS2;RPS4;LOC392781;tcag7.979;rps2;OK/KNS-cl.6;RPS12;RPS2…
0.816638	-0.684042	GSEA	REACTOME_PEPTIDE_CHAIN_ELONGATION	68	Color [Lime]	0	0	60S ribosomal protein L5;cDNA, FLJ95579, Homo sapiens ribosomal protein L5 (RPL5), mRNA;Ribosomal protein L5;Ribosomal protein L5, isoform CRA_c;cDNA FLJ38496 fis, clone FELIV1000137, highly similar to 60S RIBOSOMAL PROTEIN L5;Ribosomal protein L5, isoform CRA_b;Ribosomal protein L5 variant;Ribosomal protein L5, isoform CRA_a;RPL5 protein;60S ribosomal protein L1;60S ribosomal protein L4;cDNA FLJ…	MSTP030;RPL5;hCG_2028912;RPL1;RPL4;RPS5;RPS10;RP11-375E1__A.4-005;RPS10L;RPS10P5;D11S2243E;RPLP2;RPP2;hCG_1778304;RPLP0;RPL23;OK/SW-cl.26;RPS3;RPS20;RPS25;RPL8;D6S218E;RPS18;DADB-159G18.1-001;DAMC-227D19.3-001;DAQB-314F24.10-001;hCG_1640167;XXbac-BCX165D10.12-001;XXbac-BPG185D15.7-001;RPS7;hCG_1784266;RPS2;RPS4;LOC392781;tcag7.979;rps2;OK/KNS-cl.6;RPS12;RPS21;hCG_41768;RP5-908M14.8-003;FAU;hCG_19…
0.826107	-0.83272	GOCC name	cytosolic large ribosomal subunit	37	Color [Lime]	6.66134e-16	4.4964e-13	60S ribosomal protein L5;cDNA, FLJ95579, Homo sapiens ribosomal protein L5 (RPL5), mRNA;Ribosomal protein L5;Ribosomal protein L5, isoform CRA_c;cDNA FLJ38496 fis, clone FELIV1000137, highly similar to 60S RIBOSOMAL PROTEIN L5;Ribosomal protein L5, isoform CRA_b;Ribosomal protein L5 variant;Ribosomal protein L5, isoform CRA_a;RPL5 protein;60S ribosomal protein L1;60S ribosomal protein L4;cDNA FLJ…	MSTP030;RPL5;hCG_2028912;RPL1;RPL4;D11S2243E;RPLP2;RPP2;hCG_1778304;RPLP0;RPL23;RPL8;hCG_1988529;RPL23A;RPL12;RPL19;RPL31;hCG_27618;RPL26;GIG33;RPL35A;RPL7;WUGSC:H_RG054D04.1;OK/SW-cl.103;RPL9;RPL9P7;RPL9P8;RPL9P9;hCG_37461;RPL29;RP11-632C17__A.1-001;RPS27A;UBA80;UBCEP1;hCG_1987923;UBC;DKFZp434K0435;hCG_1998947;UBB;UBA52;UBCEP2;hCG_37048;RPL28;hCG_38234;RPL18;RPL38;RPL36;RPL22;RPL22L2;RPL27;RPL30…
0.826107	-0.83272	Corum	60S ribosomal subunit, cytoplasmic	37	Color [Lime]	6.66134e-16	1.66978e-13	60S ribosomal protein L5;cDNA, FLJ95579, Homo sapiens ribosomal protein L5 (RPL5), mRNA;Ribosomal protein L5;Ribosomal protein L5, isoform CRA_c;cDNA FLJ38496 fis, clone FELIV1000137, highly similar to 60S RIBOSOMAL PROTEIN L5;Ribosomal protein L5, isoform CRA_b;Ribosomal protein L5 variant;Ribosomal protein L5, isoform CRA_a;RPL5 protein;60S ribosomal protein L1;60S ribosomal protein L4;cDNA FLJ…	MSTP030;RPL5;hCG_2028912;RPL1;RPL4;D11S2243E;RPLP2;RPP2;hCG_1778304;RPLP0;RPL23;RPL8;hCG_1988529;RPL23A;RPL12;RPL19;RPL31;hCG_27618;RPL26;GIG33;RPL35A;RPL7;WUGSC:H_RG054D04.1;OK/SW-cl.103;RPL9;RPL9P7;RPL9P8;RPL9P9;hCG_37461;RPL29;RP11-632C17__A.1-001;RPS27A;UBA80;UBCEP1;hCG_1987923;UBC;DKFZp434K0435;hCG_1998947;UBB;UBA52;UBCEP2;hCG_37048;RPL28;hCG_38234;RPL18;RPL38;RPL36;RPL22;RPL22L2;RPL27;RPL30…
0.835985	-0.716188	GOBP name	translational termination	67	Color [Lime]	0	0	60S ribosomal protein L5;cDNA, FLJ95579, Homo sapiens ribosomal protein L5 (RPL5), mRNA;Ribosomal protein L5;Ribosomal protein L5, isoform CRA_c;cDNA FLJ38496 fis, clone FELIV1000137, highly similar to 60S RIBOSOMAL PROTEIN L5;Ribosomal protein L5, isoform CRA_b;Ribosomal protein L5 variant;Ribosomal protein L5, isoform CRA_a;RPL5 protein;60S ribosomal protein L1;60S ribosomal protein L4;cDNA FLJ…	MSTP030;RPL5;hCG_2028912;RPL1;RPL4;RPS5;RPS10;RP11-375E1__A.4-005;RPS10L;RPS10P5;D11S2243E;RPLP2;RPP2;hCG_1778304;RPLP0;RPL23;OK/SW-cl.26;RPS3;RPS20;RPS25;RPL8;D6S218E;RPS18;DADB-159G18.1-001;DAMC-227D19.3-001;DAQB-314F24.10-001;hCG_1640167;XXbac-BCX165D10.12-001;XXbac-BPG185D15.7-001;RPS7;hCG_1784266;RPS2;RPS4;LOC392781;tcag7.979;rps2;OK/KNS-cl.6;RPS12;RPS21;hCG_41768;RP5-908M14.8-003;FAU;hCG_19…
0.842364	-0.712371	GSEA	KEGG_RIBOSOME	66	Color [Lime]	0	0	60S ribosomal protein L5;cDNA, FLJ95579, Homo sapiens ribosomal protein L5 (RPL5), mRNA;Ribosomal protein L5;Ribosomal protein L5, isoform CRA_c;cDNA FLJ38496 fis, clone FELIV1000137, highly similar to 60S RIBOSOMAL PROTEIN L5;Ribosomal protein L5, isoform CRA_b;Ribosomal protein L5 variant;Ribosomal protein L5, isoform CRA_a;RPL5 protein;60S ribosomal protein L1;60S ribosomal protein L4;cDNA FLJ…	MSTP030;RPL5;hCG_2028912;RPL1;RPL4;RPS5;RPS10;RP11-375E1__A.4-005;RPS10L;RPS10P5;D11S2243E;RPLP2;RPP2;hCG_1778304;RPLP0;RPL23;OK/SW-cl.26;RPS3;RPS20;RPS25;RPL8;D6S218E;RPS18;DADB-159G18.1-001;DAMC-227D19.3-001;DAQB-314F24.10-001;hCG_1640167;XXbac-BCX165D10.12-001;XXbac-BPG185D15.7-001;RPS7;hCG_1784266;RPS2;RPS4;LOC392781;tcag7.979;rps2;OK/KNS-cl.6;RPS12;RPS21;hCG_41768;RP5-908M14.8-003;FAU;hCG_19…
0.843462	-0.719057	KEGG name	Ribosome	66	Color [Lime]	0	0	60S ribosomal protein L5;cDNA, FLJ95579, Homo sapiens ribosomal protein L5 (RPL5), mRNA;Ribosomal protein L5;Ribosomal protein L5, isoform CRA_c;cDNA FLJ38496 fis, clone FELIV1000137, highly similar to 60S RIBOSOMAL PROTEIN L5;Ribosomal protein L5, isoform CRA_b;Ribosomal protein L5 variant;Ribosomal protein L5, isoform CRA_a;RPL5 protein;60S ribosomal protein L1;60S ribosomal protein L4;cDNA FLJ…	MSTP030;RPL5;hCG_2028912;RPL1;RPL4;RPS5;RPS10;RP11-375E1__A.4-005;RPS10L;RPS10P5;D11S2243E;RPLP2;RPP2;hCG_1778304;RPLP0;RPL23;OK/SW-cl.26;RPS3;RPS20;RPS25;RPL8;D6S218E;RPS18;DADB-159G18.1-001;DAMC-227D19.3-001;DAQB-314F24.10-001;hCG_1640167;XXbac-BCX165D10.12-001;XXbac-BPG185D15.7-001;RPS7;hCG_1784266;RPS2;RPS4;LOC392781;tcag7.979;rps2;OK/KNS-cl.6;RPS12;RPS21;hCG_41768;RP5-908M14.8-003;hCG_198852…
0.84436	-0.717759	GOBP name	viral transcription	66	Color [Lime]	0	0	60S ribosomal protein L5;cDNA, FLJ95579, Homo sapiens ribosomal protein L5 (RPL5), mRNA;Ribosomal protein L5;Ribosomal protein L5, isoform CRA_c;cDNA FLJ38496 fis, clone FELIV1000137, highly similar to 60S RIBOSOMAL PROTEIN L5;Ribosomal protein L5, isoform CRA_b;Ribosomal protein L5 variant;Ribosomal protein L5, isoform CRA_a;RPL5 protein;60S ribosomal protein L1;60S ribosomal protein L4;cDNA FLJ…	MSTP030;RPL5;hCG_2028912;RPL1;RPL4;RPS5;RPS10;RP11-375E1__A.4-005;RPS10L;RPS10P5;D11S2243E;RPLP2;RPP2;hCG_1778304;RPLP0;RPL23;OK/SW-cl.26;RPS3;RPS20;RPS25;RPL8;D6S218E;RPS18;DADB-159G18.1-001;DAMC-227D19.3-001;DAQB-314F24.10-001;hCG_1640167;XXbac-BCX165D10.12-001;XXbac-BPG185D15.7-001;RPS7;hCG_1784266;RPS2;RPS4;LOC392781;tcag7.979;rps2;OK/KNS-cl.6;RPS12;RPS21;hCG_41768;RP5-908M14.8-003;FAU;hCG_19…
0.84436	-0.717759	Corum	Ribosome, cytoplasmic	66	Color [Lime]	0	0	60S ribosomal protein L5;cDNA, FLJ95579, Homo sapiens ribosomal protein L5 (RPL5), mRNA;Ribosomal protein L5;Ribosomal protein L5, isoform CRA_c;cDNA FLJ38496 fis, clone FELIV1000137, highly similar to 60S RIBOSOMAL PROTEIN L5;Ribosomal protein L5, isoform CRA_b;Ribosomal protein L5 variant;Ribosomal protein L5, isoform CRA_a;RPL5 protein;60S ribosomal protein L1;60S ribosomal protein L4;cDNA FLJ…	MSTP030;RPL5;hCG_2028912;RPL1;RPL4;RPS5;RPS10;RP11-375E1__A.4-005;RPS10L;RPS10P5;D11S2243E;RPLP2;RPP2;hCG_1778304;RPLP0;RPL23;OK/SW-cl.26;RPS3;RPS20;RPS25;RPL8;D6S218E;RPS18;DADB-159G18.1-001;DAMC-227D19.3-001;DAQB-314F24.10-001;hCG_1640167;XXbac-BCX165D10.12-001;XXbac-BPG185D15.7-001;RPS7;hCG_1784266;RPS2;RPS4;LOC392781;tcag7.979;rps2;OK/KNS-cl.6;RPS12;RPS21;hCG_41768;RP5-908M14.8-003;FAU;hCG_19…
0.851871	-0.476128	GSEA	MODULE_29	24	Color [Lime]	5.81011e-08	1.42992e-05	40S ribosomal protein S10;Ribosomal protein S10 variant;Ribosomal protein S10;Putative 40S ribosomal protein S10-like;40S ribosomal protein S3;Ribosomal protein S3 variant;Ribosomal protein S3;cDNA FLJ58953, highly similar to 40S ribosomal protein S20;40S ribosomal protein S20;40S ribosomal protein S25;40S ribosomal protein S18;Ke-3;Ribosomal protein S18;Ribosomal protein S18, isoform CRA_b;40S r…	RPS10;RP11-375E1__A.4-005;RPS10L;RPS10P5;OK/SW-cl.26;RPS3;RPS20;RPS25;D6S218E;RPS18;DADB-159G18.1-001;DAMC-227D19.3-001;DAQB-314F24.10-001;hCG_1640167;XXbac-BCX165D10.12-001;XXbac-BPG185D15.7-001;RPS7;hCG_1784266;RPS2;RPS4;LOC392781;tcag7.979;rps2;OK/KNS-cl.6;RPS12;RPS21;hCG_41768;RP5-908M14.8-003;OK/SW-cl.2;RPS6;hCG_1741512;RP11-513M16.6-001;RP11-513M16.6-002;RP11-513M16.6-004;PRO2640;RPS14;RPS2…
-0.665586	0.345347	GSEA	MODULE_27	19	Color [Red]	0.000221266	0.0195617	Low-density lipoprotein receptor;cDNA FLJ54620, highly similar to Low-density lipoprotein receptor;cDNA FLJ50672, highly similar to Low-density lipoprotein receptor;Low density lipoprotein receptor variant;Mutant LDL receptor;Low density lipoprotein receptor;cDNA FLJ50552, highly similar to Low-density lipoprotein receptor;cDNA FLJ50622, highly similar to Low-density lipoprotein receptor;cDNA FLJ…	LDLR;ldlr;B2M;CDABP0092;HDCMA22P;beta 2-microglobulin;F3;ERBB4;HER4;EGFR;ERBB1;ECK;EPHA2;C7orf1;CLDN3;CPETR2;hCG_1737329;CLDN6;UNQ757/PRO1488;CLDN9;CLDN4;CPER;CPETR1;WBSCR8;hCG_1737330;GPCR5A;GPRC5A;RAI3;RAIG1;LGALS3BP;M2BP;ITGA3;MSK18;AXL;UFO;ufo;NRP;NRP1;VEGF165R;DKFZp781F1414;RP11-342D11.1-002;RP11-342D11.1-005;hCG_19074;RP11-342D11.1-004;RP11-342D11.1-011;DKFZp686A03134;DKFZp686M1967;RP11-342…
-0.588761	0.24763	GSEA	DEBIASI_APOPTOSIS_BY_REOVIRUS_INFECTION_DN	31	Color [Red]	4.85265e-05	0.00581425	Low-density lipoprotein receptor;cDNA FLJ54620, highly similar to Low-density lipoprotein receptor;cDNA FLJ50672, highly similar to Low-density lipoprotein receptor;Low density lipoprotein receptor variant;Mutant LDL receptor;Low density lipoprotein receptor;cDNA FLJ50552, highly similar to Low-density lipoprotein receptor;cDNA FLJ50622, highly similar to Low-density lipoprotein receptor;LIM and …	LDLR;ldlr;LASP1;MLN50;GRP170;HYOU1;ORP150;DKFZp686N08236;DBN1;D0S117E;hCG_2039393;MKI67;TUBB2C;TUBB4;TUBB5;CD98LC;LAT1;MPE16;SLC7A5;lat1;ITGA6;CANPL1;CAPN1;PIG30;H2AFZ;H2AZ;H2AFV;H2AV;hCG_19242;ASCT2;M7V1;RDR;RDRC;SLC1A5;AHNAK;PM227;ESYT1;FAM62A;KIAA0747;MBC2;TFRC;IDH1;PICD;hCG_15937;KIAA0144;NICE4;UBAP2L;RP11-205M9.4-005;ARHGAP29;PARG1;ABPL;FLN2;FLNC;FLN;FLN1;FLNA;FLJ00119;XX-FW83128A1.1-010;FAD…
-0.578757	-0.494128	GSEA	GNF2_CCNB2	12	Color [Red]	0.000210537	0.0191715	Nucleolar and spindle-associated protein 1;cDNA FLJ78441, highly similar to Homo sapiens nucleolar and spindle associated protein 1 (NUSAP1),mRNA;UbcH10;Ubiquitin carrier protein C;Ubiquitin-conjugating enzyme E2 C;Ubiquitin-protein ligase C;Ubiquitin carrier protein;Cyclin;Proliferating cell nuclear antigen;CTCL tumor antigen se20-10;Cytoskeleton-associated protein 2;Tumor- and microtubule-assoc…	ANKT;BM-037;NUSAP1;PRO0310;UBCH10;UBE2C;hCG_38372;PCNA;CKAP2;LB1;TMAP;hCG_1743134;E2EPF;OK/SW-cl.73;UBE2S;TOP2;TOP2A;OK/SW-cl.29;TS;TYMS;hCG_1994842;AIK;ARK1;AURA;AURKA;BTAK;STK15;STK6;RP5-1167H4.6-011;RP5-1167H4.6-002;EG5;KIF11;KNSL1;TRIP5;PBK;TOPK;CDC20;CDC2
-0.559803	0.0356917	GOCC name	integral to plasma membrane	30	Color [Red]	0.000149723	0.0036094	Low-density lipoprotein receptor;cDNA FLJ54620, highly similar to Low-density lipoprotein receptor;cDNA FLJ50672, highly similar to Low-density lipoprotein receptor;Low density lipoprotein receptor variant;Mutant LDL receptor;Low density lipoprotein receptor;cDNA FLJ50552, highly similar to Low-density lipoprotein receptor;cDNA FLJ50622, highly similar to Low-density lipoprotein receptor;Putative…	LDLR;ldlr;CD81;TAPA1;TSPAN28;MCT3;MCT4;SLC16A3;ANT2;SLC25A5;ATP6A1;ATP6V1A;ATP6V1A1;VPP2;EBP;CAV;CAV1;hCG_39088;tcag7.24;MC1R;MSHR;hCG_2039647;TUBB3;hCG_2042771;TUBB4;hCG_1983504;PHB;hCG_29613;ASCT2;M7V1;RDR;RDRC;SLC1A5;DEGS1;DES1;MIG15;MLD;ECK;EPHA2;C7orf1;CLDN3;CPETR2;hCG_1737329;CLDN6;UNQ757/PRO1488;CLDN9;CLDN4;CPER;CPETR1;WBSCR8;hCG_1737330;TFRC;GPCR5A;GPRC5A;RAI3;RAIG1;DAF;CD55;RP11-357P18.1…
-0.547265	-0.114593	Keywords	Signal	61	Color [Red]	1.11732e-08	9.69832e-07	Low-density lipoprotein receptor;cDNA FLJ54620, highly similar to Low-density lipoprotein receptor;cDNA FLJ50672, highly similar to Low-density lipoprotein receptor;Low density lipoprotein receptor variant;Mutant LDL receptor;Low density lipoprotein receptor;cDNA FLJ50552, highly similar to Low-density lipoprotein receptor;cDNA FLJ50622, highly similar to Low-density lipoprotein receptor;150 kDa …	LDLR;ldlr;GRP170;HYOU1;ORP150;DKFZp686N08236;F11R;JAM1;JCAM;UNQ264/PRO301;hCG_20857;RP11-544M22.2-001;GRP78;HSPA5;B2M;CDABP0092;HDCMA22P;beta 2-microglobulin;PAI1;PLANH1;SERPINE1;AGR2;AG2;UNQ515/PRO1030;hCG_19292;tcag7.197;NT5;NT5E;NTE;hCG_401111;RP11-321N4.1-003;F3;ITGA6;ERBA2L;P4HB;PDI;PDIA1;PO4DB;hCG_95895;CPSD;CTSD;CD59;MIC11;MIN1;MIN2;MIN3;MSK21;hCG_2033390;G2AN;GANAB;KIAA0088;HAI2;KOP;SPINT…
-0.546916	-0.280111	GOCC name	integral to endoplasmic reticulum membrane	15	Color [Red]	0.00105435	0.0161746	78 kDa glucose-regulated protein;Endoplasmic reticulum lumenal Ca(2+)-binding protein grp78;Heat shock 70 kDa protein 5;Immunoglobulin heavy chain-binding protein;cDNA FLJ60062, highly similar to 78 kDa glucose-regulated protein;HSPA5 protein;Dolichol-phosphate mannose synthase subunit 3;Dolichol-phosphate mannosyltransferase subunit 3;Dolichyl-phosphate beta-D-mannosyltransferase subunit 3;DPM s…	GRP78;HSPA5;DPM3;hCG_1640756;RP11-540D14.7-003;SSR3;TRAPG;CALR;CRTC;CANX;GPSN2;SC2;TECR;H13;HM13;IMP1;MSTP086;PSL3;SPP;hCG_37392;BCAP31;hCG_2004982;BAP31;DXS1357E;KIAA0886;My043;NOGO;RTN4;SP1507;hCG_1784307;FKBP38;FKBP8;HLA-B;HLAB;HLA;HLA-A;HLA-B*;DAAP-84C21.8-002;HLA-G;DADB-15K14.8-002;DAMA-50J3.12-002;DAMC-101F5.7-002;DAQB-346J13.1-002;DASS-366B6.2-002;hCG_1999524;XXbac-BCX209H21.15-002;XXbac-B…
-0.546916	-0.280111	GOCC name	intrinsic to endoplasmic reticulum membrane	15	Color [Red]	0.00105435	0.0158152	78 kDa glucose-regulated protein;Endoplasmic reticulum lumenal Ca(2+)-binding protein grp78;Heat shock 70 kDa protein 5;Immunoglobulin heavy chain-binding protein;cDNA FLJ60062, highly similar to 78 kDa glucose-regulated protein;HSPA5 protein;Dolichol-phosphate mannose synthase subunit 3;Dolichol-phosphate mannosyltransferase subunit 3;Dolichyl-phosphate beta-D-mannosyltransferase subunit 3;DPM s…	GRP78;HSPA5;DPM3;hCG_1640756;RP11-540D14.7-003;SSR3;TRAPG;CALR;CRTC;CANX;GPSN2;SC2;TECR;H13;HM13;IMP1;MSTP086;PSL3;SPP;hCG_37392;BCAP31;hCG_2004982;BAP31;DXS1357E;KIAA0886;My043;NOGO;RTN4;SP1507;hCG_1784307;FKBP38;FKBP8;HLA-B;HLAB;HLA;HLA-A;HLA-B*;DAAP-84C21.8-002;HLA-G;DADB-15K14.8-002;DAMA-50J3.12-002;DAMC-101F5.7-002;DAQB-346J13.1-002;DASS-366B6.2-002;hCG_1999524;XXbac-BCX209H21.15-002;XXbac-B…
-0.544897	-0.163029	GSEA	DUTERTRE_ESTRADIOL_RESPONSE_24HR_UP	28	Color [Red]	5.7862e-05	0.00658614	Nucleolar and spindle-associated protein 1;cDNA FLJ78441, highly similar to Homo sapiens nucleolar and spindle associated protein 1 (NUSAP1),mRNA;Antigen KI-67;cDNA FLJ56929, highly similar to Antigen KI-67;3-beta-hydroxysteroid-Delta(8),Delta(7)-isomerase;Cholestenol Delta-isomerase;Delta(8)-Delta(7) sterol isomerase;Emopamil-binding protein;Putative uncharacterized protein EBP;4F2 light chain;C…	ANKT;BM-037;NUSAP1;PRO0310;MKI67;EBP;CD98LC;LAT1;MPE16;SLC7A5;lat1;CPSD;CTSD;NDPKA;NM23;NME1;UBCH10;UBE2C;hCG_38372;RFC2;hCG_18034;CDC46;MCM5;hCG_41525;RP5-824I19__A.1-001;RP5-824I19__A.1-002;PCNA;RFC5;RFC3;CAPG;NCAPG;NYMEL3;LAP2;TMPO;LMN2;LMNB;LMNB1;MTHFC;MTHFD;MTHFD1;TOP2;TOP2A;FKBP4;FKBP52;GLUT14;GLUT3;SLC2A14;SLC2A3;GLUT1;SLC2A1;AIM;CXXC9;DNMT;DNMT1;OK/SW-cl.29;TS;TYMS;hCG_1994842;AIK;ARK1;AU…
-0.520106	0.0570106	GOCC name	intrinsic to plasma membrane	32	Color [Red]	0.000312875	0.0068126	Low-density lipoprotein receptor;cDNA FLJ54620, highly similar to Low-density lipoprotein receptor;cDNA FLJ50672, highly similar to Low-density lipoprotein receptor;Low density lipoprotein receptor variant;Mutant LDL receptor;Low density lipoprotein receptor;cDNA FLJ50552, highly similar to Low-density lipoprotein receptor;cDNA FLJ50622, highly similar to Low-density lipoprotein receptor;Putative…	LDLR;ldlr;CD81;TAPA1;TSPAN28;MCT3;MCT4;SLC16A3;ANT2;SLC25A5;ATP6A1;ATP6V1A;ATP6V1A1;VPP2;EBP;CAV;CAV1;hCG_39088;tcag7.24;F3;CD59;MIC11;MIN1;MIN2;MIN3;MSK21;hCG_2033390;MC1R;MSHR;hCG_2039647;TUBB3;hCG_2042771;TUBB4;hCG_1983504;PHB;hCG_29613;ASCT2;M7V1;RDR;RDRC;SLC1A5;DEGS1;DES1;MIG15;MLD;ECK;EPHA2;C7orf1;CLDN3;CPETR2;hCG_1737329;CLDN6;UNQ757/PRO1488;CLDN9;CLDN4;CPER;CPETR1;WBSCR8;hCG_1737330;TFRC;…
-0.514425	-0.253273	GOCC name	integral to organelle membrane	18	Color [Red]	0.00084433	0.0135696	78 kDa glucose-regulated protein;Endoplasmic reticulum lumenal Ca(2+)-binding protein grp78;Heat shock 70 kDa protein 5;Immunoglobulin heavy chain-binding protein;cDNA FLJ60062, highly similar to 78 kDa glucose-regulated protein;HSPA5 protein;Dolichol-phosphate mannose synthase subunit 3;Dolichol-phosphate mannosyltransferase subunit 3;Dolichyl-phosphate beta-D-mannosyltransferase subunit 3;DPM s…	GRP78;HSPA5;DPM3;hCG_1640756;RP11-540D14.7-003;GALNT2;SSR3;TRAPG;C19orf1;PEREC1;TOM40;TOMM40;CALR;CRTC;CANX;CPT1;CPT1A;GPSN2;SC2;TECR;H13;HM13;IMP1;MSTP086;PSL3;SPP;hCG_37392;BCAP31;hCG_2004982;BAP31;DXS1357E;KIAA0886;My043;NOGO;RTN4;SP1507;hCG_1784307;FKBP38;FKBP8;HLA-B;HLAB;HLA;HLA-A;HLA-B*;DAAP-84C21.8-002;HLA-G;DADB-15K14.8-002;DAMA-50J3.12-002;DAMC-101F5.7-002;DAQB-346J13.1-002;DASS-366B6.2-…
-0.514425	-0.253273	GOCC name	intrinsic to organelle membrane	18	Color [Red]	0.00084433	0.013254	78 kDa glucose-regulated protein;Endoplasmic reticulum lumenal Ca(2+)-binding protein grp78;Heat shock 70 kDa protein 5;Immunoglobulin heavy chain-binding protein;cDNA FLJ60062, highly similar to 78 kDa glucose-regulated protein;HSPA5 protein;Dolichol-phosphate mannose synthase subunit 3;Dolichol-phosphate mannosyltransferase subunit 3;Dolichyl-phosphate beta-D-mannosyltransferase subunit 3;DPM s…	GRP78;HSPA5;DPM3;hCG_1640756;RP11-540D14.7-003;GALNT2;SSR3;TRAPG;C19orf1;PEREC1;TOM40;TOMM40;CALR;CRTC;CANX;CPT1;CPT1A;GPSN2;SC2;TECR;H13;HM13;IMP1;MSTP086;PSL3;SPP;hCG_37392;BCAP31;hCG_2004982;BAP31;DXS1357E;KIAA0886;My043;NOGO;RTN4;SP1507;hCG_1784307;FKBP38;FKBP8;HLA-B;HLAB;HLA;HLA-A;HLA-B*;DAAP-84C21.8-002;HLA-G;DADB-15K14.8-002;DAMA-50J3.12-002;DAMC-101F5.7-002;DAQB-346J13.1-002;DASS-366B6.2-…
-0.513833	0.0963606	Keywords	Glycoprotein	78	Color [Red]	5.03109e-08	2.72937e-06	Low-density lipoprotein receptor;cDNA FLJ54620, highly similar to Low-density lipoprotein receptor;cDNA FLJ50672, highly similar to Low-density lipoprotein receptor;Low density lipoprotein receptor variant;Mutant LDL receptor;Low density lipoprotein receptor;cDNA FLJ50552, highly similar to Low-density lipoprotein receptor;cDNA FLJ50622, highly similar to Low-density lipoprotein receptor;150 kDa …
-0.51112	-0.294504	GSEA	ROSTY_CERVICAL_CANCER_PROLIFERATION_CLUSTER	23	Color [Red]	9.15599e-05	0.00958327	Nucleolar and spindle-associated protein 1;cDNA FLJ78441, highly similar to Homo sapiens nucleolar and spindle associated protein 1 (NUSAP1),mRNA;Importin subunit alpha-2;Karyopherin subunit alpha-2;RAG cohort protein 1;SRP1-alpha;cDNA FLJ78270, highly similar to Homo sapiens karyopherin alpha 2 (RAG cohort 1, importin alpha 1)(KPNA2), mRNA;Karyopherin alpha 2 (RAG cohort 1, importin alpha 1);Ant…	ANKT;BM-037;NUSAP1;PRO0310;KPNA2;RCH1;SRP1;MKI67;EBP;ACAC;ACACA;ACC1;ACCA;hCG_30204;MAD2;MAD2L1;UBCH10;UBE2C;hCG_38372;PAFAH1B3;PAFAHG;H2AFZ;H2AZ;H2AFV;H2AV;hCG_19242;DPP3;DKFZp686O1117;PCNA;CAPG;NCAPG;NYMEL3;HMGA1;HMGIY;LAP2;TMPO;E2EPF;OK/SW-cl.73;UBE2S;LMN2;LMNB;LMNB1;TOP2;TOP2A;OK/SW-cl.29;TS;TYMS;hCG_1994842;CCNB;CCNB1;AIK;ARK1;AURA;AURKA;BTAK;STK15;STK6;RP5-1167H4.6-011;RP5-1167H4.6-002;EG5;…
-0.508801	-0.313236	GOCC name	endoplasmic reticulum lumen	15	Color [Red]	0.0013279	0.0186736	150 kDa oxygen-regulated protein;170 kDa glucose-regulated protein;Hypoxia up-regulated protein 1;cDNA, FLJ94899, Homo sapiens hypoxia up-regulated 1 (HYOU1), mRNA;Oxigen-regulated protein 150;cDNA FLJ45395 fis, clone BRHIP3027191, highly similar to 150 kDa oxygen-regulated protein (Orp150);cDNA FLJ59408, highly similar to 150 kDa oxygen-regulated protein (Orp150);cDNA FLJ54564, highly similar to…	GRP170;HYOU1;ORP150;DKFZp686N08236;GRP78;HSPA5;B2M;CDABP0092;HDCMA22P;beta 2-microglobulin;ERBA2L;P4HB;PDI;PDIA1;PO4DB;hCG_95895;G2AN;GANAB;KIAA0088;CALR;CRTC;CANX;C12orf8;ERP28;ERP29;ERP57;ERP60;GRP58;PDIA3;GRP94;HSP90B1;TRA1;CBP1;CBP2;HSP47;PIG14;SERPINH1;SERPINH2;ra-a47;GROS1;LEPRE1;P3H1;PSEC0109;DKFZp547C166;TLP46;TXNDC5;UNQ364/PRO700;DKFZp666I134;STRF8;hCG_1811539;PDIA6;TXNDC7;hCG_22033;P5;G…
-0.498753	-0.496882	GSEA	GNF2_CENPF	15	Color [Red]	0.000125749	0.0124464	Nucleolar and spindle-associated protein 1;cDNA FLJ78441, highly similar to Homo sapiens nucleolar and spindle associated protein 1 (NUSAP1),mRNA;Antigen KI-67;cDNA FLJ56929, highly similar to Antigen KI-67;UbcH10;Ubiquitin carrier protein C;Ubiquitin-conjugating enzyme E2 C;Ubiquitin-protein ligase C;Ubiquitin carrier protein;Cyclin;Proliferating cell nuclear antigen;CTCL tumor antigen se20-10;C…	ANKT;BM-037;NUSAP1;PRO0310;MKI67;UBCH10;UBE2C;hCG_38372;PCNA;CKAP2;LB1;TMAP;hCG_1743134;DNAJC9;hCG_2024613;LAP2;TMPO;E2EPF;OK/SW-cl.73;UBE2S;TOP2;TOP2A;OK/SW-cl.29;TS;TYMS;hCG_1994842;AIK;ARK1;AURA;AURKA;BTAK;STK15;STK6;RP5-1167H4.6-011;RP5-1167H4.6-002;CDC47;MCM2;MCM7;hCG_2023614;tcag7.648;EG5;KIF11;KNSL1;TRIP5;CDC20;CDC2
-0.39278	-0.0457965	GSEA	GOBERT_OLIGODENDROCYTE_DIFFERENTIATION_UP	56	Color [Red]	0.000172816	0.0167411	Low-density lipoprotein receptor;cDNA FLJ54620, highly similar to Low-density lipoprotein receptor;cDNA FLJ50672, highly similar to Low-density lipoprotein receptor;Low density lipoprotein receptor variant;Mutant LDL receptor;Low density lipoprotein receptor;cDNA FLJ50552, highly similar to Low-density lipoprotein receptor;cDNA FLJ50622, highly similar to Low-density lipoprotein receptor;Nucleola…	LDLR;ldlr;ANKT;BM-037;NUSAP1;PRO0310;LASP1;MLN50;DAAP-21F2.2-001;DAMC-117B11.3-001;VARS;G7A;VARS2;KPNA2;RCH1;SRP1;MKI67;DCAF7;HAN11;WDR68;CYP20;CYPH;PPIH;hCG_21746;PAB1;PABP1;PABPC1;PABPC2;PABP3;PABPC3;PABPL3;hCG_1774619;RP11-165I9.5-001;C20orf119;PABPC1L;RP5-1069P2.6-017;CLIM1;CLP36;PDLIM1;CLIC1;NCC27;DADB-110M10.1-001;DAMA-236L13.3-001;DAMC-117B11.2-001;DAQB-350E15.4-001;DASS-312M4.8-001;XXbac-…
-0.341984	-0.0282061	Keywords	Disulfidebond	79	Color [Red]	0.000148044	0.00356951	Low-density lipoprotein receptor;cDNA FLJ54620, highly similar to Low-density lipoprotein receptor;cDNA FLJ50672, highly similar to Low-density lipoprotein receptor;Low density lipoprotein receptor variant;Mutant LDL receptor;Low density lipoprotein receptor;cDNA FLJ50552, highly similar to Low-density lipoprotein receptor;cDNA FLJ50622, highly similar to Low-density lipoprotein receptor;Putative…	LDLR;ldlr;CD81;TAPA1;TSPAN28;CLIC3;hCG_1780828;RP11-229P13.3-003;PAGA;PAGB;PRDX1;TDPX2;TIM13B;TIMM13;TIMM13A;TIMM13B;F11R;JAM1;JCAM;UNQ264/PRO301;hCG_20857;RP11-544M22.2-001;B2M;CDABP0092;HDCMA22P;beta 2-microglobulin;GALNT2;GOLPH3;GPP34;PPP1CC;AGR2;AG2;UNQ515/PRO1030;hCG_19292;tcag7.197;C9orf49;CHCHD9;AAG10;C7orf17;CHCHD2;ATP1B3;CD98LC;LAT1;MPE16;SLC7A5;lat1;NT5;NT5E;NTE;hCG_401111;RP11-321N4.1-…
-0.311819	-0.1841	GOCC name	intrinsic to membrane	141	Color [Red]	1.69433e-08	1.63381e-06	Low-density lipoprotein receptor;cDNA FLJ54620, highly similar to Low-density lipoprotein receptor;cDNA FLJ50672, highly similar to Low-density lipoprotein receptor;Low density lipoprotein receptor variant;Mutant LDL receptor;Low density lipoprotein receptor;cDNA FLJ50552, highly similar to Low-density lipoprotein receptor;cDNA FLJ50622, highly similar to Low-density lipoprotein receptor;Putative…
-0.308442	-0.192888	GOCC name	integral to membrane	138	Color [Red]	1.81592e-08	1.36194e-06	Low-density lipoprotein receptor;cDNA FLJ54620, highly similar to Low-density lipoprotein receptor;cDNA FLJ50672, highly similar to Low-density lipoprotein receptor;Low density lipoprotein receptor variant;Mutant LDL receptor;Low density lipoprotein receptor;cDNA FLJ50552, highly similar to Low-density lipoprotein receptor;cDNA FLJ50622, highly similar to Low-density lipoprotein receptor;Putative…
-0.302296	-0.220533	GOCC name	membrane-enclosed lumen	48	Color [Red]	0.000369673	0.00733909	Natural killer cell-enhancing factor A;Peroxiredoxin-1;Proliferation-associated gene protein;Thioredoxin peroxidase 2;Thioredoxin-dependent peroxide reductase 2;cDNA, FLJ92164, highly similar to Homo sapiens peroxiredoxin 1 (PRDX1), mRNA;150 kDa oxygen-regulated protein;170 kDa glucose-regulated protein;Hypoxia up-regulated protein 1;cDNA, FLJ94899, Homo sapiens hypoxia up-regulated 1 (HYOU1), mR…	PAGA;PAGB;PRDX1;TDPX2;GRP170;HYOU1;ORP150;DKFZp686N08236;SHMT2;DKFZp686P09201;hCG_41231;ARL2;hCG_23373;GRP78;HSPA5;B2M;CDABP0092;HDCMA22P;beta 2-microglobulin;GOLPH3;GPP34;PAI1;PLANH1;SERPINE1;ERBA2L;P4HB;PDI;PDIA1;PO4DB;hCG_95895;CPSD;CTSD;G2AN;GANAB;KIAA0088;PSAP;RP11-472K8.1-002;GLBA;SAP1;hCG_1787837;RP11-472K8.1-001;ACTN1;hCG_22243;ACTN2;hCG_1810883;ACTN4;C1QBP;GC1QBP;HABP1;SF2P32;DLD;GCSL;LA…
-0.297899	-0.192798	Keywords	Transmembranehelix	131	Color [Red]	8.00359e-08	3.85951e-06	Low-density lipoprotein receptor;cDNA FLJ54620, highly similar to Low-density lipoprotein receptor;cDNA FLJ50672, highly similar to Low-density lipoprotein receptor;Low density lipoprotein receptor variant;Mutant LDL receptor;Low density lipoprotein receptor;cDNA FLJ50552, highly similar to Low-density lipoprotein receptor;cDNA FLJ50622, highly similar to Low-density lipoprotein receptor;Putative…
-0.28073	-0.265144	GOCC name	intracellular organelle lumen	36	Color [Red]	0.00132091	0.0189705	Natural killer cell-enhancing factor A;Peroxiredoxin-1;Proliferation-associated gene protein;Thioredoxin peroxidase 2;Thioredoxin-dependent peroxide reductase 2;cDNA, FLJ92164, highly similar to Homo sapiens peroxiredoxin 1 (PRDX1), mRNA;150 kDa oxygen-regulated protein;170 kDa glucose-regulated protein;Hypoxia up-regulated protein 1;cDNA, FLJ94899, Homo sapiens hypoxia up-regulated 1 (HYOU1), mR…	PAGA;PAGB;PRDX1;TDPX2;GRP170;HYOU1;ORP150;DKFZp686N08236;GRP78;HSPA5;B2M;CDABP0092;HDCMA22P;beta 2-microglobulin;ERBA2L;P4HB;PDI;PDIA1;PO4DB;hCG_95895;CPSD;CTSD;G2AN;GANAB;KIAA0088;PSAP;RP11-472K8.1-002;GLBA;SAP1;hCG_1787837;RP11-472K8.1-001;C1QBP;GC1QBP;HABP1;SF2P32;DLD;GCSL;LAD;PHE3;ERBB4;HER4;EGFR;ERBB1;CALR;CRTC;CANX;GRL;NR3C1;OAT;DKFZp781A11155;C12orf8;ERP28;ERP29;ACR1;PRDX5;SBBI10;ERP57;ERP…
-0.27971	-0.188817	Keywords	Transmembrane	137	Color [Red]	1.96736e-07	8.53836e-06	Low-density lipoprotein receptor;cDNA FLJ54620, highly similar to Low-density lipoprotein receptor;cDNA FLJ50672, highly similar to Low-density lipoprotein receptor;Low density lipoprotein receptor variant;Mutant LDL receptor;Low density lipoprotein receptor;cDNA FLJ50552, highly similar to Low-density lipoprotein receptor;cDNA FLJ50622, highly similar to Low-density lipoprotein receptor;Putative…
-0.225254	-0.259952	GOCC name	endoplasmic reticulum part	90	Color [Red]	9.94827e-06	0.000395005	150 kDa oxygen-regulated protein;170 kDa glucose-regulated protein;Hypoxia up-regulated protein 1;cDNA, FLJ94899, Homo sapiens hypoxia up-regulated 1 (HYOU1), mRNA;Oxigen-regulated protein 150;cDNA FLJ45395 fis, clone BRHIP3027191, highly similar to 150 kDa oxygen-regulated protein (Orp150);cDNA FLJ59408, highly similar to 150 kDa oxygen-regulated protein (Orp150);cDNA FLJ54564, highly similar to…	GRP170;HYOU1;ORP150;DKFZp686N08236;ANX7;ANXA7;OK/SW-cl.95;SNX;GRP78;HSPA5;DPM3;hCG_1640756;RP11-540D14.7-003;B2M;CDABP0092;HDCMA22P;beta 2-microglobulin;UNQ484/PRO983;VAPB;hCG_26693;SEC22B;SEC22L1;HSD17B12;KIAA0118;RAB21;C10orf69;ERLIN1;KE04;KEO4;SPFH1;RP11-316M21.1-003;EBP;DST;RP3-361I14.2-009;MACF1;CATX-15;BPAG1;DMH;DT;KIAA0728;RP3-361I14.2-001;SSR3;TRAPG;CAV;CAV1;hCG_39088;tcag7.24;HSPC160;MST…
-0.191847	0.0108756	Keywords	Membrane	307	Color [Red]	0.000473896	0.00934867	c-H-ras;GTPase HRas;GTPase HRas, N-terminally processed;Ha-Ras;H-Ras-1;p21ras;Transforming protein p21;P21 protein;p19 H-RasIDX protein;V-Ha-ras Harvey rat sarcoma viral oncogene homolog;V-Ha-ras Harvey rat sarcoma viral oncogene homolog, isoform CRA_b;N-ras protein;C-has/bas p21 protein;C-ras-Ki-2 activated oncogene;C-H-ras-1 gene with novel codon 13 mutation;MDS N-ras oncogene exon 1 MDS = myel…
-0.18193	-0.0210687	GOCC name	membrane part	271	Color [Red]	0.000831029	0.0136816	c-H-ras;GTPase HRas;GTPase HRas, N-terminally processed;Ha-Ras;H-Ras-1;p21ras;Transforming protein p21;P21 protein;p19 H-RasIDX protein;V-Ha-ras Harvey rat sarcoma viral oncogene homolog;V-Ha-ras Harvey rat sarcoma viral oncogene homolog, isoform CRA_b;N-ras protein;C-has/bas p21 protein;C-ras-Ki-2 activated oncogene;C-H-ras-1 gene with novel codon 13 mutation;MDS N-ras oncogene exon 1 MDS = myel…
-0.121853	-0.294623	Keywords	DNA-binding	58	Color [Red]	0.00123258	0.0191049	Nucleolar and spindle-associated protein 1;cDNA FLJ78441, highly similar to Homo sapiens nucleolar and spindle associated protein 1 (NUSAP1),mRNA;Dr1-associated corepressor;Dr1-associated protein 1;Negative co-factor 2-alpha;Putative uncharacterized protein DRAP1;DNA-directed RNA polymerase II subunit H;DNA-directed RNA polymerases I, II, and III 17.1 kDa polypeptide;DNA-directed RNA polymerases …	ANKT;BM-037;NUSAP1;PRO0310;DRAP1;POLR2H;NMP200;PRP19;PRPF19;SNEV;FACT80;SSRP1;LONP1;PRSS15;ILF2;NF45;PRO3063;CHRAC17;POLE3;hCG_2017557;PCBP2;G3BP;G3BP1;DKFZp313K0921;DKFZp686L1159;hCG_39146;HCC1;HSPC316;SARNP;CIP29;LOC402290;tcag7.1306;PCBP1;hCG_1776997;H2AFZ;H2AZ;H2AFV;H2AV;hCG_19242;CDC46;MCM5;hCG_41525;RP5-824I19__A.1-001;RP5-824I19__A.1-002;TSN;hCG_37642;PCNA;H1FX;GRL;NR3C1;EEF1D;EF1D;HSD48;N…
-0.108916	-0.307439	Keywords	Endoplasmicreticulum	85	Color [Red]	8.63371e-05	0.00234189	Double-stranded RNA-binding protein Staufen homolog 1;cDNA FLJ75871, highly similar to Homo sapiens staufen, RNA binding protein (STAU), transcript variant T3, mRNA;Staufen isoform b variant;cDNA FLJ34086 fis, clone FCBBF3005320, highly similar to Double-stranded RNA-binding protein Staufen homolog 1;cDNA FLJ57073, highly similar to Double-stranded RNA-binding protein Staufenhomolog 1;Staufen, RN…	STAU;STAU1;RP3-470L14.2-007;RP3-470L14.2-006;GRP170;HYOU1;ORP150;DKFZp686N08236;GRP78;HSPA5;DPM3;hCG_1640756;RP11-540D14.7-003;UNQ484/PRO983;VAPB;hCG_26693;AIMP1;EMAP2;SCYE1;SEC22B;SEC22L1;AGR2;AG2;UNQ515/PRO1030;hCG_19292;tcag7.197;HSD17B12;KIAA0118;RAB21;C10orf69;ERLIN1;KE04;KEO4;SPFH1;RP11-316M21.1-003;EBP;DST;RP3-361I14.2-009;MACF1;CATX-15;BPAG1;DMH;DT;KIAA0728;RP3-361I14.2-001;SSR3;TRAPG;HSP…
-0.258755	0.282231	Keywords	Polymorphism	500		1.00651e-11	1.45608e-09	Low-density lipoprotein receptor;cDNA FLJ54620, highly similar to Low-density lipoprotein receptor;cDNA FLJ50672, highly similar to Low-density lipoprotein receptor;Low density lipoprotein receptor variant;Mutant LDL receptor;Low density lipoprotein receptor;cDNA FLJ50552, highly similar to Low-density lipoprotein receptor;cDNA FLJ50622, highly similar to Low-density lipoprotein receptor;Lung res…
-0.251325	0.25284	Keywords	Repeat	210		2.92142e-07	1.05658e-05	Double-stranded RNA-binding protein Staufen homolog 1;cDNA FLJ75871, highly similar to Homo sapiens staufen, RNA binding protein (STAU), transcript variant T3, mRNA;Staufen isoform b variant;cDNA FLJ34086 fis, clone FCBBF3005320, highly similar to Double-stranded RNA-binding protein Staufen homolog 1;cDNA FLJ57073, highly similar to Double-stranded RNA-binding protein Staufenhomolog 1;Staufen, RN…
-0.22782	0.233423	GSEA	CAGGTG_V$E12_Q6	132		0.000107996	0.0110495	c-H-ras;GTPase HRas;GTPase HRas, N-terminally processed;Ha-Ras;H-Ras-1;p21ras;Transforming protein p21;P21 protein;p19 H-RasIDX protein;V-Ha-ras Harvey rat sarcoma viral oncogene homolog;V-Ha-ras Harvey rat sarcoma viral oncogene homolog, isoform CRA_b;N-ras protein;C-has/bas p21 protein;C-ras-Ki-2 activated oncogene;C-H-ras-1 gene with novel codon 13 mutation;MDS N-ras oncogene exon 1 MDS = myel…
-0.141943	0.214453	Keywords	Alternativesplicing	413		7.34744e-06	0.000212586	Double-stranded RNA-binding protein Staufen homolog 1;cDNA FLJ75871, highly similar to Homo sapiens staufen, RNA binding protein (STAU), transcript variant T3, mRNA;Staufen isoform b variant;cDNA FLJ34086 fis, clone FCBBF3005320, highly similar to Double-stranded RNA-binding protein Staufen homolog 1;cDNA FLJ57073, highly similar to Double-stranded RNA-binding protein Staufenhomolog 1;Staufen, RN…
-0.141568	0.170606	GOBP name	biological regulation	560		0.000135267	0.00866492	c-H-ras;GTPase HRas;GTPase HRas, N-terminally processed;Ha-Ras;H-Ras-1;p21ras;Transforming protein p21;P21 protein;p19 H-RasIDX protein;V-Ha-ras Harvey rat sarcoma viral oncogene homolog;V-Ha-ras Harvey rat sarcoma viral oncogene homolog, isoform CRA_b;N-ras protein;C-has/bas p21 protein;C-ras-Ki-2 activated oncogene;C-H-ras-1 gene with novel codon 13 mutation;MDS N-ras oncogene exon 1 MDS = myel…
-0.134888	0.192798	Keywords	Nucleotide-binding	182		0.00137559	0.0199003	c-H-ras;GTPase HRas;GTPase HRas, N-terminally processed;Ha-Ras;H-Ras-1;p21ras;Transforming protein p21;P21 protein;p19 H-RasIDX protein;V-Ha-ras Harvey rat sarcoma viral oncogene homolog;V-Ha-ras Harvey rat sarcoma viral oncogene homolog, isoform CRA_b;N-ras protein;C-has/bas p21 protein;C-ras-Ki-2 activated oncogene;C-H-ras-1 gene with novel codon 13 mutation;MDS N-ras oncogene exon 1 MDS = myel…
-0.111866	0.176408	GOBP name	response to stimulus	411		0.000284403	0.0169873	c-H-ras;GTPase HRas;GTPase HRas, N-terminally processed;Ha-Ras;H-Ras-1;p21ras;Transforming protein p21;P21 protein;p19 H-RasIDX protein;V-Ha-ras Harvey rat sarcoma viral oncogene homolog;V-Ha-ras Harvey rat sarcoma viral oncogene homolog, isoform CRA_b;N-ras protein;C-has/bas p21 protein;C-ras-Ki-2 activated oncogene;C-H-ras-1 gene with novel codon 13 mutation;MDS N-ras oncogene exon 1 MDS = myel…
-0.0871483	0.209989	GOCC name	cytoplasm	252		0.00031413	0.00662618	Nucleolar and spindle-associated protein 1;cDNA FLJ78441, highly similar to Homo sapiens nucleolar and spindle associated protein 1 (NUSAP1),mRNA;Chloride intracellular channel protein 3;Chloride intracellular channel 3, isoform CRA_b;CLIC3 protein;Chloride intracellular channel 3;Low molecular mass protein 7;Macropain subunit C13;Multicatalytic endopeptidase complex subunit C13;Proteasome compon…
-0.0397289	0.199886	Keywords	Phosphoprotein	592		0.000159044	0.00345125	Double-stranded RNA-binding protein Staufen homolog 1;cDNA FLJ75871, highly similar to Homo sapiens staufen, RNA binding protein (STAU), transcript variant T3, mRNA;Staufen isoform b variant;cDNA FLJ34086 fis, clone FCBBF3005320, highly similar to Double-stranded RNA-binding protein Staufen homolog 1;cDNA FLJ57073, highly similar to Double-stranded RNA-binding protein Staufenhomolog 1;Staufen, RN…
-0.0283887	0.283387	Keywords	Cytoplasm	461		2.25518e-08	1.63125e-06	Double-stranded RNA-binding protein Staufen homolog 1;cDNA FLJ75871, highly similar to Homo sapiens staufen, RNA binding protein (STAU), transcript variant T3, mRNA;Staufen isoform b variant;cDNA FLJ34086 fis, clone FCBBF3005320, highly similar to Double-stranded RNA-binding protein Staufen homolog 1;cDNA FLJ57073, highly similar to Double-stranded RNA-binding protein Staufenhomolog 1;Staufen, RN…
-0.00878407	0.296038	GOCC name	cytosol	374		8.03582e-09	1.08484e-06	c-H-ras;GTPase HRas;GTPase HRas, N-terminally processed;Ha-Ras;H-Ras-1;p21ras;Transforming protein p21;P21 protein;p19 H-RasIDX protein;V-Ha-ras Harvey rat sarcoma viral oncogene homolog;V-Ha-ras Harvey rat sarcoma viral oncogene homolog, isoform CRA_b;N-ras protein;C-has/bas p21 protein;C-ras-Ki-2 activated oncogene;C-H-ras-1 gene with novel codon 13 mutation;MDS N-ras oncogene exon 1 MDS = myel…
0.173761	-0.320255	GOBP name	cellular metabolic process	587		9.1892e-11	1.09774e-08	c-H-ras;GTPase HRas;GTPase HRas, N-terminally processed;Ha-Ras;H-Ras-1;p21ras;Transforming protein p21;P21 protein;p19 H-RasIDX protein;V-Ha-ras Harvey rat sarcoma viral oncogene homolog;V-Ha-ras Harvey rat sarcoma viral oncogene homolog, isoform CRA_b;N-ras protein;C-has/bas p21 protein;C-ras-Ki-2 activated oncogene;C-H-ras-1 gene with novel codon 13 mutation;MDS N-ras oncogene exon 1 MDS = myel…
0.186834	0.0151531	Keywords	Acetylation	522		0.00014988	0.00342357	c-H-ras;GTPase HRas;GTPase HRas, N-terminally processed;Ha-Ras;H-Ras-1;p21ras;Transforming protein p21;P21 protein;p19 H-RasIDX protein;V-Ha-ras Harvey rat sarcoma viral oncogene homolog;V-Ha-ras Harvey rat sarcoma viral oncogene homolog, isoform CRA_b;N-ras protein;C-has/bas p21 protein;C-ras-Ki-2 activated oncogene;C-H-ras-1 gene with novel codon 13 mutation;MDS N-ras oncogene exon 1 MDS = myel…
0.193405	-0.180557	GOBP name	cellular protein metabolic process	249		6.1088e-05	0.00421889	c-H-ras;GTPase HRas;GTPase HRas, N-terminally processed;Ha-Ras;H-Ras-1;p21ras;Transforming protein p21;P21 protein;p19 H-RasIDX protein;V-Ha-ras Harvey rat sarcoma viral oncogene homolog;V-Ha-ras Harvey rat sarcoma viral oncogene homolog, isoform CRA_b;N-ras protein;C-has/bas p21 protein;C-ras-Ki-2 activated oncogene;C-H-ras-1 gene with novel codon 13 mutation;MDS N-ras oncogene exon 1 MDS = myel…
0.232426	-0.17963	GOBP name	establishment of localization	305		1.76522e-06	0.000147213	c-H-ras;GTPase HRas;GTPase HRas, N-terminally processed;Ha-Ras;H-Ras-1;p21ras;Transforming protein p21;P21 protein;p19 H-RasIDX protein;V-Ha-ras Harvey rat sarcoma viral oncogene homolog;V-Ha-ras Harvey rat sarcoma viral oncogene homolog, isoform CRA_b;N-ras protein;C-has/bas p21 protein;C-ras-Ki-2 activated oncogene;C-H-ras-1 gene with novel codon 13 mutation;MDS N-ras oncogene exon 1 MDS = myel…
0.243454	-0.174653	GOBP name	transport	302		1.0615e-06	9.02275e-05	c-H-ras;GTPase HRas;GTPase HRas, N-terminally processed;Ha-Ras;H-Ras-1;p21ras;Transforming protein p21;P21 protein;p19 H-RasIDX protein;V-Ha-ras Harvey rat sarcoma viral oncogene homolog;V-Ha-ras Harvey rat sarcoma viral oncogene homolog, isoform CRA_b;N-ras protein;C-has/bas p21 protein;C-ras-Ki-2 activated oncogene;C-H-ras-1 gene with novel codon 13 mutation;MDS N-ras oncogene exon 1 MDS = myel…
0.383377	-0.387134	GSEA	MORF_NME2	105		2.69511e-09	8.18054e-07	DNA-directed RNA polymerase II subunit H;DNA-directed RNA polymerases I, II, and III 17.1 kDa polypeptide;DNA-directed RNA polymerases I, II, and III subunit RPABC3;RPB17;RPB8 homolog;Putative uncharacterized protein POLR2H;Cytochrome c oxidase polypeptide IV;Cytochrome c oxidase subunit 4 isoform 1, mitochondrial;Cytochrome c oxidase subunit IV isoform 1;COX4I1 protein;40S ribosomal protein S5;4…	POLR2H;COX4;COX4I1;RPS5;RPS10;RP11-375E1__A.4-005;RPS10L;RPS10P5;C9orf74;URM1;PAB1;PABP1;PABPC1;PABPC2;PABP3;PABPC3;PABPL3;hCG_1774619;RP11-165I9.5-001;C20orf119;PABPC1L;RP5-1069P2.6-017;D11S2243E;RPLP2;RPP2;hCG_1778304;RPLP0;hCG_42853;PSMD8;CLIC1;NCC27;DADB-110M10.1-001;DAMA-236L13.3-001;DAMC-117B11.2-001;DAQB-350E15.4-001;DASS-312M4.8-001;XXbac-BCX88C14.3-001;PSMC1;hCG_2029049;OK/SW-cl.26;RPS3;…
0.38925	-0.36981	GSEA	GCM_PSME1	49		4.60016e-05	0.00566069	Interleukin enhancer-binding factor 2;Nuclear factor of activated T-cells 45 kDa;cDNA FLJ51660, highly similar to Interleukin enhancer-binding factor 2;Interleukin enhancer binding factor 2 variant;CapZ alpha-1;F-actin-capping protein subunit alpha-1;cDNA FLJ75422, highly similar to Homo sapiens capping protein (actin filament) muscle Z-line, alpha 1, mRNA;40S ribosomal protein S5;40S ribosomal p…	ILF2;NF45;PRO3063;CAPZA1;RPS5;KHDRBS1;SAM68;hCG_41606;CSNK2B;DADB-127H9.2-004;DAMA-236L13.2-004;DAMC-157M7.2-004;DAQB-195H10.8-004;DASS-336N12.7-004;hCG_43725;XXbac-BCX88C14.4-004;CK2N;G5A;DADB-127H9.2-001;DAMA-236L13.2-001;DAMC-157M7.2-001;DASS-336N12.7-001;DADB-127H9.2-002;DAMA-236L13.2-002;DAMC-157M7.2-002;DAQB-195H10.8-002;DASS-336N12.7-002;XXbac-BCX88C14.4-002;XXbac-BPG32J3.6-002;CLIC1;NCC27…
0.408998	-0.29194	GSEA	MODULE_32	123		3.11173e-09	8.85481e-07	cDNA FLJ55177, highly similar to Ras-related protein Ral-B;Putative uncharacterized protein RALB;cDNA FLJ45773 fis, clone NETRP2003448, highly similar to Ras-related protein RAL-B;V-ral simian leukemia viral oncogene homolog B (Ras related;GTP binding protein), isoform CRA_b;Ras-related protein Ral-B;cDNA FLJ54954, highly similar to Ras-related protein Ral-B;cDNA, FLJ92808, Homo sapiens v-ral sim…
0.41739	-0.218215	GOMF name	structural molecule activity	122		1.84724e-08	6.62544e-06	Alpha-catenin-related protein;Alpha-catulin;Catenin alpha-like protein 1;cDNA, FLJ95528, highly similar to Homo sapiens catenin (cadherin-associated protein), alpha-like 1 (CTNNAL1), mRNA;cDNA FLJ12864 fis, clone NT2RP2003604, highly similar to Alpha-catulin;Catenin (Cadherin-associated protein), alpha-like 1;60S ribosomal protein L5;cDNA, FLJ95579, Homo sapiens ribosomal protein L5 (RPL5), mRNA;…	CTNNAL1;RP11-115J22.1-003;RP11-115J22.1-005;MSTP030;RPL5;hCG_2028912;RPL1;RPL4;MRPS14;ARC41;ARPC1B;hCG_19475;tcag7.662;ARC34;ARPC2;PRO2446;hCG_16304;ARC21;ARPC3;SPTB2;SPTBN1;hCG_17370;UNQ484/PRO983;VAPB;hCG_26693;MRPS7;C2orf1;MRPL33;hCG_1820980;TUBA1;TUBA4A;hCG_2013418;TUBB2C;TUBB4;TUBB5;RPS5;D11S2243E;RPLP2;RPP2;hCG_1778304;RPLP0;MAP1B;hCG_37848;DKFZp686F1345;G3BP2;KIAA0660;CAV;CAV1;hCG_39088;tc…
0.418162	-0.412818	GSEA	GSE22886_NAIVE_BCELL_VS_NEUTROPHIL_UP	55		2.25487e-06	0.000410657	Putative uncharacterized protein CD81;26 kDa cell surface protein TAPA-1;CD81 antigen;Target of the antiproliferative antibody 1;Tetraspanin-28;150 kDa oxygen-regulated protein;170 kDa glucose-regulated protein;Hypoxia up-regulated protein 1;cDNA, FLJ94899, Homo sapiens hypoxia up-regulated 1 (HYOU1), mRNA;Oxigen-regulated protein 150;cDNA FLJ45395 fis, clone BRHIP3027191, highly similar to 150 k…	CD81;TAPA1;TSPAN28;GRP170;HYOU1;ORP150;DKFZp686N08236;ATXN10;SCA10;DKFZp434I1726;RPS5;CHRAC17;POLE3;RPL23;CLIM1;CLP36;PDLIM1;RPS20;RRAS2;TC21;RPS25;RPL8;D6S218E;RPS18;DADB-159G18.1-001;DAMC-227D19.3-001;DAQB-314F24.10-001;hCG_1640167;XXbac-BCX165D10.12-001;XXbac-BPG185D15.7-001;RPS7;hCG_1784266;OK/SW-cl.2;RPS6;hCG_1741512;RP11-513M16.6-001;RP11-513M16.6-002;RP11-513M16.6-004;AKAP1;AKAP149;PRKA1;N…
0.428358	-0.320382	GSEA	PECE_MAMMARY_STEM_CELL_DN	56		1.3106e-05	0.00202277	cDNA FLJ54854, highly similar to Junctional adhesion molecule A;Junctional adhesion molecule 1;Junctional adhesion molecule A;Platelet adhesion molecule 1;Platelet F11 receptor;cDNA FLJ90671 fis, clone PLACE1005544, highly similar to Junctional adhesion molecule 1;F11 receptor;F11 receptor protein;F11 receptor, isoform CRA_c;F11R protein;JAM1;Junction adhesion molecule;Beta-II spectrin;Fodrin bet…	F11R;JAM1;JCAM;UNQ264/PRO301;hCG_20857;RP11-544M22.2-001;SPTB2;SPTBN1;hCG_17370;COX4;COX4I1;TUBA1;TUBA4A;hCG_2013418;TUBB2C;TUBB4;TUBB5;RPS10;RP11-375E1__A.4-005;RPS10L;RPS10P5;D11S2243E;RPLP2;RPP2;hCG_1778304;OK/SW-cl.26;RPS3;RPS20;RPS25;RPL8;D6S218E;RPS18;DADB-159G18.1-001;DAMC-227D19.3-001;DAQB-314F24.10-001;hCG_1640167;XXbac-BCX165D10.12-001;XXbac-BPG185D15.7-001;RPS7;hCG_1784266;RPS2;RPS4;LO…
0.476744	-0.384573	GSEA	HILLION_HMGA1B_TARGETS	31		0.000185141	0.0175614	Macropain delta chain;Multicatalytic endopeptidase complex delta chain;Proteasome delta chain;Proteasome subunit beta type-6;Proteasome subunit Y;Proteasome subunit beta type;Cytochrome c oxidase polypeptide IV;Cytochrome c oxidase subunit 4 isoform 1, mitochondrial;Cytochrome c oxidase subunit IV isoform 1;COX4I1 protein;Adenine nucleotide translocator 2;ADP,ATP carrier protein 2;ADP,ATP carrier…	LMPY;PSMB6;Y;hCG_32695;COX4;COX4I1;ANT2;SLC25A5;NDPKA;NM23;NME1;RPS12;HC2;NU;PROS30;PSC2;PSMA1;PCNA;GST12;MGST;MGST1;VCP;DKFZp434K0126;RPL12;RPS11;RPL19;ATP5F1;hCG_39985;RP11-552M11.5-005;PROS27;PSMA6;hCG_21177;RPS19;hCG_1995572;ARF6;hCG_2013574;CCG2;RPS4;RPS4X;SCAR;hCG_18634;ANX1;ANXA1;LPC1;hCG_17305;RP11-71A24.1-002;RP11-71A24.1-004;ATP5H;My032;RPL21;hCG_2020044;RP11-428O18.5-001;CD44;LHR;MDU2;…
-0.434476	-0.0978186	GSEA	MILI_PSEUDOPODIA_HAPTOTAXIS_DN	67		2.24002e-06	0.000416278	Low-density lipoprotein receptor;cDNA FLJ54620, highly similar to Low-density lipoprotein receptor;cDNA FLJ50672, highly similar to Low-density lipoprotein receptor;Low density lipoprotein receptor variant;Mutant LDL receptor;Low density lipoprotein receptor;cDNA FLJ50552, highly similar to Low-density lipoprotein receptor;cDNA FLJ50622, highly similar to Low-density lipoprotein receptor;Putative…	LDLR;ldlr;CD81;TAPA1;TSPAN28;DAAP-21F2.2-001;DAMC-117B11.3-001;VARS;G7A;VARS2;GCN1L1;KIAA0219;GRP78;HSPA5;ATP1A1;hCG_37943;RP4-655J12.1-002;HSD17B12;C10orf69;ERLIN1;KE04;KEO4;SPFH1;RP11-316M21.1-003;RPS10;RP11-375E1__A.4-005;RPS10L;RPS10P5;GLRX3;HUSSY-22;PICOT;TXNL2;EBP;CD98LC;LAT1;MPE16;SLC7A5;lat1;SSR3;TRAPG;IQGAP1;KIAA0051;HSPC160;MSTP095;ORMDL2;HSPC202;ORMDL1;DAD1;CPSD;CTSD;G2AN;GANAB;KIAA008…

## Sheet: B
HSL3 - Histone 3'UTR stem-loop structure (HSL3)
IRE - Iron Responsive Element (IRE)
SECIS1 - Selenocysteine Insertion Sequence - type 1 (SECIS1)
SECIS2 - Selenocysteine Insertion Sequence - type 2 (SECIS2)
APP_SCE - Amyloid precursor protein mRNA stability control element (APP_SCE)
CPE - Cytoplasmic polyadenylation element (CPE)
TGE - TGE translational regulation element (TGE)
NANOS_TCE - Nanos translation control element (NANOS_TCE)
15-LOX-DICE - 15-Lipoxygenase Differentiation Control Element (15-LOX-DICE)
ARE2 - AU-rich class-2 Element (ARE2)
TOP - Terminal Oligopyrimidine Tract (TOP)
GLUT1 - Glusose transporter type-1 3'UTR cis-acting element (GLUT1)
TNF - Tumor necrosis factor alpha 3'UTR cis-acting element (TNF)
VIM3 - Vimentin 3'UTR cis-acting element (VIM3)
IRES - Internal Ribosome Entry Site (IRES)
SXL_BS - SXL binding site (SXL_BS)
UNR_BS - UNR binding site (UNR_BS)
RPMS12_TCE - Ribosomal S12 mitochondrial protein 5'UTR translation control element (RPMS12_TCE)
BRE - Bruno 3'UTR responsive element (BRE)
ADH_DRE - Alcohol dehydrogenase 3'UTR downregulation control element (ADH_DRE)
BYDV_TE - Barley yellow dwarf virus translation control element (BYDV_TE)
PRONEURAL-BOX - Proneural Box (PB)
K-BOX - K-Box (KB)
BRD-BOX - Brd-Box (Brd)
GY-BOX - GY-Box (GY)
AR_CURE - Androgen receptor CU-rich element (AR_CURE)
G3A - Elastin G3A 3'UTR stability motif (G3A)
INS_SCE - Insulin 3'UTR stability element (INS_SCE)
ACTIN_ZIP3 - Beta-actin 3'UTR zipcode (ACTIN_ZIP3)
GAP-43 - Gap-43 Stabilization Element (GAP-43)
CNDLE - CaMKII/Ng dendritic localization element (CNDLE)
AG-CRSD - alpha-globin 3'UTR C-rich stability determinant (AG-CRSD)
GAIT - Gamma interferon activated inhibitor of translation (GAIT element)
MBE - Musashi binding element (MBE)
HLE - Drosophila hairy mRNA localization element (HLE)
MBP-A2RE11 - Myelin Basic Protein Localization Element (MBP-A2RE11)
Protamine-YRS - Protamine P1 3'UTR Y-Box recognition site (Protamine-YRS)
G-CSF_SLDE - Granulocyte colony-stimulating factor stem-loop destabilizing element (G-CSF_SLDE)
Ren_SRE - Renin stability regulatory element (Ren_SRE)
PTH1 - PTH 3'UTR proximal cis-acting instability element (PTH1)
PTH2 - PTH 3'UTR distal cis-acting instability element (PTH2)
PABP_ARS - PABP mRNA autoregulatoy repression sequence (PABP_ARS)
ApoB_CRE - ApoB 5'UTR cis-acting regulatory element (ApoB_CRE)
TPP_riboswitch - Thiamin pyrophosphate riboswitch (TPP_riboswitch)
POLB - DNA polymerase beta stem loopII regulatory element (POLB)
CAESAR - Cis-Acting Element of Structure-Anchored Repression (CAESAR)
U1A_PIE - U1A polyadenylation inhibition element (U1A_PIE)
bGlob_pre - Beta-globin pyrimidine rich element (bGlob_pre)
DMRT1_RE - DMRT1 regulatory element (DMRT1_RE)
NRE - Nanos response element (NRE)
tropC_PLS - troponin C perinuclear localization signal (tropC_PLS)
TLS - K10 Orb transport/localisation signal (TLS)
WLE3 - Wingless localisation element 3 (WLE3)
FLE - fushi tarazu localization element (FLE)
MYC_LE - MYC mRNA localisation element (MYC_LE)
uORF - Upstream Open Reading Frame (uORF)
